# Supplementary material for: Interfacial friction enabling ≤ 20 μm thin free-standing lithium strips for lithium metal batteries
Source: Nat Commun. 2023 Sep 14;14:5678. doi: 10.1038/s41467-023-41514-0 (PMC10502130; doi:10.1038/s41467-023-41514-0)
Supplement: Supplementary file 3 — Source Data [file 41467_2023_41514_MOESM3_ESM.zip]

Archive with 45 entries (38 files):
- Source Data/Data of figures.xlsx
- Source Data/Figure 4d,f-MD/
- Source Data/Figure 4d,f-MD/C7PO4.gro
- Source Data/Figure 4d,f-MD/C7PO4.itp
- Source Data/Figure 4d,f-MD/C7PO4.pdb
- Source Data/Figure 4d,f-MD/DME.gro
- Source Data/Figure 4d,f-MD/DME.itp
- Source Data/Figure 4d,f-MD/DME.pdb
- Source Data/Figure 4d,f-MD/DOL.gro
- Source Data/Figure 4d,f-MD/DOL.itp
- Source Data/Figure 4d,f-MD/DOL.pdb
- Source Data/Figure 4d,f-MD/Li1.gro
- Source Data/Figure 4d,f-MD/Li1.itp
- Source Data/Figure 4d,f-MD/Li2.gro
- Source Data/Figure 4d,f-MD/Li2.itp
- Source Data/Figure 4d,f-MD/TFSI.gro
- Source Data/Figure 4d,f-MD/TFSI.itp
- Source Data/Figure 4d,f-MD/TFSI.pdb
- Source Data/Figure 4d,f-MD/TFSI-.pdb
- Source Data/Supplementary Figure S18-DFT/
- Source Data/Supplementary Figure S18-DFT/C14P2O8/
- Source Data/Supplementary Figure S18-DFT/C14P2O8/C14P2O8.bmp
- Source Data/Supplementary Figure S18-DFT/C14P2O8/C14P2O8.mol
- Source Data/Supplementary Figure S18-DFT/C14P2O8/C14P2O8-Li.bmp
- Source Data/Supplementary Figure S18-DFT/C14P2O8/C14P2O8-Li.mol
- Source Data/Supplementary Figure S18-DFT/C7PO4/
- Source Data/Supplementary Figure S18-DFT/C7PO4/C7PO4.bmp
- Source Data/Supplementary Figure S18-DFT/C7PO4/C7PO4.mol
- Source Data/Supplementary Figure S18-DFT/C7PO4/C7PO4-Li.bmp
- Source Data/Supplementary Figure S18-DFT/C7PO4/C7PO4-Li.mol
- Source Data/Supplementary Figure S18-DFT/CH2O2CH2CH3/
- Source Data/Supplementary Figure S18-DFT/CH2O2CH2CH3/CH2O2CH2CH3.bmp
- Source Data/Supplementary Figure S18-DFT/CH2O2CH2CH3/CH2O2CH2CH3.mol
- Source Data/Supplementary Figure S18-DFT/CH2O2CH2CH3/CH2O2CH2CH3-Li.bmp
- Source Data/Supplementary Figure S18-DFT/CH2O2CH2CH3/CH2O2CH2CH3-Li.mol
- Source Data/Supplementary Figure S18-DFT/CH3O/
- Source Data/Supplementary Figure S18-DFT/CH3O/CH3O.bmp
- Source Data/Supplementary Figure S18-DFT/CH3O/CH3O.mol
- Source Data/Supplementary Figure S18-DFT/CH3O/CH3O-Li.bmp
- Source Data/Supplementary Figure S18-DFT/CH3O/CH3O-Li.mol
- Source Data/Supplementary Figure S18-DFT/CO3CH3/
- Source Data/Supplementary Figure S18-DFT/CO3CH3/CO3CH3.bmp
- Source Data/Supplementary Figure S18-DFT/CO3CH3/CO3CH3.mol
- Source Data/Supplementary Figure S18-DFT/CO3CH3/CO3CH3-Li.bmp
- Source Data/Supplementary Figure S18-DFT/CO3CH3/CO3CH3-Li.mol
