# Supplementary material for: Interfacial friction enabling ≤ 20 μm thin free-standing lithium strips for lithium metal batteries
Source: Nat Commun. 2023 Sep 14;14:5678. doi: 10.1038/s41467-023-41514-0 (PMC10502130; doi:10.1038/s41467-023-41514-0)
Supplement: Supplementary file 3 — Source Data [file 41467_2023_41514_MOESM3_ESM.zip › Source Data/Data of figures.xlsx]

## Sheet: Figure 1e
Figure 1e
Sputter Time (s)	Intensity	Intensity	Intensity	Intensity	Intensity
	Li-	S-	Zn-	P-	PH2O-
0.8192	0	89.2535	31.0231	3.00027	137.575
4.2576	0	70.4213	14.0038	8.00195	495.154
7.696	0	447.439	8.00195	8.00195	1663.12
11.1344	0	1510.59	14.0037	21.0135	3698.14
14.5728	2.00012	2584.55	25.0101	71.1456	5846.42
18.0112	4.00049	3132.47	20.0082	83.2014	6797.87
21.4496	5.00076	3486.27	28.0172	115.393	7130.18
24.888	12.0044	3438.28	31.0269	128.497	7328.65
28.3264	15.0069	3452.95	43.0495	135.543	7730.71
31.7648	20.0122	3411.12	43.0437	159.769	7529.59
35.2032	17.0088	3530.68	54.0708	154.714	8162.97
38.6416	26.0207	3522.65	50.0607	163.754	8253.92
42.08	43.0565	3568.57	49.0631	172.87	8301.65
45.5184	49.0734	3726.3	72.1258	163.772	8482.3
48.9568	64.1253	3640.44	75.1399	187.978	8231.94
52.3952	76.1768	4118.11	76.1409	188.016	8607.54
55.8336	90.2481	4175.84	75.1249	203.211	8660.06
59.272	114.398	4330.31	108.263	222.443	8696.53
62.7104	156.747	4768.6	102.239	270.084	8631.34
66.1488	175.941	5212.65	112.316	269.082	8785.6
69.5872	240.76	5260.03	114.307	274.166	8307.15
73.0256	294.633	5893.28	140.487	332.213	8459.1
76.464	377.311	6304.45	133.444	354.596	8329.76
79.9024	414.192	6500.08	162.637	351.543	8309.74
83.3408	504.694	6999.02	181.769	398.498	8478.26
86.7792	682	7594.22	184.824	468.254	8461.52
90.2176	787.632	8065.16	188.887	459.015	8038.68
93.656	965.922	8344.23	169.73	490.757	7863.54
97.0944	1190.2	8748.31	195.956	616.867	7649.12
100.533	1448.16	9077.91	209.116	621.104	7334.27
103.971	1575.37	9297.31	219.252	685.272	7235.95
107.41	1946.14	9763.62	220.198	778.228	6857
110.848	2060.28	9733.39	227.299	819.711	6368.47
114.286	2361.27	9833.3	227.355	847.294	6071.99
117.725	2640.84	10231.3	228.306	904.094	5862.77
121.163	3012.78	10116.4	204.04	922.06	5456.65
124.602	3373.68	10273.2	190.938	1038.65	5153.59
128.04	3598.83	10137	226.27	1075.87	4977.33
131.478	3878.99	10192	195.938	1179.28	4405.52
134.917	4222.15	10283.2	203.095	1157.09	4235.69
138.355	4370.33	10010.3	172.753	1193.36	3764.57
141.794	4769.48	9785.21	157.639	1181.63	3539.73
145.232	5158.03	9893.83	141.516	1260.17	3186.78
148.67	5308.05	9506.98	142.549	1205.83	2810.17
152.109	5412.07	9223.04	141.508	1255.6	2625.19
155.547	5864.92	9077.4	156.613	1272.13	2423.44
158.986	6133.16	8778.02	110.301	1397.1	2108.29
162.424	6326.23	8596.84	114.322	1396.11	1946.28
165.862	6404.39	8043.36	101.266	1373.61	1795.78
169.301	6549.91	7837.64	99.2357	1352.52	1525.41
172.739	6735.9	7324.51	100.259	1321.62	1424.04
176.178	6785.76	7077.99	91.1924	1335.23	1263.47
179.616	6834.25	6759.8	86.1688	1419.21	1103.06
183.054	6980.59	6580.67	63.1024	1312.07	1051.52
186.493	7008.18	6309.9	63.1042	1393.86	878.558
189.931	6980.59	6079.99	56.077	1272.08	792.628
193.37	6911.83	5707.61	56.0756	1310.13	710.48
196.808	7088.13	5648.94	56.0767	1286.33	611.739
200.246	7151.44	5310.87	42.0423	1279.98	614.818
203.685	7008.18	5107.64	40.04	1240.32	577.383
207.123	7072.72	5035.02	32.0243	1215.53	544.4
210.562	6803.93	4761.86	38.0293	1259.38	462.224
214	6899.64	4721.36	38.0357	1196.28	457.038
217.438	7081.96	4542.75	32.0235	1123.45	406.755
220.877	6872.23	4540.75	40.0356	1145.8	346.492
224.315	6913.36	4410.8	26.0178	1136.29	303.62
227.754	6925.56	4163.47	29.0162	1080.7	317.905
231.192	6763.08	4005.63	31.0236	1081.9	300.553
234.63	7126.71	3967.5	27.0181	1059.51	296.533
238.069	6776.68	4021.26	34.0284	1116.95	267.113
241.507	6811.5	3838.99	32.0226	1048.67	240.623
244.946	6769.12	3740.72	19.0089	1035.07	262.037
248.384	6719.32	3831.24	21.0118	1050.67	213.263
251.822	6716.3	3666.5	17.0062	994.484	205.243
255.261	6478.47	3424.39	15.0052	1062.54	201.215
258.699	6539.47	3656.73	19.0093	997.773	185.993
262.138	6417.7	3597.76	22.0106	952.33	193.047
265.576	6485.9	3390.8	18.0087	927.919	170.843
269.014	6548.41	3227.82	17.0073	945.889	157.717
272.453	6283.61	3243.9	19.0099	973.308	163.78
275.891	6487.38	3429.49	14.005	903.656	158.735
279.33	6456.21	3268.06	13.0038	903.634	163.764
282.768	6364.73	3203.45	13.0038	832.116	162.758
286.206	6401.43	3152.76	14.0054	907.87	148.639
289.645	6188.51	3168.82	14.0048	883.664	145.619
293.083	6296.83	3209.19	23.0127	823.574	124.444
296.522	6260.15	3113.77	12.0034	861.445	147.65
299.96	6373.37	3141.9	17.0065	831.021	139.583
303.398	6416.22	3009.8	11.003	824.741	140.549
306.837	6137.52	3075.08	10.0021	867.731	130.478
310.275	6154.99	2961.95	12.004	812.212	132.517
313.714	6034.58	2998.78	15.0053	796.407	129.509
317.152	6099.75	2955.36	15.0056	813.031	130.485
320.59	6109.91	2878.6	14.0051	822.664	93.2602
324.029	5992.72	2825.42	14.0042	731.563	106.332
327.467	5978.31	2748.3	10.002	780.741	125.455
330.906	6070.76	2715.55	13.0041	734.633	109.347
334.344	5975.43	2760.69	13.0042	824.712	70.1498
337.782	5972.55	2739.38	12.0042	650.328	121.436
341.221	5949.53	2710.65	5.00076	734.628	95.2513
344.659	5982.63	2481.96	11.0031	713.771	99.268
348.098	5992.72	2677.32	10.0022	752.418	91.2322
351.536	5753.72	2650.35	9.00137	681.578	88.2312
354.974	5755.15	2575.39	7.0015	697.022	76.1723
358.413	5820.64	2638.24	14.0052	677.275	88.2297
361.851	5882.09	2549.98	10.0028	650.305	85.2038
365.29	5770.78	2526.77	9.00192	645.145	93.2538
368.728	5617.9	2513.19	8.00171	681.467	97.2603
372.166	5639.05	2404.48	6.00098	607.736	67.1321
375.605	5748.04	2533.62	9.00168	629.558	72.1472
379.043	5696.99	2503.1	5.00064	598.339	80.1854
382.482	5627.76	2501.27	11.0027	580.817	70.1411
385.92	5602.41	2410.91	9.00168	640.03	77.181
389.358	5708.32	2300.12	6.00085	631.561	77.1706
392.797	5366.22	2366.22	6.00085	597.412	86.2142
396.235	5745.2	2397.47	5.00076	541.587	95.2529
399.674	5466.43	2310.79	9.00211	576.689	70.1489
403.112	5633.4	2372.91	7.00119	559.047	67.1296
406.55	5491.57	2257.41	6.00055	547.737	73.1603
409.989	5544.79	2279.66	9.00229	546.763	59.1026
413.427	5553.21	2234.16	7.00101	582.889	54.0828
416.866	5467.82	2283.41	4.00049	541.618	71.1415
420.304	5485.98	2211.66	6.00055	602.578	50.0708
423.742	5288.7	2159.5	6.00085	573.569	55.0898
427.181	5414.85	2221.12	6.00073	536.295	66.1294
430.619	5497.17	2206.37	6.00092	496.159	68.1378
434.058	5341.26	2144.95	6.00073	526.091	52.0785
437.496	5490.18	2140.66	7.00119	510.51	41.0494
440.934	5427.38	2074.7	7.00113	492.007	52.0794
444.373	5317.73	2105.93	6.00092	550.86	62.1169
447.811	5254.21	2141.69	8.00146	502.395	46.0641
451.25	5294.23	2052.67	4.00031	502.399	57.0898
454.688	5175.85	2049.54	0	471.442	63.1125
458.126	5272.14	2028.48	2.00012	453.04	55.0913
461.565	5265.24	2027.34	6.00079	507.467	60.106
465.003	5210.17	2065.89	3.00021	495.167	55.0847
468.442	5393.99	1972.21	7.0015	450.885	47.0633
471.88	5189.57	1955.53	5.00052	461.104	56.0926
475.318	5170.36	1990.8	5.00052	425.259	51.0729
478.757	5145.7	2025.61	12.004	461.203	53.0779
482.195	5114.25	1961.06	10.002	456.067	47.0666
485.634	5071.94	1900.26	5.00076	429.365	53.083
489.072	5106.05	2003.97	3.00021	424.223	42.0502
492.51	5160.77	1940.77	4.00043	451.98	53.0816
495.949	5080.12	1861.98	2.00012	431.416	44.0588
499.387	5106.05	1882.54	4.00043	443.724	37.0417
502.826	5104.75	1886.66	6.00079	419.173	48.0674
506.264	4997.16	1874.56	3.00027	434.541	47.0673
509.702	5237.68	1806.14	6.00104	434.486	42.0536
513.141	5104.69	1825.26	3.00027	385.35	38.0436
516.579	4918.66	1798.09	3.00015	411.984	40.0466
520.018	5110.15	1829.27	6.00092	399.656	45.057
523.456	4955.16	1767.74	7.00113	396.57	28.0223
526.894	4952.45	1766.42	2.00006	447.85	38.0414
530.333	4835.17	1804.67	4.00043	372.032	33.0314
533.771	4801.62	1680.16	5.00052	396.566	44.059
537.21	5164.88	1710.56	4.00049	377.178	36.0396
540.648	4766.8	1693.79	2.00012	353.618	44.0523
544.086	4926.77	1728.78	8.00165	371.005	45.0568
547.525	4852.64	1649.67	6.00073	374.049	29.0256
550.963	4754.77	1706.78	9.00186	345.506	38.0419
554.402	4856.67	1693.46	4.00043	362.823	36.0358
557.84	4794.92	1663.28	3.00027	383.265	34.0317
561.278	4762.79	1689.13	4.00049	319.979	35.0338
564.717	4793.59	1657	2.00012	345.479	26.0207
568.155	4774.83	1642.08	4.00049	329.114	37.038
571.594	4897.08	1689.92	3.00015	350.56	41.0514
575.032	4646.85	1658.98	4.00049	338.352	38.04
578.47	4563.4	1605.84	0	307.781	31.0294
581.909	4661.47	1606.84	6.00085	328.119	34.0353
585.347	4628.27	1649.83	8.00159	335.23	32.0306
588.786	4689.4	1578.08	1.00003	323.04	33.0333
592.224	4621.64	1533.17	0	346.519	23.0149
595.662	4566.05	1636.77	4.00049	324.078	30.0268
599.101	4670.77	1539.87	5.00052	293.471	24.0161
602.539	4479.07	1561.96	5.0004	322	22.0147
605.978	4571.33	1578.48	6.00067	311.8	29.0253
609.416	4570.01	1519.29	2.00012	329.159	39.0442
612.854	4575.3	1489.2	3.00027	314.928	30.0274
616.293	4570.01	1522.9	2.00012	328.146	31.0289
619.731	4531.73	1625.82	6.00067	304.725	38.0441
623.17	4502.74	1470.58	2.00012	298.596	22.0138
626.608	4576.62	1488.39	3.00027	313.833	35.0341
630.046	4509.33	1564.16	3.00027	318.938	25.0191
633.485	4464.61	1501.35	1.00003	257.941	37.0418
636.923	4630.92	1482.91	6.00061	287.385	27.022
640.362	4488.27	1413.05	5.0004	260.963	39.0465
643.8	4546.24	1406.5	2.00006	256.919	30.0257
647.238	4381.04	1551.96	2.00012	284.313	31.0269
650.677	4484.33	1467.21	3.00027	255.898	17.0088
654.115	4467.24	1355.25	3.00027	291.457	27.0179
657.554	4314.28	1464.48	5.00076	305.712	22.0148
660.992	4362.5	1432.41	6.00073	267.091	31.0275
664.43	4392.54	1439.24	2.00006	277.226	25.0181
667.869	4331.21	1383.8	3.00021	271.139	28.0222
671.307	4222.15	1430.96	2.00012	303.634	27.0208
674.746	4329.91	1439.24	0	238.639	22.0148
678.184	4423.95	1351.65	3.00021	228.511	13.0052
681.622	4185.96	1413.96	1.00003	241.675	21.0134
685.061	4249.35	1346.24	4.00037	248.805	29.0257
688.499	4283.08	1379.36	4.00043	232.58	27.0223
691.938	4258.43	1293.34	0	239.656	14.006
695.376	4250.65	1324.85	5.00064	234.609	20.0122
698.814	4182.09	1335.36	3.00027	220.41	20.0122
702.253	4143.64	1373.65	0	248.79	25.0163
705.691	4157.58	1290.01	2.00012	224.469	20.0122
709.13	4277.89	1300.92	4.00037	237.639	22.0145
712.568	4201.46	1303.75	3.00021	229.527	20.0114
716.006	4077.87	1295.5	3.00015	207.246	22.0148
719.445	4013.86	1250.69	1.00003	240.692	18.0096
722.883	4059.92	1267.29	3.00027	227.483	16.0078
726.322	4048.66	1283.51	2.00006	221.428	24.0162
729.76	4152.43	1282.27	3.00015	213.31	15.0067
733.198	4161.45	1267.13	2.00012	202.163	20.0114
736.637	4080.43	1246.45	1.00003	215.343	23.0162
740.075	3918.32	1270.46	4.00043	223.457	22.0139
743.514	4015.14	1203.34	2.00006	193.064	18.0099
746.952	3960.29	1276.78	1.00003	205.225	23.0138
750.39	3908.16	1250.01	3.00021	207.244	15.0069
753.829	4017.7	1212.18	5.00052	187.016	12.0044
757.267	4013.86	1189.58	3.00015	196.124	17.0088
760.706	3842.29	1223.27	6.00092	189.03	15.0069
764.144	3950.11	1211.11	1.00003	182.956	22.0133
767.582	4029.2	1223.43	3.00027	191.061	17.0081
771.021	4026.91	1191.88	2.00012	195.104	15.0063
774.459	3971.76	1150.26	2.00012	197.136	20.0122
777.898	3917.05	1186.28	2.00006	214.32	12.0044
781.336	3903.09	1169.6	2.00006	192.085	11.0036
784.774	3863.8	1160.63	6.00067	192.081	11.0037
788.213	4007.48	1175.38	0	181.96	14.0052
791.651	3823.34	1146.39	5.00058	178.924	23.0162
795.09	3843.55	1093.05	3.00015	184.975	16.007
798.528	3803.14	1101.54	1.00003	194.093	13.0044
801.966	3793.06	1109.17	2.00012	194.078	11.0036
805.405	3813.24	1126.52	1.00003	165.777	17.0078
808.843	3796.84	1138.03	1.00003	180.92	16.0077
812.282	3877.73	1130.59	1.00003	177.916	19.0099
815.72	3835.97	1117.67	4.00049	158.704	15.0069
819.158	3811.97	1139.96	2.00006	184.984	21.0133
822.597	3706.31	1107.17	1.00003	159.733	14.006
826.035	3781.72	1108.03	1.00003	176.912	11.0037
829.474	3700.04	1105.96	1.00003	152.666	16.0078
832.912	3736.5	1130.8	2.00012	150.667	20.0119
836.35	3710.07	1097.39	1.00003	182.982	10.0031
839.789	3828.39	1128.59	3.00015	155.705	14.006
843.227	3825.86	1099.47	1.00003	181.958	11.0032
846.666	3656.23	1030.14	1.00003	161.745	11.0036
850.104	3673.74	1113.66	5.00052	140.57	13.0044
853.542	3568.97	1027.01	2.00012	146.623	9.00247
856.981	3751.51	1096.26	0	153.678	14.0059
860.419	3697.54	1109.1	2.00006	148.638	8.00195
863.858	3534.19	1035.47	2.00006	132.501	14.006
867.296	3711.33	1014.28	2.00012	139.57	12.0044
870.734	3657.48	1062.8	0	153.666	12.0044
874.173	3647.49	1036.6	4.00037	139.564	14.0058
877.611	3627.51	1045	4.00031	156.717	12.0044
881.05	3639.99	1082.5	3.00021	133.516	6.0011
884.488	3678.75	1037.28	1.00003	139.554	14.0052
887.926	3736.43	1037.47	0	133.522	15.0069
891.365	3667.49	996.088	1.00003	126.446	15.0069
894.803	3793.06	1041.67	0	154.669	10.0031
898.242	3563.99	1026.88	2.00012	136.546	18.0089
901.68	3682.51	998.9	0	120.408	14.0053
905.118	3606.31	1003.53	2.00006	146.611	15.0069
908.557	3575.18	969.47	1.00003	140.582	13.0051
911.995	3534.19	1007.6	2.00006	159.731	16.0078
915.434	3519.31	971.471	0	120.422	9.00241
918.872	3493.29	928.071	1.00003	134.534	11.0036
922.31	3459.91	959.619	0	150.668	14.0053
925.749	3560.26	1034.47	2.00012	131.504	11.0031
929.187	3505.68	974.777	1.00003	124.442	11.0031
932.626	3445.1	965.286	2.00012	122.426	11.0037
936.064	3499.48	964.164	1.00003	112.363	6.0011
939.502	3432.76	938.72	2.00012	136.531	12.0044
942.941	3546.6	975.962	1.00003	145.612	8.00189
946.379	3443.86	966.286	2.00012	129.48	13.0044
949.818	3499.48	982.313	4.00031	118.395	6.0011
953.256	3390.89	989.772	1.00003	125.441	7.0015
956.694	3399.73	908.913	0	117.402	9.00162
960.133	3494.53	930.189	2.00012	146.611	12.0038
963.571	3436.46	915.545	4.00031	126.457	11.0037
967.01	3603.82	995.962	1.00003	120.416	12.0042
970.448	3394.58	961.102	4.00043	120.42	10.0031
973.886	3317.26	930.422	1.00003	120.426	11.0037
977.325	3272.02	929.363	1.00003	128.483	10.0031
980.763	3366.31	885.615	1.00003	115.379	16.0078
984.202	3330.73	912.372	0	118.402	9.00247
987.64	3442.63	916.431	5.00064	112.363	13.005
991.078	3361.55	964.043	1.00003	101.285	10.0031
994.517	3403.19	946.959	5.00076	110.351	10.0031
997.955	3377.37	876.337	2.00012	94.2505	7.0015
1001.39	3279.35	876.282	1.00003	113.364	6.0011

## Sheet: Figure 2a,b
Figure 2a						Figure 2b
P 2p						Li 1s
0 nm		100 nm		200 nm		0 nm		100 nm		200 nm
Binding Energy (eV)	Intensity	Binding Energy (eV)	Intensity	Binding Energy (eV)	Intensity	Binding Energy (eV)	Intensity	Binding Energy (eV)	Intensity	Binding Energy (eV)	Intensity
144.83	1609.29	144.98	1266.99	145.33	1305.99	62.83	1190.35	62.98	972.084	63.33	1074.84
144.78	1543.33	144.93	1268.48	145.28	1282.66	62.78	1255.91	62.93	1030.72	63.28	1082.66
144.73	1571.99	144.88	1340.07	145.23	1288.03	62.73	1218.71	62.88	1002.91	63.23	1143.07
144.68	1621.05	144.83	1276.45	145.18	1340.53	62.68	1160.84	62.83	1043.63	63.18	1192.31
144.63	1609.49	144.78	1298.53	145.13	1356.43	62.63	1137.35	62.78	993.686	63.13	1231.61
144.58	1631.18	144.73	1322.78	145.08	1305.1	62.58	1140.96	62.73	981.15	63.08	1177.87
144.53	1656.27	144.68	1315.54	145.03	1250.33	62.53	1200.72	62.68	1059.76	63.03	1181.39
144.48	1612.57	144.63	1355.41	144.98	1276.27	62.48	1179.44	62.63	1012.11	62.98	1240.22
144.43	1590.1	144.58	1356.35	144.93	1314.35	62.43	1203.83	62.58	1048.49	62.93	1158.35
144.38	1622.55	144.53	1350.73	144.88	1308.35	62.38	1203.84	62.53	994.137	62.88	1110.45
144.33	1620.59	144.48	1356.27	144.83	1288.57	62.33	1165.14	62.48	968.157	62.83	1127.36
144.28	1675.39	144.43	1208.08	144.78	1324.57	62.28	1173.17	62.43	1035.53	62.78	1171.13
144.23	1683.1	144.38	1277.61	144.73	1294.44	62.23	1207.48	62.38	1032.86	62.73	1178.87
144.18	1586.67	144.33	1333.74	144.68	1290	62.18	1180.73	62.33	979.905	62.68	1160.72
144.13	1542.83	144.28	1280.67	144.63	1333.46	62.13	1139.6	62.28	954.118	62.63	1109.2
144.08	1554.45	144.23	1333.63	144.58	1307.25	62.08	1092.36	62.23	1019.46	62.58	1127.75
144.03	1514.6	144.18	1294.14	144.53	1285.49	62.03	1115.27	62.18	1007.36	62.53	1164.18
143.98	1489.26	144.13	1276.14	144.48	1307.91	61.98	1124.38	62.13	964.734	62.48	1158.59
143.93	1501.84	144.08	1331.99	144.43	1317.11	61.93	1151.75	62.08	972.821	62.43	1143.71
143.88	1572	144.03	1229.63	144.38	1327.56	61.88	1116.93	62.03	970.358	62.38	1157.41
143.83	1577.81	143.98	1238.99	144.33	1380.8	61.83	1134.16	61.98	917.83	62.33	1137.54
143.78	1565.1	143.93	1257.93	144.28	1368.91	61.78	1145.4	61.93	893.763	62.28	1158.09
143.73	1609.13	143.88	1281.65	144.23	1312.67	61.73	1096.87	61.88	953.738	62.23	1169.93
143.68	1665.58	143.83	1236.33	144.18	1336.5	61.68	1101.95	61.83	981.488	62.18	1158.02
143.63	1663.6	143.78	1306.5	144.13	1318.13	61.63	1119.56	61.78	962.657	62.13	1125.77
143.58	1661.92	143.73	1239.6	144.08	1320.22	61.58	1071.45	61.73	986.384	62.08	1124.37
143.53	1624.07	143.68	1296.77	144.03	1267.24	61.53	1065.73	61.68	964.849	62.03	1104.14
143.48	1579.37	143.63	1294.3	143.98	1290.06	61.48	1096.35	61.63	938.238	61.98	1070.23
143.43	1578.55	143.58	1342.46	143.93	1289.75	61.43	1045.95	61.58	975.12	61.93	1061.48
143.38	1520.99	143.53	1298.42	143.88	1282.03	61.38	1062.23	61.53	1036.37	61.88	1103.71
143.33	1464.36	143.48	1283.65	143.83	1311.83	61.33	1080.18	61.48	1042.69	61.83	1129.08
143.28	1567.97	143.43	1317.04	143.78	1341.1	61.28	1082.48	61.43	995.773	61.78	1114.87
143.23	1606.67	143.38	1280.93	143.73	1335.66	61.23	1120.32	61.38	924.781	61.73	1076.44
143.18	1610.35	143.33	1288.7	143.68	1361.52	61.18	1133.03	61.33	975.715	61.68	1056.23
143.13	1546.77	143.28	1313.02	143.63	1378.27	61.13	1099.9	61.28	979.115	61.63	1060.97
143.08	1535.28	143.23	1220.9	143.58	1408.36	61.08	1092.75	61.23	896.907	61.58	1070.48
143.03	1630.65	143.18	1216.22	143.53	1379.74	61.03	1114.38	61.18	926.855	61.53	1043.7
142.98	1653.15	143.13	1350.39	143.48	1352.89	60.98	1083.47	61.13	872.527	61.48	998.688
142.93	1614.26	143.08	1341.03	143.43	1332.98	60.93	1010.62	61.08	904.807	61.43	1048.41
142.88	1650.88	143.03	1336.1	143.38	1312.72	60.88	1013.34	61.03	873.443	61.38	1055.94
142.83	1615.1	142.98	1358.62	143.33	1266.11	60.83	1005.67	60.98	918.192	61.33	1074.89
142.78	1590.87	142.93	1289.44	143.28	1305.72	60.78	1060.62	60.93	902.115	61.28	1058.58
142.73	1570.86	142.88	1281.94	143.23	1365.25	60.73	1046.34	60.88	885.379	61.23	1016.37
142.68	1530.57	142.83	1289.85	143.18	1302.27	60.68	1015.78	60.83	885.306	61.18	1027.59
142.63	1600.31	142.78	1338.95	143.13	1251.19	60.63	1065.27	60.78	931.727	61.13	1081.95
142.58	1592.76	142.73	1313.14	143.08	1313.36	60.58	1055.22	60.73	874.612	61.08	1026.6
142.53	1544.47	142.68	1212.97	143.03	1340.9	60.53	1004.94	60.68	923.593	61.03	1031.2
142.48	1557.62	142.63	1279.11	142.98	1313.27	60.48	998.45	60.63	879.611	60.98	1067.21
142.43	1569.29	142.58	1333.18	142.93	1341.84	60.43	1004.54	60.58	978.635	60.93	1053.13
142.38	1556.19	142.53	1265.75	142.88	1354.87	60.38	966.508	60.53	946.422	60.88	1065.82
142.33	1577.04	142.48	1298.14	142.83	1332.89	60.33	1045.4	60.48	912.519	60.83	1057.51
142.28	1589	142.43	1335.96	142.78	1347.08	60.28	1047.21	60.43	961.846	60.78	998.707
142.23	1633.45	142.38	1299.99	142.73	1341.96	60.23	1012	60.38	886.41	60.73	969.32
142.18	1596.69	142.33	1347.73	142.68	1312.25	60.18	1053.52	60.33	813.128	60.68	1002.95
142.13	1675.7	142.28	1310.47	142.63	1325.1	60.13	1082.51	60.28	918.547	60.63	1049.98
142.08	1710.4	142.23	1262.05	142.58	1291.03	60.08	1052.56	60.23	803.148	60.58	1045.39
142.03	1628.65	142.18	1206.51	142.53	1249.62	60.03	1011.16	60.18	882.178	60.53	1040.32
141.98	1556.97	142.13	1301.2	142.48	1337.1	59.98	1014.05	60.13	888.482	60.48	1025.74
141.93	1528.67	142.08	1387.34	142.43	1384.46	59.93	1004.66	60.08	849.919	60.43	1032.74
141.88	1604.08	142.03	1315.11	142.38	1354.86	59.88	990.447	60.03	873.574	60.38	1084.62
141.83	1611.03	141.98	1330.96	142.33	1327.1	59.83	977.005	59.98	898.087	60.33	1039.16
141.78	1548.38	141.93	1311.74	142.28	1288.16	59.78	951.245	59.93	888.662	60.28	1030.68
141.73	1510.25	141.88	1298.91	142.23	1268.31	59.73	916.33	59.88	864.879	60.23	1058.9
141.68	1583.42	141.83	1254.27	142.18	1309.65	59.68	965.577	59.83	878.327	60.18	1002.13
141.63	1623.31	141.78	1334.96	142.13	1293.36	59.63	988.07	59.78	908.148	60.13	1001.48
141.58	1655.62	141.73	1329.29	142.08	1252.36	59.58	991.648	59.73	926.929	60.08	1045.57
141.53	1645.67	141.68	1276.41	142.03	1262.97	59.53	1013.28	59.68	935.459	60.03	1035.06
141.48	1626.51	141.63	1228.94	141.98	1309.24	59.48	1024.78	59.63	920.605	59.98	1032.12
141.43	1669.74	141.58	1250.7	141.93	1312.56	59.43	987.022	59.58	960.455	59.93	1012.95
141.38	1629.41	141.53	1288.35	141.88	1318.31	59.38	929.175	59.53	920.957	59.88	1021.32
141.33	1646.78	141.48	1282.18	141.83	1307.95	59.33	944.137	59.48	913.099	59.83	1020.95
141.28	1702.03	141.43	1358.2	141.78	1318.9	59.28	942.435	59.43	942.058	59.78	959.979
141.23	1619.68	141.38	1396.4	141.73	1286.45	59.23	941.499	59.38	933.985	59.73	1004.03
141.18	1621.67	141.33	1326.66	141.68	1307.64	59.18	950.18	59.33	849.315	59.68	1019.02
141.13	1625.96	141.28	1258.93	141.63	1338.65	59.13	946.82	59.28	952.124	59.63	1034.63
141.08	1656.26	141.23	1270.57	141.58	1372.68	59.08	907.944	59.23	942.47	59.58	1064.96
141.03	1657.81	141.18	1289.09	141.53	1320.56	59.03	946.088	59.18	891.565	59.53	996.364
140.98	1649.92	141.13	1356.51	141.48	1302.04	58.98	987.762	59.13	910.681	59.48	927.331
140.93	1664.07	141.08	1356.6	141.43	1324.6	58.93	945.534	59.08	799.709	59.43	974.946
140.88	1710.86	141.03	1371.59	141.38	1318.75	58.88	911.996	59.03	855.863	59.38	942.433
140.83	1742.77	140.98	1270.76	141.33	1300.21	58.83	928.068	58.98	835.087	59.33	895.507
140.78	1749.04	140.93	1319.37	141.28	1337.38	58.78	995.378	58.93	822.141	59.28	990.276
140.73	1709.08	140.88	1319.3	141.23	1413.26	58.73	1003.56	58.88	796.615	59.23	1014.72
140.68	1715.62	140.83	1353.19	141.18	1372.84	58.68	954.592	58.83	862.469	59.18	958.393
140.63	1706.43	140.78	1379.69	141.13	1350.86	58.63	946.738	58.78	896.173	59.13	979.627
140.58	1669.23	140.73	1312.58	141.08	1335.56	58.58	932.747	58.73	833.549	59.08	1058.96
140.53	1655.69	140.68	1294.96	141.03	1338.28	58.53	915.318	58.68	908.777	59.03	1020.76
140.48	1699.25	140.63	1325.6	140.98	1349.47	58.48	962.233	58.63	986.521	58.98	962.978
140.43	1717.49	140.58	1343.45	140.93	1341.35	58.43	1019.8	58.58	893.102	58.93	995.981
140.38	1719.73	140.53	1324.55	140.88	1367.27	58.38	945.718	58.53	819.382	58.88	1007.01
140.33	1784.72	140.48	1370.25	140.83	1340.76	58.33	895.061	58.48	847.417	58.83	969.483
140.28	1787.72	140.43	1355.95	140.78	1312.15	58.28	931.989	58.43	888.538	58.78	954.729
140.23	1668.56	140.38	1336.57	140.73	1321.2	58.23	1004.07	58.38	892.279	58.73	930.767
140.18	1634.4	140.33	1311.78	140.68	1311.7	58.18	928.06	58.33	924.505	58.68	944.147
140.13	1692.53	140.28	1293.31	140.63	1317.11	58.13	889.746	58.28	870.511	58.63	983.195
140.08	1732.46	140.23	1361.5	140.58	1320.21	58.08	896.693	58.23	934.268	58.58	949.861
140.03	1718.23	140.18	1384.93	140.53	1339.14	58.03	941.898	58.18	969.585	58.53	948.475
139.98	1679.09	140.13	1409.34	140.48	1352.41	57.98	958.39	58.13	892.571	58.48	961.979
139.93	1734.61	140.08	1391.93	140.43	1367.66	57.93	939.18	58.08	898.423	58.43	993.605
139.88	1767.57	140.03	1377.63	140.38	1403.42	57.88	946.173	58.03	896.428	58.38	1053.7
139.83	1730.28	139.98	1385.95	140.33	1345.91	57.83	908.345	57.98	884.319	58.33	1006.75
139.78	1700.33	139.93	1380.06	140.28	1308.46	57.78	907.414	57.93	924.058	58.28	994.161
139.73	1704.27	139.88	1416.64	140.23	1283.53	57.73	866.152	57.88	887.34	58.23	998.186
139.68	1730.53	139.83	1370.76	140.18	1271.34	57.68	914.193	57.83	918.168	58.18	1035.03
139.63	1761.03	139.78	1333.51	140.13	1279.32	57.63	931.983	57.78	846.315	58.13	1040.47
139.58	1749.85	139.73	1324.52	140.08	1296.77	57.58	932.644	57.73	923.839	58.08	1018.57
139.53	1720.86	139.68	1324.6	140.03	1339.68	57.53	915.661	57.68	898.438	58.03	1053.95
139.48	1717.91	139.63	1408.02	139.98	1362.71	57.48	866.687	57.63	894.541	57.98	1081.24
139.43	1731.56	139.58	1393.02	139.93	1327.14	57.43	912.599	57.58	948.538	57.93	1046.77
139.38	1683.01	139.53	1361.25	139.88	1343.86	57.38	984.002	57.53	969.16	57.88	979.261
139.33	1708.31	139.48	1346.83	139.83	1364.28	57.33	978.841	57.48	963.96	57.83	1053.21
139.28	1694.62	139.43	1322.15	139.78	1381.19	57.28	946.898	57.43	970.302	57.78	1088.33
139.23	1744.25	139.38	1320.82	139.73	1363.83	57.23	936.456	57.38	986.783	57.73	1127.52
139.18	1733.32	139.33	1346.59	139.68	1387.94	57.18	947.136	57.33	995.004	57.68	1167.61
139.13	1660.11	139.28	1264.21	139.63	1370.99	57.13	958.312	57.28	949.657	57.63	1127.87
139.08	1733.55	139.23	1361.52	139.58	1365.87	57.08	961.868	57.23	926.468	57.58	1097.6
139.03	1733.12	139.18	1437.9	139.53	1378.24	57.03	983.087	57.18	1000.61	57.53	1066.18
138.98	1663.45	139.13	1348.23	139.48	1333.74	56.98	1004.9	57.13	987.067	57.48	1071.09
138.93	1613.79	139.08	1346.04	139.43	1374.85	56.93	963.327	57.08	1057.86	57.43	1057.22
138.88	1610.38	139.03	1377.03	139.38	1326.98	56.88	958.678	57.03	1072.29	57.38	1070.39
138.83	1644.41	138.98	1340.63	139.33	1297.33	56.83	1021.87	56.98	1038.41	57.33	1150.95
138.78	1592.15	138.93	1372.8	139.28	1374.68	56.78	1057.35	56.93	1093.14	57.28	1195.56
138.73	1604.31	138.88	1404.41	139.23	1359.12	56.73	983.166	56.88	1160.58	57.23	1149.48
138.68	1665.98	138.83	1316.49	139.18	1334.57	56.68	1010.83	56.83	1125.65	57.18	1181.83
138.63	1649.32	138.78	1302.82	139.13	1377.24	56.63	1149.28	56.78	1156.44	57.13	1231.77
138.58	1653.35	138.73	1327.38	139.08	1305.11	56.58	1176.36	56.73	1176.79	57.08	1307.74
138.53	1659.82	138.68	1376.86	139.03	1294.66	56.53	1085.64	56.68	1228.68	57.03	1271.41
138.48	1656.42	138.63	1447.14	138.98	1331.56	56.48	1099.75	56.63	1283.95	56.98	1269.57
138.43	1648.66	138.58	1510.79	138.93	1373.27	56.43	1163.32	56.58	1382.13	56.93	1367.14
138.38	1588.83	138.53	1311.89	138.88	1364.38	56.38	1191.59	56.53	1361.24	56.88	1449.99
138.33	1594.36	138.48	1356.76	138.83	1302.13	56.33	1167.44	56.48	1359.13	56.83	1494.34
138.28	1670.1	138.43	1399.56	138.78	1319.66	56.28	1235.13	56.43	1477.56	56.78	1579.24
138.23	1659.81	138.38	1351.56	138.73	1342.49	56.23	1292.15	56.38	1559.83	56.73	1594.4
138.18	1614.57	138.33	1294.48	138.68	1363.88	56.18	1285.16	56.33	1566.85	56.68	1664.64
138.13	1564.39	138.28	1313.52	138.63	1343.39	56.13	1276.61	56.28	1637.6	56.63	1735.52
138.08	1589.9	138.23	1428.62	138.58	1370.33	56.08	1309.27	56.23	1712.96	56.58	1843.59
138.03	1582.45	138.18	1405.03	138.53	1404.78	56.03	1304.51	56.18	1828.72	56.53	1946.76
137.98	1641.79	138.13	1411.25	138.48	1343.6	55.98	1371.34	56.13	1735.93	56.48	1959.46
137.93	1648.27	138.08	1381.06	138.43	1322.04	55.93	1423.83	56.08	1958.92	56.43	1983.97
137.88	1614.87	138.03	1410.57	138.38	1381.4	55.88	1449.82	56.03	2017.96	56.38	2110.9
137.83	1605.96	137.98	1348.95	138.33	1353.22	55.83	1567.57	55.98	2066.95	56.33	2221.42
137.78	1513.89	137.93	1338.01	138.28	1310.93	55.78	1512.36	55.93	2258.55	56.28	2335.99
137.73	1510.79	137.88	1268.84	138.23	1360.69	55.73	1546.45	55.88	2249.77	56.23	2517.02
137.68	1566.59	137.83	1292.19	138.18	1410.24	55.68	1660.31	55.83	2259.83	56.18	2568.39
137.63	1609.27	137.78	1258.84	138.13	1371.94	55.63	1656.27	55.78	2365.96	56.13	2590.42
137.58	1615.56	137.73	1383.37	138.08	1322.42	55.58	1688.89	55.73	2395.86	56.08	2792.29
137.53	1572.07	137.68	1328.21	138.03	1301.69	55.53	1694.64	55.68	2395.94	56.03	2905.45
137.48	1531.82	137.63	1290.34	137.98	1321.26	55.48	1725.99	55.63	2481.02	55.98	2834.09
137.43	1555.71	137.58	1249.95	137.93	1299	55.43	1760.93	55.58	2636.8	55.93	2908.62
137.38	1539.75	137.53	1336.77	137.88	1314.23	55.38	1779.35	55.53	2553.5	55.88	3091.49
137.33	1534.01	137.48	1305.07	137.83	1369.53	55.33	1821.47	55.48	2553.37	55.83	3327.67
137.28	1588.53	137.43	1390.15	137.78	1374.17	55.28	1899.88	55.43	2509.28	55.78	3404.72
137.23	1558.21	137.38	1275.93	137.73	1361.72	55.23	1919.06	55.38	2648.78	55.73	3493.23
137.18	1572.08	137.33	1262.47	137.68	1293.86	55.18	1862.13	55.33	2689.6	55.68	3499.42
137.13	1610.27	137.28	1309.86	137.63	1291.92	55.13	1837.66	55.28	2734.62	55.63	3498.8
137.08	1584.3	137.23	1320.85	137.58	1320.22	55.08	1797.29	55.23	2917.41	55.58	3691.19
137.03	1551.3	137.18	1342.5	137.53	1331.78	55.03	1748.19	55.18	2825.53	55.53	3814.41
136.98	1530.43	137.13	1332.51	137.48	1292.04	54.98	1757.53	55.13	2806.3	55.48	3840.83
136.93	1522.38	137.08	1296.75	137.43	1273.12	54.93	1781.36	55.08	2755.13	55.43	3933.83
136.88	1591.79	137.03	1319.14	137.38	1283.03	54.88	1763.62	55.03	2793.5	55.38	4009.28
136.83	1588.53	136.98	1315.64	137.33	1318.36	54.83	1701.96	54.98	2769.93	55.33	3979.17
136.78	1546.03	136.93	1230.33	137.28	1339.12	54.78	1670.23	54.93	2832.36	55.28	4060.65
136.73	1564.3	136.88	1220.43	137.23	1361.25	54.73	1644.82	54.88	2853.52	55.23	4192.08
136.68	1511.86	136.83	1210.78	137.18	1362.49	54.68	1629.25	54.83	2679.56	55.18	4250.65
136.63	1526.68	136.78	1225.7	137.13	1327.88	54.63	1566.17	54.78	2694.47	55.13	4260.06
136.58	1595.79	136.73	1284.26	137.08	1291.83	54.58	1485.5	54.73	2615.38	55.08	4270.86
136.53	1528.11	136.68	1324.15	137.03	1329.85	54.53	1421.96	54.68	2658.68	55.03	4339.65
136.48	1516.44	136.63	1280.57	136.98	1331.12	54.48	1404.09	54.63	2515.67	54.98	4397.77
136.43	1555.85	136.58	1188.64	136.93	1316.88	54.43	1374.38	54.58	2529.07	54.93	4349.57
136.38	1573.39	136.53	1295.27	136.88	1325.63	54.38	1334.71	54.53	2474.63	54.88	4353.3
136.33	1539.38	136.48	1304.58	136.83	1296.04	54.33	1269.78	54.48	2477.84	54.83	4343
136.28	1544.62	136.43	1274.26	136.78	1344.92	54.28	1184.05	54.43	2390.76	54.78	4118.77
136.23	1579.11	136.38	1282.06	136.73	1366	54.23	1115.64	54.38	2388.12	54.73	4055.48
136.18	1580.51	136.33	1200.87	136.68	1320.83	54.18	1117.05	54.33	2224.72	54.68	4092.82
136.13	1572.65	136.28	1330.2	136.63	1329.97	54.13	1087.82	54.28	2242.17	54.63	4119.76
136.08	1530.99	136.23	1304.87	136.58	1331.43	54.08	1027.26	54.23	2153.19	54.58	4019.1
136.03	1518.94	136.18	1314.69	136.53	1284.58	54.03	1040.3	54.18	1996.91	54.53	3807.9
135.98	1502.86	136.13	1312.57	136.48	1282.94	53.98	1057.18	54.13	2013.66	54.48	3657.6
135.93	1495.05	136.08	1364.68	136.43	1305.29	53.93	986.075	54.08	1956.2	54.43	3563.31
135.88	1509.05	136.03	1308.54	136.38	1348.72	53.88	962.789	54.03	1874.67	54.38	3457.81
135.83	1496.39	135.98	1237.2	136.33	1316.53	53.83	972.726	53.98	1813.75	54.33	3327.61
135.78	1606.09	135.93	1222.19	136.28	1268.39	53.78	978.53	53.93	1672.72	54.28	3242.97
135.73	1618.99	135.88	1262.82	136.23	1236.65	53.73	978.681	53.88	1716	54.23	3122.35
135.68	1587.49	135.83	1239.02	136.18	1285.99	53.68	923.671	53.83	1584.69	54.18	2838.72
135.63	1603.24	135.78	1231.24	136.13	1318.72	53.63	884.944	53.78	1498.74	54.13	2650.73
135.58	1588.81	135.73	1253.18	136.08	1326.27	53.58	870.907	53.73	1480.72	54.08	2597.8
135.53	1570.29	135.68	1310.46	136.03	1282	53.53	940.258	53.68	1491.15	54.03	2483.57
135.48	1620.34	135.63	1308.12	135.98	1293.75	53.48	1041.15	53.63	1366.91	53.98	2365.05
135.43	1590.17	135.58	1286.56	135.93	1285.75	53.43	969.834	53.58	1282.17	53.93	2257.66
135.38	1572.7	135.53	1243.22	135.88	1257.49	53.38	924.263	53.53	1211.15	53.88	2136.94
135.33	1559.88	135.48	1261.25	135.83	1286.34	53.33	920.901	53.48	1263.08	53.83	2099.55
135.28	1566.2	135.43	1244.1	135.78	1313.58	53.28	874.272	53.43	1206.25	53.78	2046.71
135.23	1562.74	135.38	1274.47	135.73	1321.52	53.23	841.331	53.38	1139.43	53.73	1810.55
135.18	1550.14	135.33	1239.84	135.68	1281.92	53.18	897.829	53.33	1167.16	53.68	1705.15
135.13	1555.08	135.28	1289.81	135.63	1285.58	53.13	954.308	53.28	1159.11	53.63	1666.2
135.08	1583.59	135.23	1265.21	135.58	1302.84	53.08	956.793	53.23	1190.22	53.58	1627.77
135.03	1623.57	135.18	1255.13	135.53	1283.94	53.03	918.707	53.18	1074.55	53.53	1661.74
134.98	1720.56	135.13	1327.94	135.48	1360.55	52.98	896.649	53.13	1071.94	53.48	1549.66
134.93	1708.56	135.08	1302.34	135.43	1362.78	52.93	915.622	53.08	1033.9	53.43	1470.5
134.88	1577.12	135.03	1401.89	135.38	1283.47	52.88	937.649	53.03	997.497	53.38	1433.23
134.83	1566.6	134.98	1355.97	135.33	1242.28	52.83	893.574	52.98	973.697	53.33	1419.93
134.78	1599.7	134.93	1339.55	135.28	1264.87	52.78	935.182	52.93	1087.2	53.28	1400.7
134.73	1656.23	134.88	1327.6	135.23	1328.07	52.73	1026.03	52.88	1058.94	53.23	1299.35
134.68	1677.75	134.83	1362.69	135.18	1312.17	52.68	975.557	52.83	1069.59	53.18	1295
134.63	1689.27	134.78	1294.98	135.13	1301.96	52.63	927.516	52.78	1060.45	53.13	1317.69
134.58	1749.86	134.73	1323.53	135.08	1343.64	52.58	988.798	52.73	967.52	53.08	1265.02
134.53	1777.37	134.68	1345.69	135.03	1350.04	52.53	993.872	52.68	1080	53.03	1206.44
134.48	1785.15	134.63	1373.63	134.98	1296.03	52.48	1005.29	52.63	1031.73	52.98	1212.32
134.43	1788.54	134.58	1415.75	134.93	1351.52	52.43	1034.44	52.58	1087.55	52.93	1248.09
134.38	1764.62	134.53	1360.49	134.88	1378.2	52.38	1053.88	52.53	1050.15	52.88	1244.77
134.33	1746.79	134.48	1323.27	134.83	1328.08	52.33	1035.72	52.48	1095.03	52.83	1259.96
134.28	1801.87	134.43	1376.92	134.78	1355.3	52.28	1010.67	52.43	1076.53	52.78	1219.57
134.23	1882.58	134.38	1358.32	134.73	1313.54	52.23	1069.28	52.38	1182.43	52.73	1294
134.18	1919.25	134.33	1382.34	134.68	1269.93	52.18	1142.16	52.33	1213.39	52.68	1339.97
134.13	1954.07	134.28	1369.33	134.63	1290.07	52.13	1173.24	52.28	1192.91	52.63	1346.12
134.08	1934.31	134.23	1389.36	134.58	1293.9	52.08	1175.75	52.23	1254.16	52.58	1358.44
134.03	1911.18	134.18	1360.43	134.53	1322.73	52.03	1183.32	52.18	1317.25	52.53	1422.02
133.98	1898.15	134.13	1370.56	134.48	1375.83	51.98	1246.6	52.13	1371.19	52.48	1475.04
133.93	1931.77	134.08	1353.27	134.43	1427.57	51.93	1349.38	52.08	1386.48	52.43	1544.08
133.88	2034.84	134.03	1307.35	134.38	1407.54	51.88	1429.88	52.03	1435.96	52.38	1533.32
133.83	2036.09	133.98	1321.63	134.33	1377.34	51.83	1479.59	51.98	1675.29	52.33	1560.17
133.78	1977.12	133.93	1385.39	134.28	1403.48	51.78	1601.38	51.93	1598.46	52.28	1626.64
133.73	2004.73	133.88	1321.76	134.23	1431.73	51.73	1644.43	51.88	1697.44	52.23	1626.24
133.68	1998.24	133.83	1392.01	134.18	1422.89	51.68	1709.25	51.83	1783.78	52.18	1690.24
133.63	2009.99	133.78	1408.47	134.13	1409.87	51.63	1845.42	51.78	1758.85	52.13	1802.06
133.58	2052.47	133.73	1374.59	134.08	1352.8	51.58	2013.65	51.73	1791.89	52.08	1809.81
133.53	2061.81	133.68	1367.02	134.03	1330.03	51.53	2158.92	51.68	1906.31	52.03	1845.9
133.48	2011.18	133.63	1458.95	133.98	1376.15	51.48	2271.4	51.63	1956.37	51.98	1907.4
133.43	1981.58	133.58	1413.72	133.93	1395.13	51.43	2404.77	51.58	1965.48	51.93	1866.01
133.38	2027.07	133.53	1374.11	133.88	1349.82	51.38	2609.23	51.53	1841.79	51.88	1833.54
133.33	2010.3	133.48	1396.35	133.83	1355.87	51.33	2667.72	51.48	1860.85	51.83	1876.34
133.28	2048.45	133.43	1337.47	133.78	1386.81	51.28	2826.78	51.43	1894	51.78	1869.71
133.23	2079.36	133.38	1406.12	133.73	1382.14	51.23	3027.84	51.38	1896.31	51.73	1879.12
133.18	2031.81	133.33	1399.07	133.68	1363.56	51.18	3068.67	51.33	1819.59	51.68	1801.41
133.13	2021.62	133.28	1378.06	133.63	1367.16	51.13	3200.37	51.28	1819.28	51.63	1773.35
133.08	2019.92	133.23	1319.76	133.58	1334.52	51.08	3315.11	51.23	1782.31	51.58	1799.68
133.03	2070.88	133.18	1341.57	133.53	1352.66	51.03	3492.28	51.18	1733.63	51.53	1736.28
132.98	2082.06	133.13	1400.02	133.48	1381.55	50.98	3703.31	51.13	1641.19	51.48	1702.3
132.93	2126.47	133.08	1340.1	133.43	1390.95	50.93	3757.31	51.08	1719.34	51.43	1681.87
132.88	2035.26	133.03	1392.61	133.38	1369.28	50.88	3790.6	51.03	1624.91	51.38	1694.39
132.83	1911.77	132.98	1357.04	133.33	1324.25	50.83	3791.64	50.98	1650.13	51.33	1641.47
132.78	1847.81	132.93	1414.94	133.28	1329.98
132.73	1834.47	132.88	1354.89	133.23	1320.27
132.68	1823.34	132.83	1249.65	133.18	1327.5
132.63	1790.59	132.78	1287.14	133.13	1321.76
132.58	1691.42	132.73	1308.65	133.08	1292.23
132.53	1628.26	132.68	1266.72	133.03	1376.89
132.48	1615.11	132.63	1257.14	132.98	1359.65
132.43	1657.8	132.58	1304.83	132.93	1365.98
132.38	1672.71	132.53	1271.59	132.88	1337.34
132.33	1659.87	132.48	1327.67	132.83	1332.48
132.28	1662.94	132.43	1299.45	132.78	1326.94
132.23	1655.8	132.38	1277.44	132.73	1337.76
132.18	1628.28	132.33	1254.54	132.68	1340.94
132.13	1565.71	132.28	1308.53	132.63	1341.83
132.08	1586.54	132.23	1299.63	132.58	1318.49
132.03	1615.87	132.18	1317.23	132.53	1345.96
131.98	1579.05	132.13	1341.49	132.48	1342.63
131.93	1598.47	132.08	1336.98	132.43	1294.14
131.88	1602.12	132.03	1308.64	132.38	1265.93
131.83	1538.15	131.98	1253.85	132.33	1280.46
131.78	1469.21	131.93	1271.34	132.28	1315.57
131.73	1511.95	131.88	1307.71	132.23	1337.62
131.68	1664.65	131.83	1307.26	132.18	1346.85
131.63	1636.57	131.78	1247.05	132.13	1341.68
131.58	1591.81	131.73	1220.89	132.08	1302.19
131.53	1589.85	131.68	1299.79	132.03	1300.26
131.48	1546.48	131.63	1291	131.98	1245.85
131.43	1532.08	131.58	1244.97	131.93	1211.36
131.38	1529.97	131.53	1280.62	131.88	1199.42
131.33	1516.55	131.48	1316.43	131.83	1236.85
131.28	1563.33	131.43	1262.15	131.78	1276.68
131.23	1543.92	131.38	1274.07	131.73	1236.07
131.18	1468.33	131.33	1259.98	131.68	1278.05
131.13	1443.28	131.28	1244.95	131.63	1384.53
131.08	1445.6	131.23	1278.67	131.58	1356.57
131.03	1430.74	131.18	1273.67	131.53	1321.58
130.98	1460.91	131.13	1269.91	131.48	1315.04
130.93	1538.43	131.08	1314.33	131.43	1312.29
130.88	1538.46	131.03	1353.48	131.38	1345
130.83	1506.35	130.98	1324.02	131.33	1357.96
130.78	1537.45	130.93	1263.27	131.28	1328.97
130.73	1492.79	130.88	1285.25	131.23	1288.75
130.68	1469.45	130.83	1305.3	131.18	1327.95
130.63	1446.48	130.78	1167.79	131.13	1318.25
130.58	1476.96	130.73	1250.66	131.08	1242.23
130.53	1477.4	130.68	1229.57	131.03	1297.25
130.48	1481.4	130.63	1268.3	130.98	1362.37
130.43	1506.92	130.58	1236.32	130.93	1321.89
130.38	1528.57	130.53	1262.7	130.88	1328.53
130.33	1557.07	130.48	1287.39	130.83	1367.36
130.28	1598.77	130.43	1299.79	130.78	1333
130.23	1590.75	130.38	1347.06	130.73	1326.72
130.18	1535.57	130.33	1267.16	130.68	1303.15
130.13	1528.11	130.28	1234.79	130.63	1294.66
130.08	1572.72	130.23	1226.77	130.58	1322.65
130.03	1543.78	130.18	1267.99	130.53	1297.33
129.98	1485.04	130.13	1273.22	130.48	1266.98
129.93	1460.01	130.08	1286.78	130.43	1263.03
129.88	1496.03	130.03	1331.41	130.38	1258.99
129.83	1480.42	129.98	1306.87	130.33	1289.95
129.78	1477.31	129.93	1297.23	130.28	1309.81
129.73	1521.33	129.88	1238.01	130.23	1304.68
129.68	1556.79	129.83	1213.99	130.18	1305.82
129.63	1499.95	129.78	1259.44	130.13	1315.87
129.58	1526.19	129.73	1268.59	130.08	1320.48
129.53	1580.67	129.68	1287.24	130.03	1304.63
129.48	1548.71	129.63	1280.98	129.98	1266.61
129.43	1549.17	129.58	1258.53	129.93	1285.18
129.38	1501.89	129.53	1182.35	129.88	1315
129.33	1490.47	129.48	1251.65	129.83	1331.05
129.28	1508.39	129.43	1244.38	129.78	1296.05
129.23	1539.63	129.38	1264.23	129.73	1274.98
129.18	1520.67	129.33	1295.37	129.68	1293.98
129.13	1453.31	129.28	1270.44	129.63	1321.04
129.08	1497.23	129.23	1232.48	129.58	1309.5
129.03	1510.76	129.18	1309.67	129.53	1266.66
128.98	1491.23	129.13	1228	129.48	1307.79
128.93	1538.47	129.08	1193.93	129.43	1296.74
128.88	1558.19	129.03	1217.57	129.38	1259.52
128.83	1512.79	128.98	1223.74	129.33	1254.7
128.78	1520.32	128.93	1334.03	129.28	1287.29
128.73	1463.67	128.88	1305.69	129.23	1318.7
128.68	1462.02	128.83	1276.42	129.18	1267.59
128.63	1468.89	128.78	1328.3	129.13	1245.33
128.58	1511.67	128.73	1233.17	129.08	1335.23
128.53	1557.08	128.68	1251.48	129.03	1353.1
128.48	1574.05	128.63	1269.08	128.98	1293.7
128.43	1546.15	128.58	1232.16	128.93	1300.72
128.38	1540.16	128.53	1296.18	128.88	1356.03
128.33	1505.43	128.48	1249.27	128.83	1328.28
128.28	1495.44	128.43	1189.82	128.78	1273.87
128.23	1557.39	128.38	1250.25	128.73	1247.63
128.18	1567.79	128.33	1333.29	128.68	1282.31
128.13	1510.95	128.28	1361.36	128.63	1334.31
128.08	1479.04	128.23	1318.58	128.58	1366.42
128.03	1483.42	128.18	1273.37	128.53	1337.69
127.98	1497.28	128.13	1218.13	128.48	1295.93
127.93	1500.12	128.08	1246.22	128.43	1241.95
127.88	1504.96	128.03	1277.41	128.38	1281.67
127.83	1499.18	127.98	1329.93	128.33	1309.02
127.78	1524.51	127.93	1283.94	128.28	1278.79
127.73	1550.5	127.88	1199.23	128.23	1287.52
127.68	1499.18	127.83	1223.54	128.18	1305.42
127.63	1505.54	127.78	1255.36	128.13	1309.6
127.58	1507	127.73	1297.08	128.08	1297.27
127.53	1491.87	127.68	1296.8	128.03	1293.89
127.48	1457.5	127.63	1284.49	127.98	1323.58
127.43	1443.8	127.58	1229.01	127.93	1311.98
127.38	1493.01	127.53	1276.88	127.88	1357.18
127.33	1560.01	127.48	1265.68	127.83	1380.31
127.28	1544.11	127.43	1190.79	127.78	1350.87
127.23	1513.21	127.38	1338.29	127.73	1307.26
127.18	1535.94	127.33	1299.85	127.68	1315.64
127.13	1542.99	127.28	1255.24	127.63	1350.68
127.08	1522.12	127.23	1167.46	127.58	1350.85
127.03	1468.12	127.18	1189.98	127.53	1368.06
126.98	1530.94	127.13	1267.72	127.48	1344.8
126.93	1544.71	127.08	1333.93	127.43	1300.76
126.88	1513.98	127.03	1330.75	127.38	1271.53
126.83	1559.85	126.98	1312.93	127.33	1277.35
126.78	1501.27	126.93	1294.31	127.28	1302.19
126.73	1503.01	126.88	1246.74	127.23	1315.09
126.68	1569.84	126.83	1231.43	127.18	1300.76
126.63	1610.74	126.78	1233.16	127.13	1264.8
126.58	1591.3	126.73	1252.75	127.08	1305.99
126.53	1609.32	126.68	1292.3	127.03	1385.21
126.48	1549.76	126.63	1245.68	126.98	1319.79
126.43	1466.29	126.58	1270.2	126.93	1264.41
126.38	1491.81	126.53	1324.76	126.88	1277.09
126.33	1580.16	126.48	1284.93	126.83	1267.42
126.28	1598.89	126.43	1258.99	126.78	1268.85
126.23	1579.09	126.38	1244.15	126.73	1326.36
126.18	1562.72	126.33	1167.92	126.68	1301.12
126.13	1554.99	126.28	1234.61	126.63	1288.45
126.08	1567.12	126.23	1322.55	126.58	1258.15
126.03	1557.15	126.18	1315.13	126.53	1250.92
125.98	1559	126.13	1238	126.48	1298.92
125.93	1538.49	126.08	1254.81	126.43	1275.9
125.88	1546.62	126.03	1321.12	126.38	1289.15
125.83	1547.47	125.98	1218.41	126.33	1299.87
125.78	1487.78	125.93	1236.22	126.28	1310.94
125.73	1483.38	125.88	1243.48	126.23	1282.55
125.68	1523.01	125.83	1322.57	126.18	1205.62
125.63	1539.91	125.78	1265.07	126.13	1244
125.58	1555.02	125.73	1268.53	126.08	1234.23
125.53	1582.09	125.68	1226.7	126.03	1220.83
125.48	1560.05	125.63	1231.22	125.98	1314.93
125.43	1567.43	125.58	1298.01	125.93	1271.36
125.38	1570.43	125.53	1250.87	125.88	1238.38
125.33	1566.59	125.48	1311.93	125.83	1297.88
125.28	1498.14	125.43	1243.57	125.78	1340.1
125.23	1531.08	125.38	1253.3	125.73	1364.3
125.18	1635.24	125.33	1259.27	125.68	1336.06
125.13	1633.38	125.28	1180.53	125.63	1307.32
125.08	1583.35	125.23	1200.99	125.58	1310.4
125.03	1596.86	125.18	1251.16	125.53	1323.8
124.98	1556.21	125.13	1286.02	125.48	1350.92
124.93	1597.4	125.08	1278.98	125.43	1323.57
124.88	1631.83	125.03	1330.51	125.38	1299.6
124.83	1583.11	124.98	1248.88	125.33	1272.37

## Sheet: Figure 2c
Figure 2c
C 1s-0 nm								C 1s-100 nm								C 1s-200 nm							O 1s-0 nm						O 1s-100 nm							O 1s-200 nm							S 2p-0 nm						S 2p-100 nm
Binding Energy (eV)	Intensity	Intensity	Intensity	Intensity	Intensity	Intensity	Intensity	Binding Energy (eV)	Intensity	Intensity	Intensity	Intensity	Intensity	Intensity	Intensity	Binding Energy (eV)	Intensity	Intensity	Intensity	Intensity	Intensity	Intensity	Binding Energy (eV)	Intensity	Intensity	Intensity	Intensity	Intensity	Binding Energy (eV)	Intensity	Intensity	Intensity	Intensity	Intensity	Intensity	Binding Energy (eV)	Intensity	Intensity	Intensity	Intensity	Intensity	Intensity	Binding Energy (eV)	Intensity	Intensity	Intensity	Intensity	Intensity	Binding Energy (eV)
290.78	2978.56	3048.65	3048.65	3048.65	3049.03	3048.65	3049.03	290.08	5830.98	5838.02	5838.02	5838.02	5868.28	5838.02	5868.28	290.53	5472.24	5456.02	5407.54	5407.52	5407.52	5456.04	535.83	6128.68	6121.86	6139.84	6121.86	6139.84	537.23	6782.98	6829.77	6829.77	6830.21	6829.77	6830.21	537.28	6722.13	6654.36	6654.71	6654.36	6654.36	6654.71	165.08	1657.84	1691	1709.26	1690.47	1709.79	168.28
290.73	3053.1	3048.59	3048.59	3048.59	3049.17	3048.59	3049.17	290.03	5736.32	5837.7	5837.7	5837.7	5874.59	5837.7	5874.59	290.48	5303.61	5463.62	5407.28	5407.25	5407.25	5463.64	535.78	6195.12	6122.25	6143.71	6122.25	6143.72	537.18	6974.58	6829.72	6829.72	6830.31	6829.72	6830.31	537.23	6711.15	6654.35	6654.82	6654.35	6654.35	6654.82	165.03	1700.44	1691.11	1713.49	1690.45	1714.16	168.23
290.68	3069.06	3048.54	3048.54	3048.54	3049.4	3048.54	3049.4	289.98	5766.36	5837.38	5837.38	5837.38	5882.19	5837.38	5882.19	290.43	5360.86	5472.31	5407.01	5406.98	5406.98	5472.34	535.73	6186.71	6122.64	6148.2	6122.64	6148.21	537.13	7070.58	6829.66	6829.66	6830.46	6829.66	6830.46	537.18	6608.71	6654.33	6654.98	6654.33	6654.33	6654.98	164.98	1725.43	1691.26	1718.53	1690.41	1719.37	168.18
290.63	3205.74	3048.48	3048.48	3048.48	3049.74	3048.48	3049.74	289.93	5887.21	5837.03	5837.03	5837.03	5891.26	5837.03	5891.27	290.38	5452.67	5482.22	5406.74	5406.7	5406.7	5482.26	535.68	6107.81	6123.03	6153.4	6123.03	6153.4	537.08	6904.26	6829.6	6829.6	6830.68	6829.6	6830.68	537.13	6541.23	6654.31	6655.19	6654.31	6654.31	6655.19	164.93	1712.12	1691.44	1724.5	1690.38	1725.56	168.13
290.58	3241.46	3048.41	3048.41	3048.41	3050.25	3048.41	3050.25	289.88	5826.78	5836.65	5836.65	5836.65	5902.06	5836.65	5902.07	290.33	5460.19	5493.49	5406.47	5406.41	5406.41	5493.54	535.63	6067.06	6123.42	6159.41	6123.42	6159.42	537.03	6827.72	6829.54	6829.54	6830.99	6829.54	6830.99	537.08	6541.46	6654.29	6655.47	6654.29	6654.29	6655.47	164.88	1755.17	1691.68	1731.56	1690.35	1732.88	168.08
290.53	3232.09	3048.34	3048.34	3048.34	3051	3048.34	3051	289.83	5834.18	5836.23	5836.23	5836.23	5914.84	5836.23	5914.85	290.28	5481.22	5506.24	5406.19	5406.12	5406.12	5506.32	535.58	6168.38	6123.82	6166.36	6123.81	6166.37	536.98	6932.74	6829.48	6829.48	6831.43	6829.48	6831.43	537.03	6606.36	6654.27	6655.84	6654.27	6654.27	6655.84	164.83	1806.15	1691.97	1739.83	1690.32	1741.49	168.03
290.48	3159.76	3048.26	3048.26	3048.26	3052.07	3048.26	3052.07	289.78	5927.4	5835.79	5835.78	5835.79	5929.91	5835.78	5929.93	290.23	5460.2	5520.64	5405.92	5405.82	5405.82	5520.74	535.53	6083.03	6124.21	6174.38	6124.2	6174.4	536.93	7012.61	6829.42	6829.42	6832.01	6829.42	6832.01	536.98	6722.46	6654.24	6656.34	6654.24	6654.24	6656.34	164.78	1817.57	1692.35	1749.46	1690.28	1751.53	167.98
290.43	3258.83	3048.17	3048.17	3048.17	3053.58	3048.17	3053.58	289.73	6030.07	5835.3	5835.29	5835.3	5947.61	5835.29	5947.63	290.18	5443.85	5536.83	5405.66	5405.52	5405.52	5536.97	535.48	6053.56	6124.61	6183.64	6124.59	6183.66	536.88	7003.2	6829.35	6829.34	6832.78	6829.34	6832.79	536.93	6767.75	6654.2	6657	6654.2	6654.2	6657	164.73	1781.99	1692.8	1760.61	1690.24	1763.17	167.93
290.38	3341.4	3048.08	3048.08	3048.08	3055.68	3048.08	3055.68	289.68	6051.01	5834.75	5834.74	5834.75	5968.26	5834.74	5968.29	290.13	5457.74	5554.95	5405.37	5405.19	5405.19	5555.13	535.43	6134.55	6125	6194.28	6124.98	6194.31	536.83	6832.76	6829.27	6829.26	6833.81	6829.26	6833.82	536.88	6786.21	6654.16	6657.87	6654.16	6654.16	6657.87	164.68	1729.22	1693.36	1773.42	1690.19	1776.59	167.88
290.33	3334.49	3047.97	3047.97	3047.97	3058.57	3047.97	3058.57	289.63	6133.36	5834.15	5834.12	5834.14	5992.29	5834.12	5992.33	290.08	5453.62	5575.16	5405.05	5404.81	5404.81	5575.39	535.38	6234.66	6125.4	6206.52	6125.37	6206.55	536.78	6915.7	6829.18	6829.16	6835.15	6829.16	6835.17	536.83	6852.53	6654.11	6659.01	6654.11	6654.11	6659.01	164.63	1721.97	1694.04	1788.05	1690.14	1791.96	167.83
290.28	3359.98	3047.86	3047.86	3047.86	3062.52	3047.86	3062.52	289.58	6127.84	5833.5	5833.46	5833.48	6020.12	5833.46	6020.18	290.03	5466.82	5597.6	5404.7	5404.39	5404.39	5597.91	535.33	6290.76	6125.81	6220.54	6125.76	6220.59	536.73	7099.62	6829.08	6829.06	6836.92	6829.06	6836.93	536.78	6899.92	6654.05	6660.5	6654.05	6654.05	6660.5	164.58	1753.52	1694.87	1804.64	1690.07	1809.44	167.78
290.23	3288.97	3047.73	3047.73	3047.73	3067.83	3047.73	3067.83	289.53	6138.18	5832.78	5832.72	5832.75	6052.2	5832.72	6052.29	289.98	5494.48	5622.46	5404.33	5403.92	5403.92	5622.87	535.28	6221.59	6126.22	6236.59	6126.15	6236.66	536.68	7077.52	6828.96	6828.93	6839.2	6828.93	6839.22	536.73	6898.79	6653.99	6662.42	6653.99	6653.99	6662.42	164.53	1809.73	1695.87	1823.3	1689.99	1829.18	167.73
290.18	3334.33	3047.61	3047.61	3047.61	3074.91	3047.61	3074.91	289.48	6255.33	5832	5831.91	5831.95	6089.03	5831.91	6089.16	289.93	5548.47	5649.89	5403.94	5403.41	5403.41	5650.42	535.23	6297.61	6126.63	6254.91	6126.54	6255	536.63	7207.95	6828.82	6828.79	6842.15	6828.79	6842.18	536.68	6883.55	6653.91	6664.91	6653.91	6653.91	6664.91	164.48	1839.14	1697.08	1844.14	1689.9	1851.32	167.68
290.13	3398.04	3047.47	3047.47	3047.47	3084.24	3047.47	3084.24	289.43	6228.93	5831.16	5831.03	5831.09	6131.12	5831.03	6131.3	289.88	5689.49	5680.05	5403.54	5402.84	5402.84	5680.75	535.18	6366.83	6127.05	6275.77	6126.93	6275.9	536.58	7319.09	6828.68	6828.64	6845.94	6828.64	6845.98	536.63	6872.86	6653.82	6668.12	6653.82	6653.82	6668.12	164.43	1848.94	1698.53	1867.24	1689.8	1875.97	167.63
290.08	3420.3	3047.32	3047.32	3047.32	3096.4	3047.32	3096.4	289.38	6264.35	5830.27	5830.08	5830.15	6179	5830.08	6179.25	289.83	5805.39	5713.09	5403.14	5402.23	5402.23	5714	535.13	6287	6127.49	6299.47	6127.32	6299.64	536.53	7251.91	6828.52	6828.46	6850.79	6828.46	6850.85	536.58	6891.4	6653.71	6672.22	6653.71	6653.71	6672.22	164.38	1912.42	1700.27	1892.61	1689.68	1903.2	167.58
290.03	3448.05	3047.15	3047.15	3047.15	3112.08	3047.15	3112.08	289.33	6407.38	5829.31	5829.04	5829.13	6233.19	5829.04	6233.55	289.78	5793.43	5749.17	5402.76	5401.58	5401.58	5750.35	535.08	6378.51	6127.93	6326.34	6127.71	6326.57	536.48	7333.35	6828.33	6828.26	6856.96	6828.26	6857.04	536.53	6941.72	6653.59	6677.46	6653.59	6653.59	6677.46	164.33	1981.06	1702.34	1920.24	1689.54	1933.04	167.53
289.98	3453.66	3046.98	3046.98	3046.98	3132.11	3046.98	3132.11	289.28	6407.95	5828.3	5827.91	5828.02	6294.23	5827.91	6294.74	289.73	5851.75	5788.39	5402.41	5400.88	5400.88	5789.92	535.03	6394.12	6128.4	6356.71	6128.09	6357.01	536.43	7405.14	6828.13	6828.03	6864.78	6828.03	6864.89	536.48	7048.98	6653.46	6684.12	6653.46	6653.46	6684.12	164.28	2008.99	1704.8	1950.04	1689.38	1965.47	167.48
289.93	3496.11	3046.8	3046.8	3046.8	3157.4	3046.8	3157.4	289.23	6462.73	5827.24	5826.68	5826.82	6362.66	5826.68	6363.37	289.68	5857.12	5830.87	5402.12	5400.14	5400.14	5832.84	534.98	6406.91	6128.89	6390.95	6128.48	6391.35	536.38	7371.27	6827.92	6827.78	6874.65	6827.78	6874.79	536.43	7162.13	6653.32	6692.54	6653.32	6653.32	6692.54	164.23	2057.73	1707.72	1981.87	1689.2	2000.39	167.43
289.88	3581.09	3046.6	3046.6	3046.6	3188.99	3046.6	3188.99	289.18	6594.51	5826.14	5825.34	5825.52	6438.96	5825.34	6439.96	289.63	5786.04	5876.64	5401.88	5399.35	5399.35	5879.18	534.93	6602.08	6129.41	6429.45	6128.87	6429.98	536.33	7634.85	6827.68	6827.51	6887.04	6827.51	6887.22	536.38	7240.22	6653.16	6703.15	6653.16	6653.16	6703.15	164.18	2093.76	1711.16	2015.48	1688.99	2037.65	167.38
289.83	3703.77	3046.39	3046.39	3046.39	3228	3046.39	3228	289.13	6766.43	5825.02	5823.88	5824.11	6523.59	5823.88	6524.98	289.58	5793.44	5925.74	5401.72	5398.46	5398.46	5929	534.88	6616.18	6129.97	6472.62	6129.26	6473.32	536.28	7639.33	6827.44	6827.21	6902.52	6827.21	6902.76	536.33	7307.74	6652.99	6716.44	6652.99	6652.99	6716.44	164.13	2093.8	1715.22	2050.57	1688.76	2077.02	167.33
289.78	3645.57	3046.16	3046.16	3046.16	3275.65	3046.16	3275.65	289.08	6845.44	5823.91	5822.29	5822.59	6616.94	5822.29	6618.87	289.53	5753.55	5978.18	5401.67	5397.51	5397.51	5982.34	534.83	6577.32	6130.58	6520.89	6129.65	6521.81	536.23	7479.97	6827.19	6826.89	6921.78	6826.89	6922.09	536.28	7312.5	6652.79	6733.02	6652.79	6652.79	6733.02	164.08	2119.5	1719.96	2086.73	1688.51	2118.18	167.28
289.73	3638.85	3045.9	3045.9	3045.9	3333.16	3045.9	3333.16	289.03	6872.4	5822.89	5820.61	5820.98	6719.37	5820.6	6722.05	289.48	5763.22	6033.94	5401.8	5396.5	5396.5	6039.24	534.78	6721.81	6131.25	6574.7	6130.04	6575.91	536.18	7679.79	6826.93	6826.53	6945.62	6826.53	6946.02	536.23	7327.54	6652.57	6753.63	6652.58	6652.57	6753.63	164.03	2129.22	1725.51	2123.47	1688.23	2160.75	167.23
289.68	3813.3	3045.63	3045.63	3045.63	3401.7	3045.63	3401.7	288.98	7021.26	5822.03	5818.84	5819.32	6831.11	5818.83	6834.82	289.43	5977.5	6092.92	5402.18	5395.44	5395.44	6099.66	534.73	6725.58	6132.01	6634.52	6130.43	6636.09	536.13	7794.53	6826.65	6826.12	6974.98	6826.12	6975.51	536.18	7464.02	6652.33	6779.12	6652.34	6652.33	6779.13	163.98	2201.56	1731.97	2160.23	1687.93	2204.27	167.18
289.63	3877.14	3045.33	3045.33	3045.33	3482.37	3045.33	3482.37	288.93	7200.37	5821.39	5816.95	5817.55	6952.22	5816.93	6957.32	289.38	6207.88	6154.99	5402.86	5394.32	5394.32	6163.53	534.68	6773.75	6132.87	6700.8	6130.82	6702.85	536.08	7822.99	6826.35	6825.67	7011	6825.67	7011.68	536.13	7590.3	6652.07	6810.53	6652.07	6652.07	6810.53	163.93	2318.89	1739.46	2196.35	1687.61	2248.19	167.13
289.58	3931.79	3045	3045	3045	3576.01	3045	3576.01	288.88	7221.75	5821.07	5814.93	5815.68	7082.63	5814.9	7089.61	289.33	6242.11	6219.93	5403.92	5393.13	5393.13	6230.72	534.63	6975.48	6133.87	6774.03	6131.21	6776.68	536.03	8049.94	6826.06	6825.18	7054.99	6825.18	7055.87	536.08	7642.72	6651.77	6849.04	6651.78	6651.77	6849.05	163.88	2335.4	1748.1	2231.12	1687.26	2291.95	167.08
289.53	4098.62	3044.65	3044.65	3044.65	3683.16	3044.65	3683.16	288.83	7055.78	5821.25	5812.81	5813.74	7222.13	5812.76	7231.64	289.28	6189.81	6287.47	5405.44	5391.85	5391.85	6301.06	534.58	7145.04	6135.03	6854.66	6131.6	6858.08	535.98	8313.48	6825.78	6824.65	7108.46	6824.65	7109.6	536.03	7712.14	6651.46	6896.08	6651.47	6651.46	6896.09	163.83	2307	1758.03	2263.79	1686.89	2334.93	167.03
289.48	4162.48	3044.28	3044.28	3044.28	3803.86	3044.28	3803.87	288.78	7030.47	5822.14	5810.6	5811.76	7370.29	5810.53	7383.19	289.23	6211.44	6357.24	5407.53	5390.47	5390.47	6374.3	534.53	7227.17	6136.4	6943.15	6131.99	6947.56	535.93	8511.84	6825.53	6824.07	7173.18	6824.07	7174.64	535.98	7797.49	6651.11	6953.27	6651.12	6651.11	6953.28	163.78	2334.43	1769.41	2293.62	1686.5	2376.53	166.98
289.43	4207.48	3043.87	3043.87	3043.87	3937.57	3043.87	3937.58	288.73	7401.17	5823.98	5808.3	5809.73	7526.45	5808.2	7543.88	289.18	6306.83	6428.85	5410.33	5388.98	5388.98	6450.2	534.48	7211.39	6138.04	7039.95	6132.38	7045.6	535.88	8603.16	6825.3	6823.42	7251.13	6823.42	7253	535.93	7947.57	6650.73	7022.5	6650.75	6650.73	7022.52	163.73	2431.99	1782.38	2319.85	1686.09	2416.15	166.93
289.38	4230.99	3043.42	3043.42	3043.43	4082.99	3043.42	4082.99	288.68	7506.04	5827.08	5805.89	5807.65	7689.67	5805.73	7713.09	289.13	6368.11	6501.78	5414	5387.35	5387.35	6528.43	534.43	7388.72	6140	7145.45	6132.77	7152.68	535.83	8600.45	6825.11	6822.72	7344.6	6822.72	7346.99	535.88	8152.4	6650.3	7105.93	6650.34	6650.3	7105.97	163.68	2508.98	1797.11	2341.81	1685.65	2453.26	166.88
289.33	4264.02	3042.94	3042.94	3042.95	4237.96	3042.94	4237.97	288.63	7461.99	5831.83	5803.35	5805.52	7858.77	5803.12	7890.1	289.08	6445.51	6575.52	5418.73	5385.58	5385.58	6608.67	534.38	7497.35	6142.37	7260.05	6133.16	7269.26	535.78	8789.69	6824.98	6821.94	7456.16	6821.94	7459.2	535.83	8276.99	6649.84	7206.05	6649.89	6649.84	7206.1	163.63	2514.44	1813.75	2358.88	1685.2	2487.44	166.83
289.28	4578.59	3042.42	3042.42	3042.43	4399.4	3042.42	4399.42	288.58	7481.32	5838.75	5800.7	5803.34	8032.31	5800.36	8074.01	289.03	6579.2	6649.48	5424.84	5383.72	5383.72	6690.6	534.33	7620.71	6145.25	7384.05	6133.55	7395.74	535.73	8929.75	6824.95	6821.09	7588.69	6821.09	7592.55	535.78	8381.42	6649.33	7325.66	6649.4	6649.33	7325.73	163.58	2495.79	1832.48	2370.59	1684.72	2518.34	166.78
289.23	4740.04	3041.85	3041.85	3041.87	4563.3	3041.85	4563.32	288.53	7608.8	5848.47	5797.93	5801.13	8208.6	5797.44	8263.81	288.98	6649.64	6723.02	5432.62	5381.78	5381.77	6773.87	534.28	7836.07	6148.75	7517.71	6133.94	7532.52	535.68	9137.5	6825.03	6820.15	7745.41	6820.15	7750.29	535.73	8586.48	6648.76	7467.91	6648.86	6648.76	7468.01	163.53	2506.04	1853.46	2376.59	1684.24	2545.81	166.73
289.18	4779.55	3041.25	3041.25	3041.28	4724.76	3041.25	4724.79	288.48	7883.81	5861.78	5795.04	5798.88	8385.62	5794.32	8458.37	288.93	6839.96	6795.4	5442.41	5379.73	5379.73	6858.08	534.23	8014.96	6153	7661.23	6134.33	7679.9	535.63	9440.42	6825.29	6819.14	7929.88	6819.14	7936.03	535.68	8796.93	6648.14	7636.32	6648.28	6648.14	7636.46	163.48	2561.08	1876.84	2376.68	1683.74	2569.78	166.68
289.13	4916.9	3040.61	3040.61	3040.66	4878.23	3040.61	4878.27	288.43	8173.98	5879.65	5792.03	5796.61	8561.19	5790.98	8656.54	288.88	7019.01	6865.81	5454.6	5377.57	5377.56	6942.85	534.18	8104.01	6158.19	7814.68	6134.72	7838.15	535.58	9733.92	6825.76	6818.05	8145.96	6818.05	8153.68	535.63	9051	6647.44	7834.81	6647.64	6647.44	7835.01	163.43	2598.69	1902.78	2370.84	1683.21	2590.41	166.63
289.08	5065.22	3039.94	3039.94	3040.01	5017.74	3039.94	5017.8	288.38	8380.44	5903.33	5788.94	5794.37	8732.92	5787.44	8857.25	288.83	6922.37	6933.49	5469.67	5375.29	5375.28	7027.88	534.13	8149.13	6164.52	7978.06	6135.11	8007.47	535.53	10006.3	6826.51	6816.85	8397.83	6816.85	8407.49	535.58	9371.95	6646.67	8067.68	6646.95	6646.67	8067.97	163.38	2561.47	1931.41	2359.24	1682.68	2607.98	166.58
289.03	5219.58	3039.24	3039.24	3039.34	5137.32	3039.24	5137.42	288.33	8490.6	5934.28	5785.83	5792.19	8898.26	5783.67	9059.54	288.78	6862.81	6997.6	5488.21	5372.91	5372.9	7112.92	534.08	8277.09	6172.22	8151.23	6135.5	8187.95	535.48	10168.2	6827.59	6815.54	8689.98	6815.54	8702.02	535.53	9663.46	6645.82	8339.61	6646.21	6645.82	8340.01	163.33	2577.76	1962.85	2342.2	1682.13	2622.92	166.53
288.98	5307.6	3038.5	3038.5	3038.65	5231.45	3038.5	5231.6	288.28	8621.37	5974.27	5782.73	5790.08	9054.52	5779.65	9262.64	288.73	6973.07	7057.32	5510.82	5370.41	5370.39	7197.76	534.03	8530.39	6181.58	8333.93	6135.89	8379.62	535.43	10481.7	6829.08	6814.11	9027.13	6814.11	9042.1	535.48	9989.7	6644.86	8655.66	6645.42	6644.86	8656.21	163.28	2654	1997.2	2320.18	1681.57	2635.81	166.48
288.93	5312.69	3037.75	3037.75	3037.97	5295.5	3037.75	5295.72	288.23	8734.85	6025.38	5779.69	5788.09	9199	5775.34	9466.14	288.68	7130.5	7111.83	5538.25	5367.77	5367.75	7282.34	533.98	8808.75	6192.95	8525.73	6136.28	8582.4	535.38	10855.6	6831.08	6812.53	9414.24	6812.53	9432.79	535.43	10359.3	6643.8	9021.21	6644.57	6643.8	9021.97	163.23	2677.56	2034.51	2293.76	1681	2647.27	166.43
288.88	5242.62	3036.98	3036.98	3037.31	5326.2	3036.98	5326.52	288.18	9011.93	6090.14	5776.84	5786.27	9329.06	5770.72	9670.15	288.63	7160.1	7160.37	5571.37	5365	5364.98	7366.77	533.93	8812.45	6206.71	8726.05	6136.67	8796.09	535.33	11228.2	6833.68	6810.79	9856.38	6810.79	9879.28	535.38	10779.2	6642.62	9441.96	6643.67	6642.62	9443.01	163.18	2680.53	2074.8	2263.61	1680.42	2657.99	166.38
288.83	5265.91	3036.21	3036.21	3036.68	5321.91	3036.21	5322.38	288.13	9226.75	6171.51	5774.36	5784.71	9442.21	5765.8	9875.41	288.58	7162.31	7202.23	5611.17	5362.13	5362.11	7451.32	533.88	8786.15	6223.35	8934.14	6137.06	9020.43	535.28	11798.2	6837.05	6808.88	10358.7	6808.88	10386.8	535.33	11301.1	6641.31	9923.84	6642.75	6641.31	9925.28	163.13	2681.87	2118.05	2230.48	1679.83	2668.7	166.33
288.78	5191.11	3035.44	3035.44	3036.12	5282.81	3035.44	5283.5	288.08	9493	6272.94	5772.48	5783.54	9536.18	5760.58	10083.4	288.53	7404.77	7236.77	5658.75	5359.15	5359.11	7536.45	533.83	9125.58	6243.39	9149.07	6137.45	9255	535.23	12285.5	6841.31	6806.78	10926.2	6806.78	10960.7	535.28	11888.8	6639.84	10472.9	6641.81	6639.84	10474.9	163.08	2681.5	2164.18	2195.12	1679.23	2680.07	166.28
288.73	5137.79	3034.67	3034.67	3035.66	5210.91	3034.67	5211.9	288.03	9811.52	6398.36	5771.47	5782.83	9608.96	5755.03	10296.5	288.48	7619.35	7263.37	5715.35	5355.99	5355.94	7622.84	533.78	9654.33	6267.47	9369.69	6137.84	9499.32	535.18	12892.4	6846.66	6804.46	11563.6	6804.46	11605.8	535.23	12491.2	6638.22	11095.2	6640.88	6638.22	11097.9	163.03	2705.13	2213.06	2158.27	1678.61	2692.72	166.23
288.68	5058.02	3033.91	3033.91	3035.33	5109.81	3033.91	5111.22	287.98	10010.2	6552.17	5771.66	5782.68	9658.9	5749.09	10518.1	288.43	7597.96	7281.58	5782.35	5352.66	5352.58	7711.43	533.73	9913.12	6296.3	9594.71	6138.23	9752.79	535.13	13591.7	6853.29	6801.9	12275.5	6801.9	12326.9	535.18	13094.6	6636.41	11796.9	6640	6636.41	11800.5	162.98	2748.63	2264.48	2120.65	1677.98	2707.15	166.18
288.63	5031.2	3033.18	3033.18	3035.19	4984.34	3033.18	4986.36	287.93	10251.9	6739.41	5773.54	5783.22	9684.79	5742.74	10752.7	288.38	7668.28	7291.07	5861.37	5349.14	5349.04	7803.5	533.68	9956.3	6330.74	9822.61	6138.62	10014.7	535.08	14137.1	6861.44	6799.06	13065.7	6799.06	13128.1	535.13	13778.8	6634.39	12583.5	6639.21	6634.39	12588.3	162.93	2765.47	2318.17	2082.93	1677.34	2723.77	166.13
288.58	5006.28	3032.47	3032.47	3035.32	4840.18	3032.47	4843.03	287.88	10516.5	6965.62	5777.72	5784.61	9685.92	5735.94	11006	288.33	7948.94	7291.62	5954.18	5345.44	5345.3	7900.64	533.63	10178.4	6371.71	10051.7	6139.01	10284.4	535.03	14926.6	6871.37	6795.92	13937.2	6795.92	14012.7	535.08	14609	6632.14	13460.3	6638.57	6632.14	13466.7	162.88	2802.78	2373.79	2045.7	1676.68	2742.8	166.08
288.53	4889.74	3031.8	3031.8	3035.79	4683.34	3031.8	4687.34	287.83	10955.6	7236.86	5784.99	5787.03	9662.1	5728.66	11285	288.28	8215.44	7283.13	6062.73	5341.52	5341.33	8004.71	533.58	10327.2	6420.31	10280.1	6139.4	10561.1	534.98	15946.1	6883.41	6792.46	14892	6792.46	14983	535.03	15521.9	6629.64	14431.8	6638.17	6629.64	14440.3	162.83	2807.4	2430.9	2009.45	1676.01	2764.35	166.03
288.48	4733.28	3031.15	3031.15	3036.72	4519.73	3031.15	4525.3	287.78	11573.8	7559.65	5796.35	5790.71	9613.63	5720.87	11597.7	288.23	8300.35	7265.66	6189.18	5337.37	5337.12	8117.98	533.53	10537.4	6477.74	10505.9	6139.79	10843.9	534.93	16950.2	6897.91	6788.67	15930.9	6788.67	16040.1	534.98	16518.8	6626.86	15501.6	6638.12	6626.86	15512.9	162.78	2778.85	2489.02	1974.62	1675.32	2788.31	165.98
288.43	4630.79	3030.54	3030.54	3038.25	4354.79	3030.54	4362.5	287.73	11899.6	7940.86	5813.06	5795.9	9541.35	5712.54	11953.6	288.18	8391.98	7239.4	6335.94	5332.99	5332.65	8243.03	533.48	10967.9	6545.37	10726.9	6140.18	11132.1	534.88	18043.5	6915.27	6784.5	17052.9	6784.5	17183.7	534.93	17691.4	6623.79	16672.2	6638.57	6623.79	16687	162.73	2860.48	2547.55	1941.52	1674.62	2814.46	165.93
288.38	4423.56	3029.96	3029.96	3040.56	4193.26	3029.96	4203.86	287.68	12235	8387.52	5836.64	5802.85	9446.51	5703.57	12362.8	288.13	8672.3	7204.69	6505.59	5328.38	5327.92	8382.82	533.43	11131.2	6624.72	10940.8	6140.57	11424.9	534.83	19051.7	6935.94	6779.92	18255.4	6779.92	18411.4	534.88	19010.4	6620.4	17944.2	6639.71	6620.39	17963.5	162.68	2954.86	2605.86	1910.41	1673.89	2842.38	165.88
288.33	4362.02	3029.42	3029.42	3043.88	4038.97	3029.42	4053.43	287.63	12840.1	8906.67	5868.99	5811.85	9330.74	5693.9	12836.6	288.08	8913.26	7161.94	6700.95	5323.52	5322.91	8540.6	533.38	11411.4	6717.47	11145.4	6140.96	11721.9	534.78	20146	6960.38	6774.9	19533.6	6774.9	19719.1	534.83	20342.1	6616.65	19316.6	6641.75	6616.65	19341.7	162.63	2953.02	2663.24	1881.46	1673.15	2871.55	165.83
288.28	4256.01	3028.91	3028.91	3048.52	3894.8	3028.91	3914.41	287.58	13264.1	9505.11	5912.39	5823.2	9196.05	5683.41	13386.5	288.03	9075.32	7111.7	6925.04	5318.4	5317.59	8719.97	533.33	11846.2	6825.49	11338.3	6141.35	12022.5	534.73	21131.5	6989.14	6769.39	20880.4	6769.39	21100.2	534.78	21620.7	6612.54	20786.2	6644.97	6612.54	20818.7	162.58	2959.31	2718.93	1854.75	1672.4	2901.29	165.78
288.23	4132.14	3028.44	3028.44	3054.83	3762.74	3028.44	3789.13	287.53	13794.9	10189.1	5969.67	5837.33	9044.73	5672.03	14024.8	287.98	9314.36	7054.58	7181.07	5313.02	5311.94	8924.8	533.28	11977.4	6950.81	11517.4	6141.74	12326.4	534.68	22467.6	7022.83	6763.4	22286.2	6763.4	22545.6	534.73	22927	6608.02	22347.4	6649.72	6608.02	22389.1	162.53	3040.29	2772.15	1830.32	1671.63	2930.85	165.73
288.18	4062.81	3027.99	3027.99	3063.28	3643.91	3027.99	3679.2	287.48	14763	10964.1	6044.21	5854.67	8879.24	5659.69	14763.2	287.93	9644.37	6991.28	7472.44	5307.36	5305.93	9159.22	533.23	12281	7095.62	11680.3	6142.13	12633.7	534.63	24114.7	7062.11	6756.9	23738.7	6756.9	24043.9	534.68	24457.5	6603.09	23991.8	6656.41	6603.09	24045.1	162.48	3026.35	2822.09	1808.16	1670.84	2959.4	165.68
288.13	3952.85	3027.58	3027.58	3074.43	3538.72	3027.58	3585.58	287.43	15664.8	11834	6140.02	5875.73	8702.15	5646.29	15613.1	287.88	9818.19	6922.52	7802.69	5301.4	5299.53	9427.56	533.18	12694.1	7262.29	11824.9	6142.52	12944.7	534.58	25938.5	7107.68	6749.88	25223	6749.88	25580.8	534.63	26136.2	6597.71	25708	6665.54	6597.71	25775.8	162.43	3004.29	2867.94	1788.18	1670.04	2986.08	165.63
288.08	3936.62	3027.18	3027.18	3088.97	3447.01	3027.18	3508.8	287.38	16712	12801.1	6261.79	5901.07	8515.99	5631.71	16584.8	287.83	10001.2	6849.07	8175.49	5295.13	5292.67	9734.34	533.13	13120.1	7453.35	11949.4	6142.91	13259.9	534.53	27320.9	7160.29	6742.33	26721.6	6742.32	27139.6	534.58	27814.9	6591.87	27481.5	6677.7	6591.87	27567.4	162.38	3032.04	2908.93	1770.31	1669.23	3010.01	165.58
288.03	4013.42	3026.79	3026.79	3107.71	3368.16	3026.79	3449.08	287.33	17521.1	13865.1	6414.94	5931.26	8323.23	5615.79	17687.2	287.78	10498.6	6771.71	8594.6	5288.56	5285.35	10084.2	533.08	13320.6	7671.46	12052.1	6143.3	13580.3	534.48	28479.1	7220.74	6734.24	28214.5	6734.23	28701	534.53	29517.4	6585.56	29294.9	6693.58	6585.55	29403	162.33	3070.53	2944.34	1754.42	1668.41	3030.35	165.53
287.98	3922.79	3026.41	3026.41	3131.65	3301.26	3026.41	3406.5	287.28	18671.2	15022.9	6605.72	5966.99	8126.24	5598.4	18926.7	287.73	10964.4	6691.22	9063.81	5281.68	5277.5	10481.7	533.03	13604.4	7919.4	12131.5	6143.69	13907.3	534.43	29773.3	7289.82	6725.6	29679.6	6725.59	30243.8	534.48	31246.1	6578.78	31127.5	6713.99	6578.76	31262.7	162.28	3080.42	2973.51	1740.38	1667.58	3046.32	165.48
287.93	3888.96	3026.04	3026.04	3161.95	3245.2	3026.04	3381.12	287.23	19955.8	16268.1	6841.19	6008.98	7927.15	5579.37	20307.3	287.68	11405.6	6608.34	9586.85	5274.49	5269.07	10931.5	532.98	14073	8200.04	12186.6	6144.08	14242.6	534.38	31296.8	7368.37	6716.39	31093	6716.37	31745	534.43	33106.9	6571.51	32955.6	6739.86	6571.49	33124	162.23	3063.32	2995.91	1728.04	1666.75	3057.2	165.43
287.88	4014.98	3025.66	3025.66	3199.96	3198.77	3025.66	3373.07	287.18	21249	17590.4	7129.36	6058.14	7727.99	5558.6	21830.1	287.63	11839.7	6523.78	10167.4	5267.02	5260.02	11438.2	532.93	14649.3	8516.29	12216.5	6144.47	14588.3	534.33	32677.8	7457.23	6706.61	32429.9	6706.58	33180.6	534.38	34982	6563.75	34753.2	6772.23	6563.71	34961.8	162.18	3069.34	3011.07	1717.25	1665.92	3062.4	165.38
287.83	4084.94	3025.27	3025.27	3247.23	3160.74	3025.27	3382.7	287.13	22884.5	18975.3	7479.01	6115.44	7530.52	5535.99	23492.3	287.58	12326.8	6438.24	10808.9	5259.31	5250.3	12005.8	532.88	14858.7	8871.05	12220.8	6144.86	14947	534.28	33843.8	7557.26	6696.3	33665.2	6696.26	34526.2	534.33	36634.1	6555.5	36492.2	6812.27	6555.45	36749	162.13	3101.8	3018.71	1707.85	1665.09	3061.47	165.33
287.78	4132.91	3024.87	3024.87	3305.53	3129.9	3024.87	3410.56	287.08	24494.4	20403.8	7899.57	6181.85	7336.13	5511.34	25287.4	287.53	12964.9	6352.27	11514.4	5251.36	5239.82	12638.4	532.83	15288.5	9267.17	12199.5	6145.25	15321.4	534.23	35280.4	7669.29	6685.48	34773.9	6685.42	35757.8	534.28	38194	6546.79	38142.9	6861.3	6546.71	38457.6	162.08	3048.04	3018.65	1699.7	1664.25	3054.1	165.28
287.73	4095.51	3024.45	3024.45	3376.8	3105.14	3024.45	3457.49	287.03	26356.8	21852.5	8401.06	6258.46	7145.97	5484.45	27204.7	287.48	13586.2	6266.38	12286.7	5243.22	5228.47	13339.3	532.78	15773.9	9707.33	12152.8	6145.64	15714.5	534.18	36887.7	7794.09	6674.19	35732.8	6674.11	36852.9	534.23	39809.9	6537.64	39675.5	6920.76	6537.53	40058.8	162.03	3008.01	3010.89	--	1663.43	3040.12	165.23
287.68	4196.76	3024.01	3024.01	3463.18	3085.44	3024	3524.62	286.98	27575.9	23293.9	8993.93	6346.48	6960.97	5455.17	29229.7	287.43	14131.7	6181.05	13127.8	5234.95	5216.19	14111.4	532.73	16156.6	10194	12081.5	6146.03	16129.5	534.13	38169.6	7932.33	6662.46	36520.6	6662.34	37790.7	534.18	41448.8	6528.07	41060.2	6992.17	6527.91	41524.6	161.98	3063.33	2995.57	--	1662.63	3019.56	165.18
287.63	4395.85	3023.53	3023.53	3566.94	3069.89	3023.53	3613.31	286.93	29371.4	24696.8	9688.74	6447.26	6781.81	5423.39	31344.5	287.38	14818.5	6096.64	14039.3	5226.67	5202.87	14956.9	532.68	16711.3	10729.4	11986.6	6146.42	16569.6	534.08	38963.6	8084.6	6650.33	37119.3	6650.15	38553.9	534.13	42814.8	6518.14	42268.8	7077.18	6517.91	42828.3	161.93	3068.58	2972.98	--	1661.84	2992.56	165.13
287.58	4377.43	3023.02	3023.02	3690.46	3057.69	3023.02	3725.14	286.88	31950.9	26027.7	10495.8	6562.24	6608.95	5388.97	33527.8	287.33	15746.9	6013.46	15021.9	5218.5	5188.44	15877	532.63	17263.4	11315.2	11869.4	6146.81	17037.8	534.03	39750	8251.35	6637.85	37514.7	6637.59	39128.7	534.08	43779.2	6507.89	43275.6	7177.47	6507.56	43945.8	161.88	2972.31	2943.52	--	1661.07	2959.42	165.08
287.53	4503.48	3022.47	3022.47	3836.13	3048.16	3022.46	3861.85	286.83	34462	27251.4	11424.4	6692.87	6442.57	5351.71	35756.1	287.28	16715.5	5931.73	16075.1	5210.6	5172.76	16871.9	532.58	17943.9	11952.7	11731.5	6147.2	17536.9	533.98	40560.3	8432.84	6625.1	37697.3	6624.74	39505.7	534.03	44671.7	6497.39	44058.3	7294.75	6496.92	44856.6	161.83	2832.64	2907.73	--	1660.32	2920.59	165.03
287.48	4725.63	3021.87	3021.87	4006.26	3040.74	3021.85	4025.17	286.78	36489.2	28332.8	12482.7	6840.76	6282.69	5311.5	38004.5	287.23	17791.6	5851.61	17197.6	5203.19	5155.75	17940.9	532.53	18597.4	12642.3	11574.7	6147.59	18069.4	533.93	40905.1	8629.15	6612.16	37662.4	6611.66	39680.4	533.98	45405.5	6486.71	44599.1	7430.69	6486.04	45544.4	161.78	2737.61	2866.26	--	1659.59	2876.6	164.98
287.43	4851.12	3021.21	3021.23	4202.96	3034.95	3021.19	4216.77	286.73	38608.9	29238.8	13676.9	7007.61	6129.21	5268.2	40247.9	287.18	18948.6	5773.19	18386.5	5196.57	5137.3	19081.7	532.48	19027	13383.8	11401.2	6147.98	18637	533.88	41215.1	8840.07	6599.13	37410.7	6598.42	39653	533.93	45807	6475.93	44885.3	7586.86	6474.98	45998.1	161.73	2732.36	2819.82	--	1658.89	2828.09	164.93
287.38	5149.02	3020.51	3020.53	4427.98	3030.4	3020.47	4438.01	286.68	40858.8	29939.8	15010.2	7195.22	5981.92	5221.76	42461.8	287.13	20144.5	5696.53	19637.8	5191.1	5117.32	20290.8	532.43	19585.8	14176.1	11213	6148.37	19240.7	533.83	41265.8	9065.12	6586.09	36947.9	6585.1	39428.9	533.88	45974.5	6465.13	44910.1	7764.64	6463.79	46212.3	161.68	2766.21	2769.17	--	1658.21	2775.76	164.88
287.33	5424.96	3019.75	3019.8	4682.54	3026.79	3019.69	4689.82	286.63	43723.2	30411.5	16482.2	7405.42	5840.46	5172.07	44623.4	287.08	21451.5	5621.61	20945.7	5187.2	5095.7	21563.1	532.38	20034.2	15016.9	11012.5	6148.76	19880.6	533.78	40780.7	9303.5	6573.15	36284.7	6571.78	39017.8	533.83	45808.6	6454.41	44672.7	7965.16	6452.54	46187.2	161.63	2723.65	2715.12	--	1657.56	2720.35	164.83
287.28	5523.38	3018.94	3019.05	4967.12	3023.88	3018.84	4972.48	286.58	46409.2	30636.8	18088.3	7640.14	5704.44	5119.12	46712.3	287.03	22760.3	5548.36	22302.8	5185.41	5072.34	22891.9	532.33	21119.9	15902.8	10802	6149.15	20555.7	533.73	40125.6	9554.01	6560.43	35436.2	6558.54	38433.6	533.78	45388	6443.91	44178.5	8189.17	6441.29	45929	161.58	2642.75	2658.5	--	1656.96	2662.62	164.78
287.23	5832.44	3018.08	3018.29	5281.25	3021.45	3017.91	5285.35	286.53	48900.9	30606.2	19818.5	7901.49	5573.61	5063.06	48710.6	286.98	24133.4	5476.7	23700.2	5186.36	5047.16	24269	532.28	21954.1	16829.3	10583.7	6149.54	21263.5	533.68	39446.8	9815.11	6548.04	34421.3	6545.44	37693.5	533.73	45005.6	6433.74	43438.6	8436.93	6430.11	45449.1	161.53	2608.97	2600.08	--	1656.39	2603.32	164.73
287.18	5991.45	3017.17	3017.58	5623.29	3019.36	3016.89	5626.72	286.48	51276.7	30319	21656.8	8191.54	5447.6	5004.01	50602.9	286.93	25510.5	5406.5	25127.1	5190.82	5020.09	25684.2	532.23	22398.7	17790.4	10360	6149.93	22000.4	533.63	38838.1	10084.8	6536.11	33261.7	6532.57	36817.5	533.68	44535.8	6424.06	42469.7	8708.09	6419.04	44763.8	161.48	2549.32	2540.64	--	1655.86	2543.16	164.68
287.13	6150.44	3016.24	3016.99	5990.23	3017.49	3015.78	5993.6	286.43	53282.7	29783.1	23580.6	8512.22	5325.94	4942.02	52375.8	286.88	26850.9	5337.64	26570.9	5199.69	4991.06	27126.1	532.18	23167.4	18778.6	10132.9	6150.32	22761.2	533.58	38144.6	10360.8	6524.79	31981.3	6519.99	35826.9	533.63	43607.8	6415.02	41292.9	9001.61	6408.13	43893.3	161.43	2407.22	2480.87	--	1655.35	2482.84	164.63
287.08	6458.28	3015.32	3016.66	6377.56	3015.75	3014.58	6381.54	286.38	55175.1	29014.3	25560.5	8865.48	5208.24	4877.24	54016.8	286.83	28317.7	5269.97	28017.5	5214.05	4960.04	28581.5	532.13	23782.1	19785.3	9904.58	6150.71	23539.1	533.53	36819.8	10640.1	6514.23	30605.1	6507.73	34744	533.58	42429.6	6406.86	39933.3	9315.61	6397.44	42860.9	161.38	2300.79	2421.46	--	1654.87	2422.98	164.58
287.03	6879.68	3014.47	3016.81	6779.14	3014.08	3013.29	6784.63	286.33	56497.2	28035.8	27560.5	9253.2	5094.17	4809.87	55514	286.78	29871.6	5203.36	29451.4	5235.12	4927	30035.8	532.08	24266.8	20800.2	9676.9	6151.1	24326	533.48	35358.5	10919.8	6504.59	29158.4	6495.85	33591.1	533.53	41361.3	6399.82	38418.7	9647.31	6387.02	41691.7	161.33	2307.5	2362.99	--	1654.43	2364.16	164.53
286.98	7182.77	3013.78	3017.79	7187.18	3012.44	3011.9	7195.47	286.28	57986.7	26876.4	29538.2	9677.16	4983.48	4740.21	56854.6	286.73	31453.8	5137.7	30855.6	5264.34	4891.99	31473.6	532.03	24820.4	21812.1	9451.61	6151.49	25112.2	533.43	34270	11196.1	6496.07	27665.9	6484.38	32389.4	533.48	40348.2	6394.2	36778.3	9992.95	6376.9	40411.7	161.28	2292.76	2305.98	--	1654.03	2306.87	164.48
286.93	7486.39	3013.36	3020.1	7592.37	3010.77	3010.41	7605.37	286.23	59571.8	25569	31446.4	10138.9	4875.95	4668.56	58024.6	286.68	32958.3	5072.87	32212.3	5303.34	4855.03	32878.4	531.98	25871.2	22808.4	9230.27	6151.88	25886.8	533.38	33009.5	11465.4	6488.89	26151.2	6473.34	31158.8	533.43	39106.7	6390.38	35042.4	10347.8	6367.1	39046.3	161.23	2233.2	2250.86	--	1653.67	2251.54	164.43
286.88	7823.48	3013.43	3024.53	7984.16	3009.06	3008.83	8004.69	286.18	60484.2	24148.4	33234.1	10639.9	4771.4	4595.26	59008.1	286.63	34410.4	5008.74	33502.9	5353.9	4816.16	34233.2	531.93	26735.5	23775.8	9014.26	6152.27	26637.8	533.33	31844.2	11723.6	6483.35	24635.9	6462.75	29917.3	533.38	37531	6388.82	33240.6	10706	6357.66	37620.1	161.18	2121.69	2197.99	--	1653.33	2198.51	164.38
286.83	7991.73	3014.25	3032.2	8351.08	3007.3	3007.15	8383.39	286.13	61080.4	22650.3	34849.4	11181.1	4669.78	4520.72	59788.4	286.58	35705.8	4945.18	34708.6	5417.99	4775.41	35521	531.88	27197.2	24700.2	8804.75	6152.66	27352.3	533.28	30757.6	11966.5	6479.79	23139.6	6452.65	28680.6	533.33	35939	6390.08	31401.7	11061	6348.59	36155.6	161.13	2023.94	2147.67	--	1653.03	2148.06	164.33
286.78	8313.89	3016.24	3044.71	8681.35	3005.46	3005.36	8731.69	286.08	61523.3	21108.8	36241.2	11763.2	4571	4445.32	60348.3	286.53	36732.4	4882.06	35810.9	5497.79	4732.81	36725.1	531.83	27724.9	25567.2	8602.74	6153.05	28016.9	533.23	29417.7	12190.2	6478.64	21679.3	6443.06	27462	533.28	34486.7	6394.88	29552.3	11405.5	6339.92	34672.8	161.08	2026.35	2100.1	--	1652.76	2100.39	164.28
286.73	8649.11	3019.99	3064.34	8963.47	3003.53	3003.46	9040.93	286.03	61711.8	19556	37362.4	12386.3	4474.92	4369.34	60671.6	286.48	37795.9	4819.32	36791.8	5595.71	4688.47	37829.9	531.78	28503.6	26362.7	8409.05	6153.44	28618.4	533.18	28161.5	12390.5	6480.39	20269.4	6433.98	26272.4	533.23	33005.7	6404.07	27716.8	11731.4	6331.64	33189	161.03	2051.06	2055.43	--	1652.51	2055.65	164.23
286.68	8865.2	3026.34	3094.19	9187.01	3001.52	3001.48	9304.62	285.98	61519.9	18020.1	38172.9	13050.1	4381.44	4293.06	60745.3	286.43	38884.6	4756.95	37634.9	5714.4	4642.54	38821.2	531.73	28752.4	27073	8224.3	6153.83	29143.5	533.13	26783	12563.6	6485.62	18921.7	6425.38	25120.2	533.18	31569.8	6418.74	25916.5	12030.8	6323.77	31718.5	160.98	2006.55	2013.74	--	1652.3	2013.9	164.18
286.63	9061.85	3036.48	3138.42	9343.26	2999.43	2999.41	9519.37	285.93	60501.8	16525.6	38641.8	13753.5	4290.59	4216.88	60560.9	286.38	39946.8	4694.95	38325.3	5856.66	4595.19	39686.5	531.68	29130.4	27685.2	8048.96	6154.22	29579.9	533.08	25338.2	12706.2	6495.07	17645.1	6417.28	24011.8	533.13	30233.8	6440.19	24170.1	12295.5	6316.32	30273.1	160.93	1925.89	1975.08	--	1652.11	1975.2	164.13
286.58	9401.2	3052.04	3202.45	9425.88	2997.27	2997.25	9685.88	285.88	59453	15092.6	38750	14495.2	4202.41	4141.15	60116.8	286.33	41017	4633.32	38850.3	6025.47	4546.57	40415.9	531.63	29797.7	28187.8	7883.34	6154.6	29916.6	533.03	23798.7	12815.4	6509.62	16446.3	6409.67	22951.9	533.08	28854.2	6470.01	22492.7	12518	6309.27	28862.1	160.88	1862.1	1939.41	--	1651.94	1939.5	164.08
286.53	9721.46	3075.26	3293.18	9431.41	2995.02	2995.01	9809.84	285.83	59097.2	13736.7	38491.1	15272.9	4116.88	4066.15	59419	286.28	41681	4572.11	39199.9	6223.92	4496.88	41002.2	531.58	29852.5	28571.3	7727.63	6154.99	30143.9	532.98	22862.4	12888.7	6530.32	15329.5	6402.55	21943.4	533.03	27460.2	6510.15	20896.5	12691.6	6302.63	27492.9	160.83	1827.97	1906.69	--	1651.79	1906.76	164.03
286.48	9678.49	3109.18	3419.11	9359.51	2992.67	2992.66	9902.48	285.78	58112.3	12469	37872	16083.3	4034	3992.14	58481.9	286.23	41918.7	4511.41	39367.2	6455.21	4446.33	41441.2	531.53	30185.4	28828.1	7581.86	6155.38	30254.6	532.93	21747.8	12924.7	6558.42	14297	6395.9	20988.4	532.98	26044.1	6562.9	19390.6	12810.8	6296.37	26171.6	160.78	1777.76	1876.83	--	1651.65	1876.88	163.98
286.43	9867.83	3157.9	3590.4	9213.03	2990.22	2990.22	9980.9	285.73	56479.8	11296.9	36912.5	16922.9	3953.79	3919.37	57328	286.18	42271.4	4451.24	39348.4	6722.53	4395.1	41732	531.48	30649	28953	7445.98	6155.77	30243.2	532.88	20380.1	12922.4	6595.37	13349.4	6389.7	20087.8	532.93	24758.2	6631.05	17981.4	12871.8	6290.48	24903.3	160.73	1772.81	1849.71	--	1651.52	1849.75	163.93
286.38	10165.1	3226.83	3818.75	8997.76	2987.67	2987.66	10068	285.68	55096	10224.2	35643.9	17786.9	3876.23	3848.03	55987.1	286.13	42512.6	4391.72	39143.1	7029.05	4343.41	41877	531.43	30367.2	28943.6	7319.83	6156.16	30107.3	532.83	19433	12881.7	6642.88	12485.5	6383.92	19242.3	532.88	23590.8	6717.87	16672.7	12872.4	6284.95	23693	160.68	1833.99	1825.21	--	1651.41	1825.24	163.88
286.33	10510.6	3323.12	4116.91	8721.99	2985	2985	10192	285.63	53830	9251.6	34107	18669.8	3801.31	3778.3	54494.8	286.08	42355.7	4332.91	38754.3	7377.82	4291.46	41882.1	531.38	30094.2	28800.1	7203.17	6156.55	29846.7	532.78	18370.5	12803.3	6702.95	11703.1	6378.54	18452.3	532.83	22435.7	6827.25	15466	12812.4	6279.77	22546.1	160.63	1851.03	1803.18	--	1651.32	1803.2	163.83
286.28	11094.7	3455.99	4497.98	8395.85	2982.2	2982.2	10385.4	285.58	52384.1	8377.26	32349.1	19565.3	3728.93	3710.2	52890	286.03	41968	4274.86	38188.3	7771.64	4239.38	41756	531.33	29735.6	28525.3	7095.7	6156.94	29464	532.73	17593.9	12688.6	6777.85	10998.9	6373.54	17718.3	532.78	21393.7	6963.67	14361	12693.5	6274.9	21468.4	160.58	1804.68	1783.46	--	1651.24	1783.47	163.78
286.23	11472.7	3637.28	4974.17	8030.67	2979.27	2979.27	10683.6	285.53	50748.6	7597.44	30421.6	20466.2	3658.94	3643.76	51212.9	285.98	41559.8	4217.64	37454.3	8213.01	4187.36	41510.3	531.28	29328.3	28124.7	6997.06	6157.33	28964.5	532.68	16990.8	12539.8	6870.2	10368.8	6368.86	17041.1	532.73	20422.8	7132.35	13355.7	12519.2	6270.33	20466.6	160.53	1768.29	1765.88	--	1651.17	1765.89	163.73
286.18	11963.7	3881.94	5555.07	7638.21	2976.16	2976.16	11122.9	285.48	49475.1	6907.05	28377.1	21364.9	3591.37	3579.11	49503.1	285.93	40947.1	4161.28	36564.5	8703.95	4135.49	41158.8	531.23	28806.8	27606.3	6906.86	6157.72	28355.4	532.63	16351.1	12359.7	6982.94	9808.37	6364.49	16422	532.68	19434.6	7339.25	12446.7	12294.7	6266.01	19548.7	160.48	1724.38	1750.29	--	1651.11	1750.3	163.68
286.13	12384	4208.61	6245.49	7229.99	2972.83	2972.83	11738.4	285.43	47838.2	6299.94	26266.9	22252.9	3526.18	3516.31	47797	285.88	40485.1	4105.83	35533.3	9245.97	4083.93	40717.2	531.18	28121.3	26979.9	6824.65	6158.11	27646.4	532.58	15619.1	12151.4	7119.39	9312.55	6360.4	15862.6	532.63	18693.9	7591.15	11629.8	12026.4	6261.92	18723.5	160.43	1710.73	1736.51	--	1651.06	1736.52	163.63
286.08	12953.2	4640.24	7042.96	6816.74	2969.25	2969.25	12561.4	285.38	46572.6	5769.29	24138.7	23121.2	3463.27	3455.36	46126.4	285.83	40313.1	4051.39	34376.9	9839.92	4032.85	40202.6	531.13	27370.3	26257.2	6749.99	6158.5	26848.7	532.53	15145.5	11918.8	7283.18	8876.27	6356.55	15365.2	532.58	18255.5	7895.65	10899.7	11721.7	6258.04	18000.9	160.38	1708.4	1724.38	--	1651.01	1724.38	163.58
286.03	13849	5204.64	7935.04	6408.01	2965.38	2965.38	13616.9	285.33	45403.8	5307.97	22034.8	23960.5	3402.54	3396.22	44517.2	285.78	40163.4	3997.98	33113.2	10485.7	3982.31	39632.3	531.08	26429.3	25451.2	6682.42	6158.89	25974.7	532.48	14670.1	11665.7	7478.29	8494.38	6352.92	14932.6	532.53	17899.3	8261.21	10250.8	11388.5	6254.32	17391.8	160.33	1657.33	1713.75	--	1650.96	1713.75	163.53
285.98	15065.1	5935.03	8897.19	6011.83	2961.14	2961.14	14921.8	285.28	44026.7	4908.77	19991.6	24761.1	3343.87	3338.83	42988.9	285.73	39827.1	3945.54	31760.5	11182.2	3932.33	39023.6	531.03	25211.9	24575.7	6621.45	6159.28	25037.9	532.43	14280.2	11396.3	7709.01	8161.74	6349.46	14568.2	532.48	17619.3	8697.09	9677.17	11034.9	6250.74	16907.7	160.28	1644.53	1704.48	--	1650.93	1704.48	163.48
285.93	16338.6	6870.33	9891.54	5634.64	2956.51	2956.51	16483.5	285.23	42502.4	4564.72	18038.6	25513.4	3287.18	3283.18	41554.4	285.68	39009.2	3894.02	30337.6	11927.3	3882.93	38393.1	530.98	23916.9	23645	6566.63	6159.67	24051.9	532.38	13927.4	11114.7	7979.86	7873.42	6346.14	14275.7	532.43	17443.9	9213.32	9172.66	10668.9	6247.27	16560.4	160.23	1652.21	1696.42	--	1650.9	1696.42	163.43
285.88	17848.5	8055.38	10867.5	5281.19	2951.4	2951.4	18301.2	285.18	41005.4	4269.14	16198.4	26207.8	3232.36	3229.2	40220.1	285.63	38022.4	3843.4	28863.4	12717.3	3834.1	37755.9	530.93	22746.5	22673.3	6517.5	6160.06	23030.8	532.33	13566.3	10824.8	8295.56	7624.66	6342.92	14059.2	532.38	17255.8	9820.56	8731.14	10298	6243.87	16362	160.18	1644.9	1689.44	--	1650.88	1689.44	163.38
285.83	19446	9540.63	11764.7	4954.66	2945.7	2945.7	20368.6	285.13	39827.2	4015.72	14487	26835	3179.29	3176.8	38986.6	285.58	37641.6	3793.61	27355.9	13547.4	3785.83	37125.3	530.88	21668.5	21674.7	6473.59	6160.45	21987.8	532.28	13531.1	10530.6	8660.92	7411.01	6339.78	13923	532.33	17087.7	10530	8346.55	9928.91	6240.48	16324.5							163.33
285.78	21499.7	11381.6	12518.8	4656.84	2939.31	2939.31	22678.7	285.08	39078.6	3798.72	12914.3	27386.4	3127.85	3125.9	37849.5	285.53	37395	3744.62	25832.4	14411.4	3738.14	36512.2	530.83	20557.4	20662.4	6434.49	6160.84	20936	532.23	13601.3	10235.6	9080.66	7228.29	6336.67	13871.2	532.28	17110.3	11353	8013.09	9567.55	6237.06	16459.5							163.28
285.73	23586	13637.7	13069.3	4388.3	2932.11	2932.11	25231	285.03	37840.8	3612.93	11485.1	27853.9	3077.98	3076.45	36800.6	285.48	36961.1	3696.48	24309.2	15301.5	3691.09	35925	530.78	19304.4	19648.7	6399.77	6161.23	19887.3	532.18	13715.9	9943.12	9559.3	7072.65	6333.56	13908	532.23	17445	12301	7725.22	9218.87	6233.57	16778							163.23
285.68	26335.8	16370	13368	4148.6	2924.01	2924.01	28038.6	284.98	36666.4	3453.73	10199.7	28230.6	3029.63	3028.44	35828.3	285.43	36542.3	3649.25	22800.9	16208.4	3644.78	35369	530.73	18375	18644.9	6369.03	6161.62	18852.3	532.13	14128.5	9655.99	10101	6940.57	6330.41	14036.7	532.18	18020.8	13385	7477.72	8886.82	6229.95	17289.7							163.18
285.63	30187.1	19638.6	13387.3	3936.54	2914.85	2914.85	31132.7	284.93	36243.8	3317.02	9054.47	28510.6	2982.72	2981.8	34919.5	285.38	35992.1	3602.88	21320.5	17121.4	3599.18	34846.5	530.68	17306	17660.9	6341.91	6162.01	17840.8	532.08	14181.3	9376.72	10709.1	6828.86	6327.18	14260.3	532.13	18732.2	14615.2	7265.75	8574.38	6226.16	18003							163.13
285.58	33931.5	23498.9	13124.3	3750.28	2904.49	2904.49	34564.5	284.88	35204.6	3199.15	8043.23	28689.3	2937.15	2936.43	34059.6	285.33	35470.2	3557.29	19879.3	18028.4	3554.23	34356.5	530.63	16244.6	16705.2	6318.06	6162.4	16860.9	532.03	14617.8	9107.4	11386.3	6734.67	6323.85	14580.7	532.08	19695.1	16000.2	7084.86	8283.59	6222.16	18924.3							163.08
285.53	37917.5	27996.4	12601.8	3587.62	2892.77	2892.77	38400.2	284.83	34305.7	3096.95	7157.6	28763.4	2892.8	2892.24	33234	285.28	34696.9	3512.4	18486.8	18916.1	3509.89	33895.5	530.58	15491.3	15785.1	6297.14	6162.79	15919.4	531.98	15296.8	8849.69	12133.9	6655.42	6320.36	14998.3	532.03	20997.8	17546.7	6930.95	8015.67	6217.89	20057.6							163.03
285.48	42325.6	33161.3	11864.1	3446.12	2879.56	2879.56	42712.3	284.78	33403.5	3007.79	6387.95	28731.1	2849.61	2849.19	32428.9	285.23	33921.9	3468.22	17150.8	19770.3	3466.16	33457	530.53	14589.3	14906.2	6278.85	6163.18	15021.9	531.93	15659.7	8604.89	12951.7	6588.85	6316.68	15512.1	531.98	22502.6	19258.9	6800.35	7771.07	6213.29	21403.7							162.98
285.43	47670.2	39001.6	10969.7	3323.27	2864.72	2864.72	47565.1	284.73	32424.2	2929.49	5723.92	28592.4	2807.63	2807.31	31631.5	285.18	33683.6	3424.75	15877.5	20576.6	3423.06	33032.7	530.48	13605.8	14073.1	6262.92	6163.57	14172.4	531.88	16231.9	8373.92	13837.7	6532.97	6312.77	16119.1	531.93	24012.5	21137	6689.71	7549.66	6208.3	22959.8							162.93
285.38	53779.4	45496.3	9982.57	3216.51	2848.08	2848.08	52999.2	284.68	31740	2860.13	5154.77	28348.5	2766.79	2766.54	30830.6	285.13	33427.6	3382.02	14671.6	21320.1	3380.64	32612.4	530.43	12846.9	13288.8	6249.08	6163.96	13374	531.83	16969	8157.38	14787.9	6486.04	6308.6	16814.1	531.88	25492.3	23177.4	6596.09	7350.76	6202.86	24718.6							162.88
285.33	60068.8	52588.2	8964.2	3123.41	2829.52	2829.52	59016.7	284.63	31094.6	2798.13	4669.86	28002.4	2727.03	2726.84	30016.8	285.08	32768.1	3340.1	13536.3	21986.4	3338.97	32184.9	530.38	12220.5	12555.6	6237.1	6164.35	12628.4	531.78	17826.6	7955.58	15795.5	6446.58	6304.17	17589.4	531.83	27269.9	25371.4	6516.87	7173.35	6196.93	26667.8							162.83
285.28	65932.4	60177.9	7967.28	3041.71	2808.95	2808.95	65569	284.58	30205	2742.25	4259.02	27558.2	2688.4	2688.26	29183.1	285.03	32374.2	3299	12473.3	22562	3298.08	31738.1	530.33	11619.5	11874.4	6226.77	6164.74	11936.4	531.73	18900.4	7768.55	16851.5	6413.26	6299.43	18434.5	531.78	29439.7	27704.4	6449.75	7016.08	6190.45	28789.3							162.78
285.23	72322	68119.8	7032.19	2969.33	2786.29	2786.29	72548.8	284.53	29196.8	2691.45	3912.62	27021.7	2650.9	2650.79	28324.3	284.98	31959.9	3258.71	11483.3	23034.3	3257.97	31260.4	530.28	11020.2	11245.3	6217.89	6165.13	11298	531.68	19826.2	7596.08	17943.8	6385	6294.36	19336.2	531.73	31755.2	30155.7	6392.72	6877.45	6183.4	31059.1							162.73
285.18	79615.6	76220.9	6185.98	2904.39	2761.46	2761.46	79788.3	284.48	28441.8	2644.92	3621.8	26399.6	2614.56	2614.48	27437.4	284.93	31132	3219.23	10565.8	23392.8	3218.63	30740.6	530.23	10359	10667.6	6210.29	6165.52	10712.4	531.63	20663.3	7437.81	19057.7	6360.84	6288.96	20278.4	531.68	34113	32697.9	6344.06	6755.83	6175.73	33446.4							162.68
285.13	85942.5	84243.7	5443.29	2845.28	2734.46	2734.46	87063.4	284.43	27624.5	2602.01	3378.49	25699.7	2579.4	2579.34	26521.5	284.88	30202.6	3180.56	9719.57	23629	3180.07	30168.9	530.18	9657.88	10140.2	6203.8	6165.91	10178.1	531.58	21603.9	7293.22	20175.5	6339.99	6283.22	21242.3	531.63	36560.5	35296.8	6302.27	6649.53	6167.44	35913.7							162.63
285.08	92471.7	91914.9	4808.42	2790.68	2705.35	2705.35	94103.3	284.38	26847.4	2562.15	3175.46	24930.3	2545.42	2545.38	25577.3	284.83	29449.7	3142.79	8942.65	23736.9	3142.4	29537.5	530.13	9178.15	9661.23	6198.3	6166.3	9693.22	531.53	22533.8	7161.67	21277.3	6321.78	6277.12	22206.5	531.58	39030.4	37911.5	6266.08	6556.9	6158.5	38417.4							162.58
285.03	99196	98938.3	4277.88	2739.5	2674.25	2674.25	100607	284.33	25810	2524.97	3006.35	24100.8	2512.65	2512.62	24606.9	284.78	28850.3	3106.01	8232.54	23713.5	3105.69	28840.6	530.08	8975.31	9228.4	6193.64	6166.69	9255.36	531.48	23580.4	7042.43	22341.3	6305.67	6270.67	23148	531.53	41398.8	40495.2	6234.41	6476.31	6148.91	40908.1							162.53
284.98	105166	105014	3842.98	2690.9	2641.35	2641.35	106266	284.28	24645.8	2490.15	2865.64	23220.6	2481.14	2481.11	23614.1	284.73	28250.3	3070.26	7586.21	23558.5	3070.01	28074.9	530.03	8666.04	8839.25	6189.73	6167.08	8861.9	531.43	24399.8	6934.73	23344.1	6291.21	6263.9	24042.2	531.48	43714	42996.3	6206.37	6406.25	6138.68	43331.6							162.48
284.93	110164	109862	3492.14	2644.27	2606.9	2606.9	110784	284.23	23543.9	2457.48	2748.54	22299.2	2450.92	2450.9	22603.5	284.68	27316	3035.64	7000.35	23274.7	3035.44	27239.8	529.98	8203.37	8491.05	6186.46	6167.47	8510.04	531.38	25142.7	6837.78	24262.1	6278.06	6256.83	24864.3	531.43	46028.3	45359.7	6181.21	6345.31	6127.83	45630.6							162.43
284.88	112943	113242	3212.61	2599.2	2571.22	2571.22	113911	284.18	22643.3	2426.8	2651.02	21346.5	2422.05	2422.04	21580.2	284.63	26331.4	3002.23	6471.41	22867.5	3002.07	26337	529.93	7942.31	8180.94	6183.74	6167.86	8196.82	531.33	25983	6750.78	25072.1	6265.93	6249.49	25589.8	531.38	48132.2	47529.1	6158.33	6292.21	6116.4	47746.8							162.38
284.83	115495	114981	2991.84	2555.46	2534.64	2534.64	115459	284.13	21638.6	2397.99	2569.66	20371.8	2394.58	2394.57	20550.3	284.58	25370.6	2970.07	5995.66	22345	2969.95	25370.9	529.88	7677.29	7906.01	6181.5	6168.25	7919.26	531.28	26518.1	6672.92	25752.3	6254.61	6241.93	26195.9	531.33	49903.2	49448.7	6137.26	6245.8	6104.45	49622.8							162.33
284.78	116003	114985	2818.27	2512.95	2497.57	2497.57	115321	284.08	20650	2370.93	2501.55	19384.2	2368.49	2368.48	19519.7	284.53	24305.1	2939.19	5569.31	21717.6	2939.09	24347.9	529.83	7408.18	7663.36	6179.67	6168.64	7674.39	531.23	26757.4	6603.4	26283.6	6243.93	6234.19	26662.6	531.28	51371.2	51066.5	6117.6	6205.07	6092.03	51205.1							162.28
284.73	113852	113253	2681.88	2471.76	2460.48	2460.48	113486	284.03	19459.2	2345.54	2444.32	18392.3	2343.81	2343.8	18494.6	284.48	23253.4	2909.61	5188.56	20997.2	2909.53	23276.3	529.78	7388.55	7450.14	6178.18	6169.03	7459.29	531.18	27190.9	6541.49	26650.7	6233.77	6226.32	26973.3	531.23	52453.8	52336.3	6099.07	6169.12	6079.21	52446.1							162.23
284.68	110567	109875	2574.31	2432.07	2423.85	2423.85	110034	283.98	18058	2321.79	2396.03	17404.1	2320.56	2320.56	17480.8	284.43	22127.5	2881.39	4849.73	20197.6	2881.33	22166	529.73	7254.97	7263.56	6177	6169.42	7271.15	531.13	26992.9	6486.46	26842.3	6224.05	6218.38	27116	531.18	53213.8	53220.6	6081.43	6137.21	6066.08	53307.1							162.18
284.63	106982	105022	2488.83	2394.12	2388.17	2388.17	105128	283.93	16917.9	2299.6	2355.06	16426.9	2298.74	2298.73	16484.1	284.38	20960.9	2854.6	4549.24	19332.9	2854.55	21027.7	529.68	6928.18	7101	6176.07	6169.81	7107.27	531.08	26680.9	6437.65	26852.6	6214.72	6210.42	27084.1	531.13	53752.7	53692.5	6064.56	6108.71	6052.73	53760.3							162.13
284.58	101064	98930.2	2420.18	2358.15	2353.87	2353.87	99000.8	283.88	16141.5	2278.92	2320.09	15467.2	2278.32	2278.31	15509.6	284.33	19886.5	2829.25	4283.65	18418.2	2829.22	19872.6	529.63	6869.51	6959.95	6175.36	6170.2	6965.12	531.03	26575.7	6394.43	26681	6205.76	6202.5	26876.2	531.08	53970.4	53737	6048.34	6083.08	6039.26	53789.9							162.08
284.53	92854.3	91881.1	2364.32	2324.37	2321.32	2321.32	91927.1	283.83	15275	2259.73	2290.11	14530.9	2259.31	2259.31	14562.1	284.28	18845.2	2805.38	4049.66	17468	2805.35	18712.3	529.58	6865.78	6838.06	6174.84	6170.59	6842.31	530.98	26092.8	6356.25	26332.7	6197.15	6194.7	26496.7	531.03	53796	53352.6	6032.71	6059.9	6025.78	53393.7							162.03
284.48	84156.7	84174.1	2318.31	2293.02	2290.86	2290.86	84203.7	283.78	13970.5	2241.98	2264.25	13622.9	2241.69	2241.68	13645.7	284.23	17840.7	2783.01	3844.2	16496.6	2782.99	17557.8	529.53	6737.35	6733.16	6174.46	6170.98	6736.65	530.93	25527	6322.57	25817.7	6188.9	6187.06	25955	530.98	53091.8	52550.8	6017.66	6038.8	6012.38	52582.5							161.98
284.43	75369	76106.3	2279.99	2264.25	2262.73	2262.73	76125	283.73	12955.6	2225.61	2241.85	12747.3	2225.41	2225.41	12763.9	284.18	16725	2762.15	3664.36	15517.4	2762.13	16419.7	529.48	6684.45	6643.24	6174.22	6171.37	6646.1	530.88	24778.7	6292.9	25150.8	6180.99	6179.62	25265.4	530.93	51844.1	51355.5	6003.17	6019.52	5999.17	51379.9							161.93
284.38	66560.9	67952.6	2247.76	2238.14	2237.08	2237.08	67964.4	283.68	12022.4	2210.57	2222.34	11907.6	2210.44	2210.44	11919.7	284.13	15625.2	2742.76	3507.44	14542.8	2742.75	15307.5	529.43	6819.14	6566.48	6174.09	6171.76	6568.81	530.83	23738.9	6266.81	24350.5	6173.47	6172.45	24445.9	530.88	50236.2	49801.8	5989.26	6001.84	5986.24	49820.5							161.88
284.33	58208.5	59952.6	2220.49	2214.71	2213.97	2213.97	59959.9	283.63	11008.7	2196.78	2205.25	11106.5	2196.69	2196.69	11115.2	284.08	14476.8	2724.83	3370.93	13583.7	2724.81	14229.9	529.38	6684.63	6501.2	6174.04	6172.15	6503.1	530.78	22826.4	6243.9	23438.3	6166.32	6165.56	23517.4	530.83	48536.9	47934.1	5975.96	5985.58	5973.68	47948.2							161.83
284.28	50131.8	52301.4	2197.34	2193.95	2193.44	2193.44	52305.8	283.58	10339.7	2184.13	2190.19	10345.8	2184.07	2184.07	10352	284.03	13240.4	2708.3	3252.54	12649.8	2708.29	13194.1	529.33	6576.76	6445.92	6174.08	6172.54	6447.46	530.73	21986.5	6223.81	22437.1	6159.55	6159	22502.5	530.78	46624.2	45803	5963.29	5970.6	5961.58	45813.8							161.78
284.23	42772.6	45146.7	2177.7	2175.74	2175.39	2175.39	45149.4	283.53	9591.57	2172.62	2176.93	9626.98	2172.57	2172.57	9631.37	283.98	12227.5	2693.15	3150.17	11749	2693.14	12206.1	529.28	6446.78	6399.28	6174.18	6172.93	6400.53	530.68	21026.8	6206.24	21370.8	6153.21	6152.8	21424.7	530.73	44248.5	43463.8	5951.28	5956.81	5950.01	43471.9							161.73
284.18	36186.8	38589.8	2161.05	2159.94	2159.7	2159.7	38591.4	283.48	8766.65	2162.2	2165.25	8950.71	2162.17	2162.17	8953.82	283.93	11362.2	2679.29	3061.9	10888	2679.29	11270.6	529.23	6337.6	6360.1	6174.33	6173.32	6361.11	530.63	19903.4	6190.9	20262.8	6147.28	6146.99	20307	530.68	41620	40972.9	5939.97	5944.13	5939.02	40979							161.68
284.13	30849.4	32689.3	2146.94	2146.33	2146.17	2146.17	32690.3	283.43	8075.44	2152.78	2154.92	8317.22	2152.77	2152.77	8319.4	283.88	10487.2	2666.7	2986.04	10071.8	2666.7	10391.1	529.18	6248.5	6327.32	6174.52	6173.71	6328.13	530.58	18899.4	6177.52	19135.3	6141.78	6141.56	19171.4	530.63	39077.2	38386.1	5929.38	5932.48	5928.68	38390.6							161.63
284.08	26774.9	27467.6	2135.03	2134.7	2134.6	2134.6	27468.2	283.38	7617.64	2144.29	2145.78	7726.22	2144.28	2144.28	7727.74	283.83	9616.59	2655.3	2921.01	9304.05	2655.3	9569.76	529.13	6316.15	6300	6174.75	6174.1	6300.66	530.53	17756.5	6165.89	18008.7	6136.7	6136.54	18038.2	530.58	36649	35756.1	5919.51	5921.82	5919	35759.5							161.58
284.03	22984.9	22917.5	2124.98	2124.81	2124.74	2124.74	22917.8	283.33	6984.19	2136.63	2137.67	7177.04	2136.62	2136.62	7178.09	283.78	8937.79	2645.01	2865.42	8587.27	2645.01	8807.68	529.08	6262.67	6277.33	6175.01	6174.49	6277.86	530.48	16418.2	6155.79	16901	6132.03	6131.92	16925	530.53	34112.2	33131.3	5910.38	5912.09	5910	33133.8							161.53
283.98	19346.2	19009.3	2116.53	2116.44	2116.4	2116.4	19009.5	283.28	6356.5	2129.75	2130.46	6668.66	2129.74	2129.74	6669.39	283.73	8373.78	2635.76	2818.04	7922.68	2635.76	8104.96	529.03	6315.47	6258.6	6175.3	6174.88	6259.02	530.43	15367.1	6147.03	15827.6	6127.76	6127.68	15847.1	530.48	31484.8	30554	5901.98	5903.24	5901.71	30555.8							161.48
283.93	16476.1	15697.6	2109.41	2109.37	2109.34	2109.34	15697.7	283.23	5818.54	2123.57	2124.06	6199.81	2123.57	2123.57	6200.31	283.68	7749.64	2627.45	2777.73	7310.53	2627.45	7460.82	528.98	6226.28	6243.2	6175.6	6175.27	6243.54	530.38	14675	6139.46	14801.1	6123.89	6123.83	14816.8	530.43	29049.3	28060.4	5894.31	5895.22	5894.1	28061.7							161.43
283.88	14445.3	12927.2	2103.4	2103.38	2103.36	2103.36	12927.3	283.18	5471.62	2118.04	2118.38	5768.97	2118.04	2118.04	5769.3	283.63	7224.3	2620	2743.53	6750.2	2620	6873.74	528.93	6171.99	6230.59	6175.92	6175.66	6230.86	530.33	13642.3	6132.94	13831.2	6120.4	6120.36	13843.8	530.38	26705.9	25679.6	5887.33	5887.99	5887.18	25680.5							161.38
283.83	12605.2	10637.7	2098.32	2098.31	2098.3	2098.3	10637.7	283.13	5191.3	2113.11	2113.33	5374.43	2113.11	2113.11	5374.65	283.58	6696.88	2613.34	2714.57	6240.41	2613.34	6341.64	528.88	6040.03	6220.32	6176.26	6176.05	6220.53	530.28	12728.6	6127.34	12924.9	6117.27	6117.24	12935	530.33	24386.1	23434.1	5881.02	5881.5	5880.91	23434.8							161.33
283.78	11083.4	8767.73	2093.99	2093.99	2093.98	2093.98	8767.75	283.08	4732.7	2108.71	2108.86	5014.36	2108.71	2108.71	5014.52	283.53	6186.9	2607.38	2690.09	5779.23	2607.38	5861.94	528.83	6040.9	6211.99	6176.61	6176.44	6212.16	530.23	12098.1	6122.56	12086.7	6114.5	6114.48	12094.8	530.28	22330.9	21340	5875.35	5875.69	5875.27	21340.5							161.28
283.73	9989.79	7257.55	2090.32	2090.32	2090.31	2090.31	7257.56	283.03	4553.38	2104.8	2104.91	4686.86	2104.8	2104.8	4686.96	283.48	5729.55	2602.05	2669.41	5364.34	2602.05	5431.71							530.18	11198.9	6118.48	11319	6112.06	6112.04	11325.5	530.23	20466	19407.3	5870.28	5870.52	5870.22	19407.7							161.23
283.68	8761.47	6051.24	2087.19	2087.19	2087.19	2087.19	6051.24	282.98	4298.49	2101.32	2101.38	4389.91	2101.32	2101.32	4389.97	283.43	5333.91	2597.31	2652.01	4993.11	2597.31	5047.81							530.13	10560.8	6115	10622.3	6109.9	6109.89	10627.4	530.18	18676.9	17641.1	5865.77	5865.94	5865.73	17641.4							161.18
283.63	7866	5097.85	2084.51	2084.51	2084.5	2084.5	5097.85	282.93	3944.43	2098.21	2098.25	4121.51	2098.21	2098.21	4121.56	283.38	5038.34	2593.12	2637.41	4662.68	2593.12	4706.97							530.08	9934.11	6112.05	9995.41	6108.01	6108	9999.46	530.13	17022.8	16041.8	5861.78	5861.9	5861.75	16042							161.13
283.58	7264.48	4352.14	2082.18	2082.18	2082.18	2082.18	4352.14	282.88	3674.13	2095.42	2095.45	3879.67	2095.42	2095.42	3879.7	283.33	4859.94	2589.43	2625.18	4370.05	2589.43	4405.79							530.03	9248.19	6109.55	9435.89	6106.36	6106.36	9439.09	530.08	15508	14606.2	5858.27	5858.35	5858.25	14606.4							161.08
283.53	6663.94	3774.77	2080.17	2080.17	2080.17	2080.17	3774.77	282.83	3636.41	2092.92	2092.94	3662.39	2092.92	2092.92	3662.41	283.28	4624.61	2586.2	2614.96	4112.17	2586.2	4140.93							529.98	8762.25	6107.45	8940.42	6104.94	6104.94	8942.93	530.03	14246	13328.2	5855.19	5855.25	5855.17	13328.3							161.03
283.48	5994.58	3332.19	2078.41	2078.41	2078.41	2078.41	3332.19	282.78	3566.57	2090.68	2090.69	3467.78	2090.68	2090.68	3467.8	283.23	4203.75	2583.37	2606.44	3886.01	2583.37	3909.08							529.93	8461.43	6105.68	8504.92	6103.71	6103.71	8506.89	529.98	13211.4	12199.4	5852.49	5852.54	5852.48	12199.5							160.98
283.43	5470.02	2996.24	2076.88	2076.88	2076.88	2076.88	2996.24	282.73	3276.33	2088.66	2088.66	3293.98	2088.66	2088.66	3293.99	283.18	3947.05	2580.9	2599.35	3688.59	2580.9	3707.04							529.88	8070.57	6104.2	8124.88	6102.66	6102.66	8126.42	529.93	12191	11209.9	5850.15	5850.18	5850.14	11210							160.93
283.38	5156.11	2743.7	2075.54	2075.54	2075.54	2075.54	2743.7	282.68	3140.6	2086.85	2086.86	3139.21	2086.85	2086.85	3139.22	283.13	3794.66	2578.74	2593.46	3517.04	2578.74	3531.75							529.83	7801.83	6102.95	7795.53	6101.76	6101.76	7796.73	529.88	11236	10348.8	5848.11	5848.13	5848.11	10348.9							160.88
283.33	4877.24	2555.64	2074.35	2074.35	2074.35	2074.35	2555.64	282.63	3183.84	2085.25	2085.25	3001.8	2085.25	2085.25	3001.8	283.08	3615.2	2576.86	2588.56	3368.63	2576.86	3380.32							529.78	7549.55	6101.91	7512.02	6100.98	6100.98	7512.94	529.83	10477.1	9604.75	5846.35	5846.37	5846.35	9604.77							160.83
283.28	4484.42	2416.92	2073.3	2073.3	2073.3	2073.3	2416.92	282.58	3087.74	2083.79	2083.8	2880.12	2083.79	2083.79	2880.12	283.03	3448.81	2575.22	2584.49	3240.81	2575.22	3250.08							529.73	7345.7	6101.03	7269.54	6100.31	6100.31	7270.26	529.78	9877.05	8966.15	5844.84	5844.84	5844.83	8966.16							160.78
283.23	4187.35	2315.53	2072.36	2072.36	2072.36	2072.36	2315.53	282.53	2910.75	2082.47	2082.47	2772.65	2082.47	2082.47	2772.65	282.98	3296.56	2573.81	2581.14	3131.22	2573.81	3138.54							529.68	7235.22	6100.28	7063.48	6099.73	6099.73	7064.04	529.73	9330.14	8421.69	5843.53	5843.53	5843.53	8421.7							160.73
283.18	4022.01	2242.09	2071.54	2071.54	2071.54	2071.54	2242.09	282.48	2771.87	2081.27	2081.27	2678	2081.27	2081.27	2678	282.93	3213.66	2572.63	2578.4	3037.68	2572.63	3043.45							529.63	7076.64	6099.65	6889.45	6099.23	6099.23	6889.88	529.68	8828.64	7960.49	5842.4	5842.41	5842.4	7960.5							160.68
283.13	3880.97	2189.36	2070.8	2070.8	2070.8	2070.8	2189.36	282.43	2705.61	2080.19	2080.19	2594.88	2080.19	2080.19	2594.88	282.88	3178.33	2571.62	2576.15	2958.17	2571.62	2962.7							529.58	7100.68	6099.12	6743.37	6098.79	6098.79	6743.69	529.63	8389.39	7572.27	5841.44	5841.44	5841.44	7572.27							160.63
283.08	3627.14	2151.83	2070.13	2070.13	2070.13	2070.13	2151.83	282.38	2685.52	2079.22	2079.22	2522.08	2079.22	2079.22	2522.08	282.83	3111.05	2570.75	2574.3	2890.86	2570.75	2894.4							529.53	6958.15	6098.65	6621.46	6098.4	6098.4	6621.7	529.58	7956.82	7247.5	5840.61	5840.61	5840.61	7247.51							160.58
283.03	3504.04	2125.32	2069.53	2069.53	2069.53	2069.53	2125.32	282.33	2611.53	2078.34	2078.34	2458.47	2078.34	2078.34	2458.47	282.78	2979.6	2570.04	2572.8	2834.13	2570.04	2836.89							529.48	6715.09	6098.24	6520.31	6098.05	6098.05	6520.5	529.53	7579.73	6977.46	5839.9	5839.9	5839.9	6977.46							160.53
282.98	3384.01	2106.75	2068.99	2068.99	2068.99	2068.99	2106.75	282.28	2637.51	2077.55	2077.55	2403.06	2077.55	2077.55	2403.06	282.73	2861.89	2569.45	2571.61	2786.53	2569.45	2788.68							529.43	6637.3	6097.88	6436.89	6097.74	6097.74	6437.03	529.48	7362.2	6754.26	5839.28	5839.28	5839.28	6754.26							160.48
282.93	3280.48	2093.84	2068.5	2068.5	2068.5	2068.5	2093.84	282.23	2551.4	2076.86	2076.86	2354.93	2076.86	2076.86	2354.93	282.68	2842.68	2568.93	2570.6	2746.7	2568.93	2748.37							529.38	6680.64	6097.57	6368.47	6097.46	6097.46	6368.58	529.43	7246.34	6570.87	5838.76	5838.76	5838.76	6570.87							160.43
282.88	3181.99	2084.9	2068.05	2068.05	2068.05	2068.05	2084.9	282.18	2430.28	2076.24	2076.24	2313.21	2076.24	2076.24	2313.21	282.63	2757.58	2568.47	2569.76	2713.51	2568.47	2714.8							529.33	6799.46	6097.3	6312.68	6097.22	6097.22	6312.76	529.38	7069.55	6421.05	5838.31	5838.31	5838.31	6421.05							160.38
282.83	3087.71	2078.74	2067.64	2067.64	2067.64	2067.64	2078.74	282.13	2416.22	2075.68	2075.68	2277.15	2075.68	2075.68	2277.15	282.58	2626.86	2568.05	2569.05	2685.95	2568.05	2686.95							529.28	6643.83	6097.07	6267.44	6097.01	6097.01	6267.5	529.33	6877.34	6299.37	5837.92	5837.92	5837.92	6299.37							160.33
282.78	2993.45	2074.52	2067.27	2067.27	2067.27	2067.27	2074.52	282.08	2387.08	2075.16	2075.16	2246.04	2075.16	2075.16	2246.04	282.53	2551.36	2567.7	2568.47	2663.19	2567.7	2663.96							529.23	6482.25	6096.88	6230.96	6096.83	6096.83	6231	529.28	6727.83	6201.11	5837.59	5837.59	5837.59	6201.11							160.28
282.73	2890.78	2071.61	2066.92	2066.92	2066.92	2066.92	2071.61	282.03	2330.79	2074.69	2074.69	2219.27	2074.69	2074.69	2219.27	282.48	2498.19	2567.42	2568.01	2644.47	2567.42	2645.06							529.18	6376.59	6096.72	6201.71	6096.68	6096.68	6201.74	529.23	6578.37	6122.19	5837.3	5837.3	5837.3	6122.19
282.68	2882.1	2069.61	2066.6	2066.6	2066.6	2066.6	2069.61	281.98	2294.48	2074.25	2074.25	2196.3	2074.25	2074.25	2196.3														529.13	6281.45	6096.58	6178.37	6096.55	6096.55	6178.4	529.18	6486.8	6059.17	5837.04	5837.04	5837.04	6059.17
282.63	2832.92	2068.21	2066.3	2066.3	2066.3	2066.3	2068.21	281.93	2316.26	2073.86	2073.86	2176.64	2073.86	2073.86	2176.64														529.08	6194.06	6096.46	6159.86	6096.44	6096.44	6159.88	529.13	6440.02	6009.11	5836.82	5836.82	5836.82	6009.11
282.58	2734.07	2067.23	2066.02	2066.02	2066.02	2066.02	2067.23	281.88	2300.24	2073.53	2073.53	2159.88	2073.53	2073.53	2159.88														529.03	6203.92	6096.36	6145.26	6096.34	6096.34	6145.27	529.08	6362.37	5969.57	5836.62	5836.62	5836.62	5969.57
282.53	2771.7	2066.53	2065.77	2065.77	2065.77	2065.77	2066.53	281.83	2406.25	2073.24	2073.24	2145.61	2073.24	2073.24	2145.61														528.98	6223.15	6096.28	6133.8	6096.27	6096.27	6133.81	529.03	6310.77	5938.51	5836.44	5836.44	5836.44	5938.52
282.48	2767.19	2066.01	2065.54	2065.54	2065.54	2065.54	2066.01	281.78	2284.25	2072.99	2072.99	2133.5	2072.99	2072.99	2133.5														528.93	6154.07	6096.21	6124.86	6096.21	6096.21	6124.87	528.98	6325.68	5914.25	5836.29	5836.29	5836.29	5914.25
282.43	2629.68	2065.61	2065.32	2065.32	2065.32	2065.32	2065.61	281.73	2191.04	2072.78	2072.78	2123.26	2072.78	2072.78	2123.26														528.88	6140.45	6096.16	6117.93	6096.16	6096.16	6117.93	528.93	6298.14	5895.4	5836.16	5836.16	5836.16	5895.4
282.38	2474.56	2065.29	2065.12	2065.12	2065.12	2065.12	2065.29	281.68	2116.9	2072.6	2072.6	2114.6	2072.6	2072.6	2114.6														528.83	6221.6	6096.12	6112.57	6096.12	6096.12	6112.58	528.88	6213.87	5880.84	5836.06	5836.06	5836.06	5880.84
282.33	2497.7	2065.04	2064.93	2064.93	2064.93	2064.93	2065.04	281.63	2131.29	2072.42	2072.42	2107.29	2072.42	2072.42	2107.29														528.78	6256.23	6096.09	6108.46	6096.08	6096.08	6108.46	528.83	6100.76	5869.64	5835.96	5835.96	5835.96	5869.64
282.28	2539.16	2064.82	2064.76	2064.76	2064.76	2064.76	2064.82	281.58	2054.13	2072.28	2072.28	2101.16	2072.28	2072.28	2101.16														528.73	6217.32	6096.06	6105.31	6096.05	6096.05	6105.32	528.78	5988.3	5861.08	5835.89	5835.89	5835.89	5861.08
282.23	2464.62	2064.64	2064.6	2064.6	2064.6	2064.6	2064.64	281.53	2034.14	2072.17	2072.17	2096.04	2072.17	2072.17	2096.04														528.68	6112.07	6096.03	6102.92	6096.03	6096.03	6102.92	528.73	5915.82	5854.58	5835.82	5835.82	5835.82	5854.58
282.18	2416.65	2064.47	2064.45	2064.45	2064.45	2064.45	2064.47	281.48	2192.04	2072.1	2072.1	2091.77	2072.1	2072.1	2091.77														528.63	6146.68	6096.01	6101.11	6096	6096	6101.11	528.68	5867.41	5849.66	5835.77	5835.77	5835.77	5849.66
282.13	2369.31	2064.33	2064.32	2064.32	2064.32	2064.32	2064.33	281.43	2166.41	2072.06	2072.06	2088.23	2072.06	2072.06	2088.23														528.58	6147.69	6095.98	6099.75	6095.98	6095.98	6099.75	528.63	5852.94	5845.96	5835.73	5835.73	5835.73	5845.96
282.08	2439.79	2064.2	2064.19	2064.19	2064.19	2064.19	2064.2	281.38	2096.64	2072.03	2072.03	2085.3	2072.03	2072.03	2085.3														528.53	6052.28	6095.96	6098.72	6095.96	6095.96	6098.72	528.58	5867.3	5843.19	5835.69	5835.69	5835.69	5843.19
282.03	2398.79	2064.08	2064.07	2064.07	2064.07	2064.07	2064.08	281.33	1962.98	2072	2072	2082.86	2072	2072	2082.86														528.48	6108.67	6095.94	6097.95	6095.94	6095.94	6097.95	528.53	5861.88	5841.14	5835.67	5835.67	5835.67	5841.14
281.98	2324.18	2063.96	2063.96	2063.96	2063.96	2063.96	2063.96	281.28	1986.44	2071.98	2071.98	2080.85	2071.98	2071.98	2080.85														528.43	6122.87	6095.93	6097.39	6095.93	6095.93	6097.39	528.48	5859.53	5839.62	5835.65	5835.65	5835.65	5839.62
281.93	2370.75	2063.86	2063.85	2063.85	2063.85	2063.85	2063.86																						528.38	6057.98	6095.92	6096.97	6095.92	6095.92	6096.97	528.43	5842.88	5838.51	5835.64	5835.64	5835.64	5838.51
281.88	2318.1	2063.75	2063.75	2063.75	2063.75	2063.75	2063.75
281.83	2277.11	2063.66	2063.66	2063.66	2063.66	2063.66	2063.66
281.78	2296.79	2063.57	2063.57	2063.57	2063.57	2063.57	2063.57
281.73	2336.24	2063.48	2063.48	2063.48	2063.48	2063.48	2063.48
281.68	2288.9	2063.4	2063.4	2063.4	2063.4	2063.4	2063.4
281.63	2240.62	2063.32	2063.32	2063.32	2063.32	2063.32	2063.32
281.58	2268.67	2063.25	2063.25	2063.25	2063.25	2063.25	2063.25
281.53	2275.29	2063.18	2063.18	2063.18	2063.18	2063.18	2063.18
281.48	2255.27	2063.12	2063.12	2063.12	2063.12	2063.12	2063.12
281.43	2236.35	2063.05	2063.05	2063.05	2063.05	2063.05	2063.05
281.38	2176.65	2063	2063	2063	2063	2063	2063
281.33	2156.97	2062.95	2062.95	2062.95	2062.95	2062.95	2062.95
281.28	2147.55	2062.9	2062.9	2062.9	2062.9	2062.9	2062.9
281.23	2236.36	2062.86	2062.86	2062.86	2062.86	2062.86	2062.86
281.18	2170.02	2062.82	2062.82	2062.82	2062.82	2062.82	2062.82
281.13	2133.11	2062.79	2062.79	2062.79	2062.79	2062.79	2062.79
281.08	2123.71	2062.77	2062.77	2062.77	2062.77	2062.77	2062.77
281.03	2088.59	2062.75	2062.75	2062.75	2062.75	2062.75	2062.75
280.98	2088.88	2062.74	2062.74	2062.74	2062.74	2062.74	2062.74
280.93	2049.53	2062.73	2062.73	2062.73	2062.73	2062.73	2062.73
280.88	1983.19	2062.72	2062.72	2062.72	2062.72	2062.72	2062.72
280.83	2016.42	2062.71	2062.71	2062.71	2062.71	2062.71	2062.71
280.78	2110.58	2062.71	2062.71	2062.71	2062.71	2062.71	2062.71
280.73	2131.77	2062.71	2062.71	2062.71	2062.71	2062.71	2062.71
[truncated: 11 more columns]

## Sheet: Figure 2e,f,g
Figure 2e						Figure 2f						Figure 2g
	Li@ZDDP	Cycled-Li@ZDDP	ZDDP	ZnO Ref.	Zn Ref.		Li@ZDDP	Cycled-Li@ZDDP	ZDDP	ZnO Ref.	Zn Ref.		Li@ZDDP	Cycled-Li@ZDDP	ZDDP	ZnO Ref.	Zn Ref.
Photon Energy (eV)	Absorbance (a.u.)	Absorbance (a.u.)	Absorbance (a.u.)	Absorbance (a.u.)	Absorbance (a.u.)	Photon Energy (eV)	Second deriv normalized xm (E)	Second deriv normalized xm (E)	Second deriv normalized xm (E)	Second deriv normalized xm (E)	Second deriv normalized xm (E)	R (A)	|c (R)| (A-4)	|c (R)| (A-4)	|c (R)| (A-4)	|c (R)| (A-4)	|c (R)| (A-4)
9462.25	0.02025	0.01234	0.00547	0.00411	0.00339	9462.25	3.63415e-05	5.67906e-06	2.49062e-08	-9.1875e-11	-6.82423e-08	0	0.11744	0.34881	0.01442	0.38152	0.10812
9467.27	0.01714	0.01108	0.00494	0.0038	0.0034	9467.27	2.49953e-05	3.73916e-06	4.98709e-07	1.83867e-09	-1.20056e-06	0.03068	0.13213	0.33507	0.09775	0.37301	0.12092
9472.27	0.01587	0.0101	0.00441	0.00349	0.0034	9472.27	1.56341e-05	6.32318e-06	1.79309e-06	2.25408e-07	-3.99347e-06	0.06136	0.16692	0.29538	0.18686	0.34981	0.1513
9477.24	0.01344	0.00893	0.00393	0.00319	0.00329	9477.24	4.00889e-06	-7.55878e-08	2.12958e-06	6.11441e-07	-5.88497e-06	0.09204	0.20801	0.23492	0.26267	0.31916	0.18708
9482.25	0.01305	0.00849	0.00353	0.0029	0.00301	9482.25	-6.22714e-06	-4.5368e-06	1.48823e-06	6.85635e-07	-3.65696e-06	0.12272	0.24678	0.16535	0.31922	0.29343	0.2207
9487.31	0.01012	0.00675	0.00313	0.00263	0.00259	9487.31	2.62217e-08	2.79277e-06	1.10779e-06	3.3513e-07	1.08372e-06	0.1534	0.27791	0.11871	0.35205	0.28713	0.24776
9492.33	0.00957	0.0064	0.0028	0.00238	0.00225	9492.33	-6.99376e-07	-2.40553e-06	4.27654e-07	6.32683e-08	2.43341e-06	0.18408	0.29756	0.14671	0.35833	0.30727	0.26544
9497.3	0.00682	0.00488	0.00244	0.00212	0.002	9497.3	1.73985e-05	3.29556e-06	3.78541e-07	1.92468e-07	3.66621e-07	0.21476	0.30273	0.2219	0.33702	0.34675	0.27184
9502.29	0.00606	0.0041	0.00211	0.00187	0.00174	9502.29	1.37272e-05	8.84233e-06	7.80421e-07	2.84222e-07	-6.55531e-07	0.24544	0.29135	0.30025	0.28905	0.39123	0.26585
9507.29	0.00525	0.00333	0.0018	0.00162	0.00144	9507.29	-1.10967e-05	1.37186e-06	6.04207e-07	1.77907e-07	3.04513e-07	0.27612	0.26258	0.36379	0.21735	0.42788	0.2471
9512.27	0.00392	0.00268	0.0015	0.00138	0.00116	9512.27	-3.43127e-06	2.1527e-06	2.49089e-07	1.39659e-07	1.2426e-06	0.3068	0.21776	0.40339	0.12729	0.44826	0.21619
9517.26	0.00258	0.00192	0.00121	0.00114	0.000917836	9517.26	1.58755e-05	5.1842e-06	3.04567e-07	2.51175e-07	8.25138e-07	0.33748	0.16313	0.4139	0.03889	0.44877	0.1751
9522.27	0.00142	0.00147	0.000920813	0.000907275	0.000701744	9522.27	1.92066e-05	2.51606e-06	7.40457e-07	4.06927e-07	-9.80179e-09	0.36816	0.12089	0.39378	0.10279	0.43154	0.12871
9527.28	0.00149	0.00102	0.00065316	0.000685382	0.000473564	9527.28	-2.01052e-06	-4.32595e-06	8.81086e-07	4.07999e-07	1.1119e-07	0.39884	0.13971	0.34631	0.21152	0.40632	0.09121
9532.28	0.000858535	0.00050956	0.000410459	0.000475109	0.000245189	9532.28	-6.80795e-06	-3.95306e-07	7.1329e-07	3.05132e-07	9.07276e-07	0.42951	0.21713	0.28372	0.31389	0.39251	0.09516
9537.29	0.000200902	-0.000307036	0.000184021	0.000270979	4.10282e-05	9537.29	2.80622e-06	1.26688e-05	7.5479e-07	2.87354e-07	1.99704e-06	0.46019	0.31435	0.23847	0.40069	0.41445	0.14283
9542.3	-0.000390561	-0.00048955	-2.86455e-05	7.33262e-05	-0.000120708	9542.3	1.70702e-06	8.79163e-06	8.35978e-07	3.56561e-07	2.60913e-06	0.49087	0.41208	0.26374	0.4651	0.48385	0.20458
9547.3	-0.000808756	-0.000367195	-0.000209205	-0.000114372	-0.000191373	9547.3	-2.76384e-07	-1.01126e-05	5.49667e-07	4.13501e-07	1.14954e-06	0.52155	0.49917	0.36546	0.50212	0.59076	0.26571
9552.29	-0.00147	-0.000607085	-0.000383249	-0.000292014	-0.000225018	9552.29	9.87649e-06	-2.97425e-06	3.18043e-07	3.7192e-07	-1.57617e-06	0.55223	0.56684	0.50316	0.50906	0.71596	0.31903
9557.29	-0.00185	-0.00144	-0.000547237	-0.000458167	-0.000308642	9557.29	6.29498e-06	8.75714e-06	4.43618e-07	3.65407e-07	-2.68961e-06	0.58291	0.60772	0.64743	0.4865	0.84184	0.35957
9562.29	-0.00156	-0.00102	-0.000706228	-0.000620318	-0.000487041	9562.29	-5.22604e-06	-8.17086e-07	8.19384e-07	5.53739e-07	-7.98929e-07	0.61359	0.61627	0.78063	0.43991	0.95478	0.38342
9567.28	-0.00225	-0.00163	-0.000840732	-0.000765256	-0.000694516	9567.28	4.80162e-06	-6.89954e-07	1.0433e-06	6.55921e-07	1.81705e-06	0.64427	0.58972	0.8905	0.38334	1.04531	0.38759
9572.29	-0.00217	-0.00152	-0.000947416	-0.000893393	-0.000829017	9572.29	2.08437e-06	4.13904e-06	1.0168e-06	6.73298e-07	2.48358e-06	0.67495	0.53015	0.96842	0.34532	1.10851	0.37006
9577.29	-0.00218	-0.0019	-0.00103	-0.00101	-0.000898862	9577.29	4.80266e-06	9.95311e-06	1.02794e-06	8.51321e-07	1.83612e-06	0.70563	0.44965	1.00955	0.36391	1.14501	0.33
9582.28	-0.00257	-0.00161	-0.00109	-0.0011	-0.000922536	9582.28	1.03104e-05	5.5293e-06	1.17026e-06	1.14881e-06	1.47261e-06	0.73631	0.38367	1.01389	0.44977	1.16227	0.26781
9587.28	-0.00163	-0.00117	-0.00112	-0.00116	-0.000919536	9587.28	-8.29736e-06	-8.23242e-06	1.59261e-06	1.40501e-06	1.79223e-06	0.76699	0.40093	0.98791	0.57733	1.17547	0.18559
9592.29	-0.00194	-0.00114	-0.00111	-0.00119	-0.000868978	9592.29	5.3362e-06	-1.31758e-06	2.02586e-06	1.53544e-06	2.53469e-06	0.79767	0.53657	0.94687	0.71809	1.20614	0.08967
9597.29	-0.00191	-0.00126	-0.00104	-0.00118	-0.000760873	9597.29	1.81698e-05	4.76983e-06	2.50232e-06	1.84073e-06	3.05341e-06	0.82835	0.75101	0.91662	0.85188	1.27633	0.0584
9602.29	-0.00077948	-0.000802388	-0.000929184	-0.00113	-0.000562012	9602.29	-1.96315e-06	4.90974e-06	2.78308e-06	2.4133e-06	2.99167e-06	0.85903	1.00224	0.9299	0.96439	1.39902	0.17039
9607.28	-0.000368665	-0.000873972	-0.00072143	-0.00101	-0.000297092	9607.28	-2.21229e-06	1.47854e-05	2.80585e-06	3.14698e-06	2.18901e-06	0.88971	1.26372	1.01142	1.04541	1.57209	0.29804
9612.29	0.000186296	2.386e-05	-0.000470669	-0.000823018	4.4282e-05	9612.29	1.21813e-05	6.78185e-06	3.91566e-06	4.42665e-06	1.1664e-06	0.92039	1.51609	1.16177	1.08867	1.78077	0.42505
9617.29	0.000948663	0.000989385	-0.000117884	-0.000529263	0.000385812	9617.29	9.03828e-06	-6.54405e-06	6.45016e-06	6.41742e-06	2.26675e-06	0.95107	1.74315	1.36071	1.09267	2.00467	0.54404
9622.29	0.00237	0.00153	0.000379256	-7.63967e-05	0.000767053	9622.29	1.74063e-06	7.70708e-06	1.01924e-05	8.35558e-06	6.12161e-06	0.98175	1.93114	1.58196	1.06244	2.22368	0.64848
9627.29	0.00317	0.0022	0.00113	0.000594945	0.0013	9627.29	1.96727e-05	2.19061e-05	1.10813e-05	8.12358e-06	7.65616e-06	1.01243	2.06919	1.80214	1.01236	2.42158	0.7325
9632.2	0.00471	0.00378	0.00223	0.00149	0.0021	9632.2	3.62026e-05	2.73583e-05	1.41565e-05	1.4023e-05	0.000128228	1.04311	2.15047	2.00337	0.96933	2.58853	0.79107
9636.23	0.0069	0.00522	0.00335	0.00244	0.00305	9636.23	2.3922e-05	3.32212e-05	4.57821e-05	0.000157505	0.000150873	1.07379	2.17378	2.17396	0.97161	2.72341	0.82023
9638.51	0.00824	0.00675	0.00404	0.0032	0.00379	9638.51	-0.000295289	6.58112e-05	-7.22898e-05	0.000337825	0.000289763	1.10447	2.14583	2.30907	1.05327	2.83618	0.81743
9639.3	0.00864	0.00691	0.00423	0.00363	0.00419	9639.3	-0.000590699	0.000137891	-0.000372334	-7.69889e-05	2.76352e-05	1.13515	2.08428	2.41178	1.22124	2.9494	0.78172
9639.54	0.00788	0.00742	0.00425	0.00378	0.00433	9639.54	0.00671	-0.000892552	-0.000188399	-0.000304458	-0.000214918	1.16583	2.02104	2.49411	1.45458	3.09707	0.71401
9639.79	0.00862	0.00728	0.00426	0.00389	0.00445	9639.79	0.00209	-0.000163698	7.61825e-05	-0.000141179	-0.00017817	1.19651	2.00241	2.57696	1.72264	3.31805	0.61747
9640.04	0.00935	0.00753	0.00427	0.004	0.00456	9640.04	-0.00528	-8.3602e-06	0.000207913	5.98994e-05	1.08195e-05	1.22718	2.07887	2.68771	1.99699	3.64416	0.49855
9640.29	0.00912	0.00758	0.0043	0.00411	0.00467	9640.29	-8.48413e-05	-0.000155943	0.000199616	6.56644e-05	0.000116231	1.25786	2.28224	2.85395	2.25419	4.08896	0.37051
9640.54	0.0095	0.00765	0.00435	0.00423	0.00479	9640.54	6.61687e-06	0.00335	7.7948e-05	6.42209e-05	0.000163536	1.28854	2.60932	3.09478	2.47597	4.64424	0.26693
9640.79	0.0096	0.00785	0.0044	0.00436	0.00492	9640.79	-0.00129	0.000579088	2.2322e-05	7.48414e-05	0.000117407	1.31922	3.02958	3.41423	2.64953	5.28477	0.26135
9641.04	0.00964	0.00859	0.00444	0.00448	0.00505	9641.04	0.00127	-0.00281	3.6227e-05	7.00468e-05	3.62353e-05	1.3499	3.50305	3.80075	2.76853	5.97565	0.36996
9641.29	0.00976	0.00826	0.0045	0.00462	0.0052	9641.29	0.000728566	-0.000824574	4.37027e-05	4.71396e-05	1.29325e-05	1.38058	3.99121	4.23162	2.83486	6.67807	0.52353
9641.54	0.01012	0.00883	0.00455	0.00475	0.00533	9641.54	-0.00141	0.000606966	6.80414e-05	3.6906e-05	4.51973e-05	1.41126	4.46019	4.67863	2.86087	7.35293	0.68236
9641.79	0.01009	0.00848	0.00461	0.00489	0.00547	9641.79	0.00152	0.00288	0.000144309	5.53788e-05	7.24e-05	1.44194	4.88115	5.1123	2.87168	7.96299	0.82907
9642.04	0.01024	0.0092	0.00467	0.00503	0.00562	9642.04	0.000675114	-0.000658967	0.000222792	7.37596e-05	7.67759e-05	1.47262	5.23007	5.50456	2.90557	8.4744	0.95321
9642.29	0.01081	0.0094	0.00475	0.00518	0.00577	9642.29	-0.00288	-0.00397	0.00018934	7.83978e-05	8.16122e-05	1.5033	5.48778	5.83028	3.009	8.85794	1.04708
9642.54	0.01053	0.00942	0.00484	0.00533	0.00593	9642.54	-3.57434e-05	0.00125	9.21561e-05	8.14558e-05	9.28166e-05	1.53398	5.64009	6.0683	3.22341	9.09008	1.1046
9642.79	0.0108	0.00935	0.00495	0.00548	0.0061	9642.79	0.00208	0.00312	5.54411e-05	6.81842e-05	7.96681e-05	1.56466	5.67806	6.20214	3.56941	9.15389	1.12095
9643.04	0.01081	0.00993	0.00504	0.00565	0.00627	9643.04	0.000759329	-0.00103	9.25287e-05	5.55965e-05	5.65388e-05	1.59534	5.59815	6.22057	4.04048	9.03976	1.09253
9643.29	0.01132	0.01009	0.00516	0.00581	0.00644	9643.29	-0.000115302	-0.000775738	9.28551e-05	7.3233e-05	8.27219e-05	1.62602	5.40234	6.1179	4.60979	8.74574	1.01712
9643.54	0.01128	0.01018	0.00527	0.00598	0.00661	9643.54	0.00087194	0.00192	7.34339e-05	0.000108699	0.000131587	1.6567	5.09806	5.89418	5.24125	8.27767	0.89449
9643.79	0.01181	0.01063	0.00539	0.00615	0.0068	9643.79	-0.000279639	-0.000318478	7.00773e-05	0.000112808	0.000165237	1.68738	4.69815	5.55518	5.89716	7.64893	0.72884
9644.04	0.01196	0.01092	0.00551	0.00633	0.00699	9644.04	0.000529117	-0.00115	8.15718e-05	8.61877e-05	0.000180128	1.71806	4.22077	5.11219	6.54185	6.87987	0.53855
9644.29	0.01223	0.01108	0.00564	0.00652	0.0072	9644.29	0.00328	-0.000794102	0.000120177	8.98346e-05	0.000141226	1.74874	3.68961	4.58177	7.14307	5.99693	0.40094
9644.54	0.01279	0.01137	0.00577	0.00671	0.00742	9644.54	-0.00221	2.33811e-05	0.000170583	8.91795e-05	5.3756e-05	1.77942	3.13475	3.98553	7.67265	5.03153	0.49893
9644.78	0.01343	0.01134	0.00591	0.0069	0.00763	9644.78	-0.00291	0.00175	0.00018316	6.57888e-05	1.06237e-05	1.8101	2.59512	3.35034	8.10686	4.01891	0.82416
9645.03	0.01307	0.01182	0.00607	0.00711	0.00785	9645.03	0.00221	8.11981e-05	0.000141554	8.21424e-05	9.40263e-05	1.84078	2.12297	2.70983	8.42682	2.99725	1.2612
9645.29	0.01397	0.01204	0.00624	0.00732	0.00808	9645.29	-0.0024	-0.00124	0.000123431	0.000139239	0.000222162	1.87146	1.78655	2.10897	8.61881	2.00873	1.76873
9645.54	0.01392	0.0123	0.00641	0.00753	0.00832	9645.54	0.000311002	0.00215	0.000148956	0.000153597	0.000229349	1.90214	1.6496	1.61535	8.67449	1.11259	2.33085
9645.79	0.01388	0.01244	0.00659	0.00776	0.00857	9645.79	0.00464	0.00289	0.000162839	0.000119767	0.000152584	1.93282	1.71273	1.32892	8.59095	0.52498	2.93677
9646.04	0.01486	0.01331	0.00679	0.008	0.00884	9646.04	-0.0035	-0.00171	0.000153128	0.000112354	0.000129139	1.9635	1.89889	1.32145	8.37066	0.81279	3.57592
9646.29	0.01497	0.01356	0.00699	0.00824	0.00911	9646.29	-0.00246	-0.00345	0.000198721	0.000122626	0.000178225	1.99418	2.11967	1.51856	8.02114	1.35267	4.23664
9646.54	0.0149	0.01389	0.00721	0.00849	0.00939	9646.54	0.00218	1.42839e-05	0.000205189	0.000120043	0.000208572	2.02485	2.3162	1.7812	7.55452	1.80012	4.90585
9646.79	0.01543	0.01382	0.00743	0.00874	0.00968	9646.79	-0.000232255	0.00302	0.000143301	0.000143965	0.00020136	2.05553	2.45681	2.02176	6.98685	2.1099	5.56909
9647.04	0.01548	0.01446	0.00767	0.009	0.00999	9647.04	-0.000365896	-0.000457927	9.41362e-05	0.000184151	0.000197867	2.08621	2.52706	2.20017	6.33737	2.27505	6.21086
9647.29	0.01583	0.01485	0.00792	0.00928	0.01032	9647.29	0.00198	-0.00116	0.00011578	0.000191304	0.000189594	2.11689	2.52306	2.30084	5.62755	2.30133	6.81506
9647.54	0.01597	0.01492	0.00816	0.00957	0.01065	9647.54	0.00197	0.00105	0.000196108	0.000166964	0.000174119	2.14757	2.44786	2.32098	4.88019	2.20229	7.36554
9647.79	0.01673	0.01558	0.00843	0.00987	0.01099	9647.79	-0.000773143	0.00128	0.000253109	0.000147429	0.00017812	2.17825	2.30916	2.26539	4.11833	1.99685	7.84675
9648.04	0.01696	0.01564	0.0087	0.01018	0.01135	9648.04	3.72049e-05	0.00205	0.000314023	0.000168167	0.000230254	2.20893	2.1176	2.14363	3.36436	1.70706	8.24438
9648.3	0.01744	0.01666	0.009	0.0105	0.01172	9648.3	0.00193	-0.00201	0.00033253	0.000221972	0.000285566	2.23961	1.88539	1.96816	2.63906	1.35573	8.54596
9648.54	0.01795	0.01687	0.00932	0.01083	0.0121	9648.54	0.0016	-0.00255	0.000228517	0.000242227	0.000304193	2.27029	1.62496	1.75265	1.96086	0.96397	8.74149
9648.79	0.0186	0.01722	0.00965	0.01117	0.0125	9648.79	-0.000757119	0.000555067	0.000130942	0.00022462	0.000283795	2.30097	1.34777	1.51069	1.34524	0.55109	8.82387
9649.04	0.01934	0.01746	0.00999	0.01154	0.01293	9649.04	-0.0041	0.00142	0.000185694	0.00022431	0.000257164	2.33165	1.06317	1.25502	0.80476	0.18336	8.78932
9649.3	0.01961	0.01796	0.01035	0.01192	0.01338	9649.3	0.000526086	0.00149	0.000338354	0.000232609	0.000288738	2.36233	0.77776	0.99852	0.35256	0.425	8.6376
9649.54	0.01968	0.0184	0.01072	0.01231	0.01383	9649.54	0.00383	0.000527246	0.000442196	0.000240693	0.000382501	2.39301	0.49581	0.76033	0.12154	0.91717	8.37206
9649.79	0.02072	0.01905	0.01111	0.01271	0.0143	9649.79	-0.000267522	0.00139	0.00039669	0.000265844	0.000472974	2.42369	0.22684	0.58671	0.3584	1.4802	7.99963
9650.03	0.02095	0.01946	0.01153	0.01312	0.0148	9650.03	-0.000675483	0.00223	0.000279429	0.000296405	0.000490733	2.45437	0.15085	0.57529	0.56858	2.12442	7.53049
9650.29	0.02178	0.02051	0.01199	0.01357	0.01536	9650.29	-0.00139	-0.0023	0.00026041	0.000297346	0.000470139	2.48505	0.41203	0.77057	0.71369	2.86336	6.97776
9650.54	0.02209	0.02111	0.01245	0.01404	0.01594	9650.54	-0.000887063	-0.00319	0.000391684	0.000312735	0.000480409	2.51573	0.7165	1.10063	0.80229	3.70313	6.35696
9650.79	0.02249	0.02139	0.01292	0.0145	0.01652	9650.79	0.00314	0.000587487	0.000503463	0.000368423	0.000512057	2.54641	1.04006	1.51003	0.84786	4.63981	5.68537
9651.04	0.02298	0.02192	0.01343	0.015	0.01715	9651.04	0.00212	0.00185	0.000429634	0.00039936	0.000535298	2.57709	1.37917	1.97478	0.86558	5.65938	4.98136
9651.29	0.02398	0.02245	0.01399	0.01553	0.01783	9651.29	0.00131	0.00211	0.000325733	0.000395821	0.000581788	2.60777	1.72928	2.48024	0.87014	6.73895	4.26365
9651.54	0.02443	0.02322	0.01455	0.01609	0.01853	9651.54	-0.000781675	0.00277	0.000451741	0.000388109	0.000678663	2.63845	2.08334	3.0125	0.87325	7.84851	3.55061
9651.79	0.02576	0.02402	0.01512	0.01665	0.01926	9651.79	-0.00145	0.000639158	0.0006414	0.000438584	0.000774384	2.66913	2.4321	3.55614	0.8813	8.95307	2.8595
9652.04	0.02566	0.0252	0.01576	0.01725	0.02006	9652.04	0.00483	-0.0036	0.000629556	0.000524642	0.000815432	2.69981	2.76484	4.09407	0.89457	10.0148	2.20596
9652.29	0.02724	0.02577	0.01644	0.0179	0.02092	9652.29	-0.000729894	0.000488968	0.000503287	0.000531291	0.000875999	2.73049	3.07019	4.60812	0.90856	10.995	1.60341
9652.54	0.02814	0.02629	0.01714	0.01856	0.0218	9652.54	-0.00456	0.00394	0.000495717	0.000553804	0.001	2.76117	3.33698	5.07997	0.91679	11.8566	1.06296
9652.79	0.02849	0.02758	0.01786	0.01926	0.02276	9652.79	0.0036	-0.00203	0.000694088	0.000636467	0.00115	2.79185	3.55496	5.49207	0.91338	12.5654	0.59397
9653.04	0.02947	0.02838	0.01863	0.02	0.02379	9653.04	0.00349	0.000386582	0.000923085	0.000677879	0.00129	2.82252	3.71544	5.82851	0.89483	13.0922	0.21368
9653.29	0.03066	0.0289	0.01947	0.0208	0.02491	9653.29	-0.00051253	0.00628	0.00096439	0.00070522	0.00142	2.8532	3.81184	6.07585	0.86086	13.4143	0.17774
9653.54	0.03169	0.03058	0.02037	0.02162	0.02611	9653.54	-0.000663403	-5.95484e-05	0.00090632	0.000764651	0.00157	2.88388	3.83999	6.22377	0.81462	13.516	0.40636
9653.79	0.03269	0.03175	0.02131	0.02249	0.0274	9653.79	0.00504	-0.00339	0.000966165	0.000856997	0.00179	2.91456	3.79836	6.26553	0.76261	13.3901	0.58245
9654.04	0.03373	0.03276	0.02231	0.02342	0.0288	9654.04	0.0049	0.00274	0.00116	0.000977208	0.00207	2.94524	3.68813	6.19834	0.71394	13.0375	0.69698
9654.29	0.036	0.03377	0.02341	0.02442	0.03036	9654.29	-0.00491	0.00428	0.0013	0.00105	0.00236	2.97592	3.51312	6.02337	0.67854	12.4675	0.75545
9654.54	0.03704	0.03566	0.02458	0.02548	0.03205	9654.54	-0.00211	-0.00164	0.00137	0.00114	0.00265	3.0066	3.27952	5.74575	0.66378	11.6976	0.76566
9654.79	0.03804	0.03685	0.02581	0.0266	0.03388	9654.79	0.00721	-0.000265129	0.00148	0.00127	0.00305	3.03728	2.99566	5.3743	0.67089	10.752	0.73611
9655.04	0.03978	0.03812	0.02715	0.02781	0.03592	9655.04	0.00626	0.00414	0.00163	0.00142	0.00365	3.06796	2.6715	4.92107	0.69398	9.66133	0.67523
9655.29	0.04191	0.0399	0.02862	0.02912	0.03821	9655.29	0.00146	0.00308	0.00178	0.00159	0.0044	3.09864	2.31829	4.40084	0.72296	8.46058	0.59083
9655.54	0.04412	0.04162	0.03015	0.0305	0.04072	9655.54	0.00127	0.00492	0.00201	0.00181	0.00518	3.12932	1.94798	3.83048	0.74734	7.1881	0.48973
9655.79	0.04607	0.04364	0.0318	0.03197	0.04353	9655.79	0.00348	0.0052	0.00238	0.00209	0.00614	3.16	1.57281	3.22821	0.75861	5.88372	0.37777
9656.04	0.04878	0.04636	0.03366	0.03364	0.04683	9656.04	0.00406	-0.0007702	0.00271	0.00223	0.00748	3.19068	1.2049	2.61291	0.75111	4.58718	0.26028
9656.29	0.05122	0.04879	0.03567	0.03544	0.05056	9656.29	0.00684	0.000230329	0.00294	0.00245	0.0092	3.22136	0.85617	2.00355	0.72198	3.33656	0.14583
9656.54	0.05443	0.05089	0.03781	0.03732	0.05475	9656.54	0.00835	0.00978	0.00336	0.00311	0.01151	3.25204	0.53934	1.41884	0.671	2.16679	0.08252
9656.79	0.05795	0.0539	0.0402	0.03944	0.05972	9656.79	0.00881	0.01031	0.00395	0.00373	0.01425	3.28272	0.2762	0.87839	0.60034	1.1085	0.1608
9657.04	0.06219	0.05791	0.04284	0.04181	0.0656	9657.04	0.00964	0.00512	0.00445	0.00401	0.01718	3.3134	0.16604	0.41455	0.51456	0.18903	0.27939
9657.29	0.06695	0.06162	0.04575	0.04442	0.07254	9657.29	0.01382	0.0078	0.00523	0.00463	0.02095	3.34408	0.28374	0.2343	0.42095	0.58227	0.40126
9657.54	0.07233	0.06619	0.04896	0.04728	0.08071	9657.54	0.01606	0.00955	0.00619	0.00597	0.02488	3.37476	0.42074	0.49615	0.33111	1.18127	0.51945
9657.79	0.07937	0.07129	0.05259	0.05053	0.09054	9657.79	0.00959	0.01092	0.00718	0.00712	0.02812	3.40544	0.52101	0.76133	0.26422	1.60778	0.62997
9658.04	0.08657	0.07694	0.05668	0.05429	0.10218	9658.04	0.0178	0.01603	0.00878	0.00784	0.03116	3.43612	0.57791	0.95759	0.24496	1.86269	0.72927
9658.29	0.09434	0.08377	0.06132	0.0585	0.11583	9658.29	0.02538	0.01937	0.01064	0.00958	0.03344	3.4668	0.59254	1.07706	0.27744	1.95334	0.814
9658.54	0.10521	0.09161	0.06655	0.06322	0.13131	9658.54	0.01711	0.01988	0.01285	0.01204	0.03471	3.49748	0.56889	1.12068	0.33624	1.89267	0.8812
9658.79	0.11531	0.10087	0.07251	0.06869	0.1489	9658.79	0.02274	0.01968	0.01649	0.01421	0.03595	3.52816	0.51282	1.09303	0.39756	1.69838	0.92845
9659.04	0.12814	0.11127	0.07967	0.07519	0.16923	9659.04	0.02714	0.02059	0.02084	0.01657	0.03647	3.55884	0.43198	1.00115	0.44883	1.39228	0.9542
9659.29	0.14233	0.12312	0.08802	0.0826	0.19152	9659.29	0.02396	0.025	0.02485	0.01964	0.03534	3.58952	0.33669	0.85377	0.4843	1.00047	0.95782
9659.54	0.15754	0.13586	0.09775	0.09109	0.21567	9659.54	0.03102	0.03367	0.02962	0.02348	0.03475	3.62019	0.24444	0.66078	0.50193	0.56059	0.93975
9659.79	0.175	0.15142	0.10957	0.10127	0.24255	9659.79	0.03545	0.03445	0.03653	0.02777	0.03621	3.65087	0.19292	0.4328	0.5022	0.2514	0.90146
9660.04	0.19552	0.1695	0.12386	0.11339	0.27213	9660.04	0.03161	0.0357	0.0459	0.03106	0.03691	3.68155	0.22564	0.18106	0.48761	0.59105	0.84535
9660.29	0.2169	0.18854	0.14041	0.12701	0.30297	9660.29	0.03644	0.04858	0.05548	0.03399	0.03508	3.71223	0.3158	0.09043	0.46238	1.08798	0.77458
9660.54	0.24041	0.21128	0.16065	0.14283	0.33637	9660.54	0.04816	0.05281	0.06466	0.0394	0.03259	3.74291	0.42116	0.35891	0.4323	1.57978	0.69278
9660.79	0.26799	0.23796	0.18537	0.16142	0.37244	9660.79	0.05132	0.04976	0.07444	0.04562	0.02922	3.77359	0.52358	0.62483	0.40418	2.03816	0.60377
9661.04	0.298	0.26676	0.21409	0.1825	0.40955	9661.04	0.04374	0.05797	0.08164	0.04844	0.02146	3.80427	0.61551	0.87856	0.38465	2.44828	0.51118
9661.29	0.33105	0.29904	0.24797	0.20656	0.44807	9661.29	0.04352	0.06348	0.08275	0.05043	0.00964	3.83495	0.69337	1.11352	0.37806	2.80099	0.41812
9661.54	0.36604	0.33632	0.28751	0.23397	0.48766	9661.54	0.05407	0.05375	0.08272	0.05338	-0.00225	3.86563	0.75559	1.32458	0.38444	3.09142	0.32698
9661.79	0.4053	0.37617	0.33145	0.26446	0.52668	9661.79	0.04177	0.04726	0.08646	0.05304	-0.01261	3.89631	0.80193	1.50798	0.39963	3.31845	0.23952
9662.03	0.44725	0.41898	0.38114	0.29849	0.56515	9662.03	0.02645	0.04731	0.0839	0.05127	-0.02281	3.92699	0.83308	1.66126	0.41743	3.48409	0.15828
9662.29	0.49042	0.46561	0.43714	0.33602	0.60268	9662.29	0.03058	0.03904	0.07226	0.05234	-0.03169	3.95767	0.85042	1.78313	0.43194	3.59288	0.09497
9662.54	0.53614	0.51455	0.49702	0.37671	0.63786	9662.54	0.02435	0.02219	0.06706	0.04964	-0.03511	3.98835	0.8558	1.87334	0.43869	3.65112	0.09665
9662.79	0.58411	0.5658	0.56224	0.42158	0.67131	9662.79	0.00917	0.00767	0.06701	0.04039	-0.03399	4.01903	0.85128	1.9325	0.43488	3.66607	0.16568
9663.04	0.63182	0.61634	0.63076	0.46806	0.70205	9663.04	0.00206	0.00369	0.05892	0.0353	-0.03238	4.04971	0.83896	1.96192	0.41923	3.64515	0.25682
9663.29	0.6781	0.66584	0.70129	0.51535	0.73006	9663.29	-0.00523	-0.00869	0.04025	0.03151	-0.03026	4.08039	0.82075	1.96342	0.3918	3.59514	0.3577
9663.54	0.7262	0.71713	0.77677	0.56655	0.75703	9663.54	-0.00718	-0.01652	0.01631	0.01706	-0.02716	4.11107	0.79825	1.9392	0.35369	3.52168	0.46478
9663.8	0.7733	0.76631	0.85447	0.61979	0.78273	9663.8	-0.01152	-0.00934	-0.00498	0.00217	-0.02431	4.14175	0.77264	1.8917	0.30684	3.42883	0.57553
9664.04	0.81987	0.81495	0.92878	0.67067	0.80585	9664.04	-0.03176	-0.01909	-0.03209	-0.00647	-0.02156	4.17243	0.74462	1.8235	0.25394	3.31898	0.68725
9664.29	0.86249	0.86115	1.00161	0.72152	0.82766	9664.29	-0.03404	-0.03613	-0.07645	-0.02153	-0.0189	4.20311	0.71448	1.73724	0.19831	3.19307	0.79697
9664.54	0.90464	0.90685	1.07113	0.772	0.84873	9664.54	-0.03796	-0.04893	-0.12629	-0.04232	-0.01759	4.23379	0.68211	1.6356	0.14435	3.05094	0.90169
9664.79	0.94463	0.94847	1.13198	0.81946	0.8686	9664.79	-0.05883	-0.05684	-0.16165	-0.06026	-0.01716	4.26447	0.64718	1.52123	0.09924	2.89189	0.99852
9665.04	0.98044	0.9871	1.18283	0.8634	0.88749	9665.04	-0.0646	-0.06392	-0.18165	-0.07118	-0.01608	4.29515	0.60925	1.39681	0.07682	2.71526	1.08495
9665.29	1.01185	1.02133	1.22175	0.90212	0.90515	9665.29	-0.05538	-0.06895	-0.18918	-0.07243	-0.01421	4.32583	0.5679	1.26502	0.08671	2.52094	1.15897
9665.54	1.03997	1.05134	1.249	0.9368	0.92213	9665.54	-0.05134	-0.06739	-0.17889	-0.07016	-0.01218	4.35651	0.52279	1.12862	0.11238	2.30977	1.21913
9665.79	1.06548	1.07719	1.26454	0.96694	0.93827	9665.79	-0.05435	-0.06759	-0.14947	-0.06504	-0.00999	4.38719	0.47382	0.99052	0.138	2.08396	1.26468
9666.04	1.08655	1.09854	1.27067	0.99263	0.95366	9666.04	-0.04883	-0.05246	-0.11052	-0.04897	-0.00662	4.41786	0.42109	0.85388	0.15763	1.84728	1.29548
9666.29	1.10597	1.11653	1.26986	1.0159	0.96916	9666.29	-0.04221	-0.02908	-0.07012	-0.02589	-0.00281	4.44854	0.36501	0.72232	0.16942	1.60535	1.31197
9666.54	1.12152	1.13347	1.26476	1.03712	0.9841	9666.54	-0.02714	-0.01753	-0.03723	-0.00812	-0.00149	4.47922	0.3062	0.60029	0.17307	1.36614	1.31517
9666.79	1.13504	1.14772	1.25767	1.05737	0.99871	9666.79	-0.00634	-0.00855	-0.01476	0.00853	-0.00151	4.5099	0.24556	0.49359	0.1691	1.14082	1.30656
9667.04	1.14927	1.16337	1.24955	1.07886	1.01371	9667.04	0.00118	-0.00812	-0.00245	0.02605	-0.000963428	4.54058	0.18424	0.40992	0.15851	0.94522	1.28803
9667.29	1.16315	1.17744	1.24154	1.10197	1.02852	9667.29	0.00286	-0.00494	0.000758831	0.03674	-0.00209	4.57126	0.12368	0.35797	0.14259	0.80079	1.2619
9667.54	1.17733	1.19128	1.23374	1.1271	1.04308	9667.54	-0.00992	0.00437	-0.00156	0.04122	-0.00559	4.60194	0.06636	0.34235	0.12274	0.72971	1.23089
9667.79	1.19154	1.20549	1.22584	1.15502	1.05736	9667.79	-0.01905	0.0084	-0.0064	0.04058	-0.00932	4.63262	0.02665	0.35749	0.10039	0.73823	1.19816
9668.04	1.20308	1.22047	1.21743	1.18599	1.07123	9668.04	-0.00575	0.00963	-0.01179	0.036	-0.01248	4.6633	0.05602	0.39054	0.07684	0.80641	1.16727
9668.29	1.2154	1.23592	1.20838	1.21875	1.08413	9668.29	0.0013	0.0058	-0.01549	0.03056	-0.01556	4.69398	0.10114	0.42969	0.05321	0.90416	1.14211
9668.54	1.22709	1.2517	1.19842	1.25307	1.09595	9668.54	-0.00467	-0.00318	-0.01633	0.02048	-0.01872	4.72466	0.14267	0.46757	0.03056	1.00869	1.12655
9668.79	1.2395	1.2677	1.18709	1.28996	1.10692	9668.79	-0.01502	-0.01588	-0.01534	0.00634	-0.02139	4.75534	0.1788	0.50065	0.01169	1.10743	1.12397
9669.04	1.2503	1.2826	1.17499	1.32633	1.11634	9669.04	-0.02164	-0.03161	-0.01228	-0.00663	-0.02382	4.78602	0.20938	0.52791	0.01687	1.19528	1.13654
9669.29	1.25958	1.29518	1.16228	1.36187	1.12419	9669.29	-0.00716	-0.02413	-0.00675	-0.02366	-0.02677	4.8167	0.23502	0.55003	0.03471	1.272	1.16472
9669.54	1.2679	1.30531	1.14879	1.39709	1.13057	9669.54	-0.00118	-0.01328	-0.000974861	-0.04431	-0.02921	4.84738	0.257	0.5687	0.05232	1.34046	1.207
9669.79	1.27818	1.31708	1.13541	1.42895	1.13501	9669.79	-0.03438	-0.02749	0.00435	-0.06319	-0.03022	4.87806	0.2771	0.58617	0.0688	1.4053	1.26015
9670.04	1.28527	1.32479	1.12225	1.45704	1.13757	9670.04	-0.04058	-0.03263	0.00995	-0.08191	-0.03071	4.90874	0.2974	0.60471	0.08393	1.47165	1.31973
9670.29	1.28817	1.33207	1.10963	1.48009	1.13821	9670.29	-0.01201	-0.03473	0.01364	-0.09732	-0.03083	4.93942	0.31991	0.62613	0.09744	1.54389	1.38076
9670.54	1.29253	1.33621	1.09799	1.49682	1.13688	9670.54	-0.03179	-0.04268	0.01498	-0.108	-0.03027	4.9701	0.34609	0.6514	0.10896	1.62462	1.43823
9670.79	1.2951	1.33824	1.08735	1.50665	1.13366	9670.79	-0.05215	-0.04141	0.01595	-0.11515	-0.02929	5.00078	0.37653	0.68045	0.11804	1.71407	1.48747
9671.04	1.29178	1.33689	1.0777	1.50923	1.12862	9671.04	-0.03221	-0.04558	0.01667	-0.11698	-0.02753	5.03146	0.41086	0.71233	0.12426	1.81013	1.52445
9671.29	1.28901	1.33403	1.06912	1.50441	1.12182	9671.29	-0.02303	-0.04741	0.01685	-0.11191	-0.02441	5.06214	0.44787	0.74552	0.12722	1.90889	1.5459
9671.54	1.28306	1.32628	1.06164	1.49269	1.11361	9671.54	-0.01791	-0.03961	0.01709	-0.10142	-0.02043	5.09282	0.48582	0.77829	0.12672	2.00538	1.54942
9671.79	1.27722	1.31813	1.05508	1.47427	1.10389	9671.79	-0.02564	-0.04681	0.01639	-0.08735	-0.0165	5.1235	0.52271	0.80907	0.12277	2.09439	1.53349
9672.04	1.26966	1.30538	1.04962	1.45017	1.09315	9672.04	-0.03648	-0.043	0.01433	-0.06918	-0.0128	5.15418	0.55654	0.83674	0.11571	2.17109	1.49753
9672.29	1.25896	1.29044	1.04512	1.42235	1.08185	9672.29	-0.02127	-0.02238	0.01303	-0.05008	-0.0083	5.18486	0.58549	0.86071	0.10626	2.23149	1.44183
9672.54	1.24732	1.27401	1.04133	1.3908	1.06973	9672.54	-0.00698	-0.01682	0.01228	-0.03476	-0.00335	5.21553	0.608	0.88101	0.09563	2.27272	1.36753
9672.79	1.23532	1.25708	1.0384	1.35772	1.05766	9672.79	-0.01363	-0.01867	0.01053	-0.02229	0.000598329	5.24621	0.62285	0.89815	0.08566	2.29313	1.27655
9673.04	1.22346	1.23878	1.03614	1.32341	1.04569	9673.04	-0.02212	-0.0135	0.00829	-0.01029	0.00384	5.27689	0.62923	0.91299	0.07875	2.29222	1.17146
9673.29	1.2083	1.21906	1.03432	1.28749	1.03362	9673.29	-0.01246	-0.0062	0.0065	-0.00165	0.00738	5.30757	0.62673	0.92644	0.07717	2.2706	1.05548
9673.54	1.19347	1.19939	1.03293	1.25196	1.02211	9673.54	0.000288096	-0.00145	0.00518	0.00604	0.01114	5.33825	0.61531	0.93921	0.08158	2.2297	0.93235
9673.79	1.17812	1.17945	1.03187	1.21685	1.01142	9673.79	0.00754	0.000260001	0.00382	0.01597	0.0134	5.36893	0.59536	0.95155	0.09051	2.17154	0.80637
9674.04	1.16401	1.16023	1.03106	1.18308	1.00166	9674.04	0.00895	0.00666	0.00236	0.02201	0.01448	5.39961	0.56758	0.96305	0.10149	2.09846	0.68255
9674.29	1.14999	1.14014	1.03039	1.15059	0.99269	9674.29	0.00961	0.02145	0.00108	0.02569	0.01593	5.43029	0.533	0.97268	0.11236	2.01281	0.56687
9674.54	1.13668	1.12257	1.02978	1.11948	0.98476	9674.54	0.00336	0.01878	2.93156e-05	0.03309	0.01658	5.46097	0.49295	0.97883	0.12155	1.91677	0.46699
9674.79	1.12433	1.10632	1.02918	1.09087	0.97795	9674.79	-0.00024858	0.0175	-0.00067781	0.0369	0.01586	5.49165	0.44897	0.97955	0.12806	1.81218	0.39254
9675.04	1.11018	1.08962	1.0285	1.06412	0.97199	9675.04	0.01641	0.02999	-0.000971987	0.03411	0.01463	5.52233	0.40287	0.97284	0.13134	1.70056	0.35309
9675.29	1.09812	1.07625	1.02777	1.03937	0.96696	9675.29	0.02174	0.01566	-0.00105	0.03502	0.01331	5.55301	0.35669	0.95686	0.13121	1.58316	0.35106
9675.54	1.08782	1.06412	1.02698	1.01727	0.96287	9675.54	0.01215	0.00593	-0.000992651	0.03839	0.0119	5.58369	0.31277	0.93018	0.12781	1.46125	0.37716
9675.79	1.07792	1.05082	1.02614	0.99774	0.95952	9675.79	0.00785	0.02136	-0.000852224	0.03663	0.01045	5.61437	0.27379	0.89196	0.12155	1.3364	0.41712
9676.04	1.0684	1.04007	1.02521	0.9799	0.95671	9676.04	0.00541	0.01952	-0.000546985	0.03382	0.00901	5.64505	0.2427	0.84203	0.1131	1.21086	0.45969
9676.29	1.05919	1.03018	1.02425	0.96432	0.95453	9676.29	0.01014	0.00882	-0.000159167	0.03546	0.00735	5.67573	0.22221	0.78096	0.10337	1.08801	0.49816
9676.54	1.05046	1.02102	1.02331	0.95118	0.95283	9676.54	0.02067	0.02096	0.000167016	0.03871	0.00561	5.70641	0.21371	0.71006	0.09346	0.97273	0.52899
9676.79	1.04327	1.01214	1.02235	0.94026	0.95146	9676.79	0.0114	0.02982	0.000427761	0.04089	0.00404	5.73709	0.21627	0.63134	0.08463	0.87162	0.55053
9677.04	1.03753	1.00714	1.02143	0.93194	0.95032	9677.04	0.00908	0.02157	0.000574567	0.04236	0.00277	5.76777	0.2269	0.54752	0.07806	0.79257	0.56225
9677.29	1.03008	1.00132	1.02054	0.92628	0.94937	9677.29	0.02123	0.02162	0.000720705	0.04433	0.00154	5.79845	0.24195	0.462	0.07457	0.74302	0.56428
9677.54	1.02702	0.99878	1.01972	0.92344	0.94854	9677.54	0.01341	0.02071	0.000881697	0.04599	0.000252048	5.82913	0.25833	0.37899	0.0742	0.72671	0.55718
9677.79	1.02231	0.99615	1.01894	0.92345	0.9477	9677.79	0.01861	0.02048	0.000882908	0.04547	-0.00108	5.85981	0.27384	0.30394	0.07618	0.74099	0.54174
9678.04	1.01971	0.99555	1.0182	0.92643	0.94678	9678.04	0.02799	0.0255	0.000705857	0.0428	-0.00225	5.89049	0.28711	0.24407	0.07938	0.77761	0.51891
9678.29	1.01916	0.99595	1.01753	0.93196	0.94573	9678.29	0.00748	0.02181	0.000607316	0.0395	-0.003	5.92117	0.29741	0.20801	0.08272	0.82639	0.48972
9678.54	1.01948	0.99872	1.01689	0.93997	0.9445	9678.54	-0.00747	0.01029	0.000567501	0.03457	-0.00385	5.95185	0.30448	0.20056	0.08545	0.87842	0.45525
9678.79	1.01787	1.0012	1.01628	0.95033	0.94302	9678.79	0.00779	0.00973	0.000339886	0.02801	-0.00484	5.98253	0.3084	0.21584	0.08712	0.92752	0.41663
9679.04	1.01737	1.00444	1.01571	0.96232	0.94123	9679.04	0.01351	0.01053	2.93437e-05	0.02223	-0.00538	6.0132	0.30957	0.24208	0.08759	0.97032	0.375
9679.29	1.01853	1.00895	1.01512	0.97579	0.93909	9679.29	0.00799	0.00685	-0.000217092	0.01651	-0.00543
9679.54	1.01866	1.01278	1.01453	0.99026	0.93661	9679.54	0.00313	0.00921	-0.000437764	0.00854	-0.0053
9679.79	1.02119	1.01835	1.0139	1.00522	0.93382	9679.79	-0.00253	9.27254e-05	-0.000663462	-0.000222779	-0.00497
9680.04	1.02072	1.02337	1.01325	1.02008	0.93071	9680.04	0.00795	-0.00712	-0.000966057	-0.0067	-0.00415
9680.29	1.02322	1.02778	1.01253	1.0346	0.92732	9680.29	0.00209	-0.01028	-0.00125	-0.01333	-0.00328
9680.54	1.02477	1.0322	1.01172	1.04841	0.92374	9680.54	-0.01333	-0.01168	-0.00141	-0.02149	-0.00267
9680.79	1.02576	1.03463	1.01084	1.0606	0.92003	9680.79	-0.00548	-0.01135	-0.0016	-0.0274	-0.00167
9681.04	1.02551	1.03811	1.00985	1.0713	0.91612	9681.04	-0.00511	-0.0122	-0.00204	-0.03168	-0.000380092
9681.29	1.02697	1.03872	1.00872	1.08005	0.9122	9681.29	-0.0136	-0.00193	-0.00248	-0.03536	0.000411405
9681.54	1.02495	1.04102	1.00744	1.08641	0.90834	9681.54	-0.00338	-0.01135	-0.00246	-0.03677	0.00117
9681.79	1.02474	1.04228	1.006	1.09045	0.90455	9681.79	0.000811855	-0.02783	-0.00226	-0.03541	0.00224
9682.04	1.02355	1.04107	1.00444	1.0922	0.90092	9682.04	0.000939882	-0.01799	-0.0022	-0.0322	0.00327
9682.29	1.02272	1.03883	1.00274	1.092	0.8975	9682.29	-0.00862	-0.00825	-0.00212	-0.02857	0.00402
9682.54	1.02238	1.03668	1.00088	1.08996	0.89429	9682.54	-0.0276	-0.01203	-0.00189	-0.02415	0.00449
9682.79	1.01852	1.03331	0.99891	1.0864	0.89139	9682.79	-0.01168	-0.00853	-0.0016	-0.01894	0.00483
9683.04	1.01428	1.02926	0.99685	1.08168	0.88879	9683.04	0.01045	0.0015	-0.00138	-0.01415	0.00498
9683.29	1.01141	1.02568	0.9947	1.07607	0.88651	9683.29	0.00902	-0.00365	-0.0011	-0.00998	0.00501
9683.54	1.00882	1.02224	0.99248	1.06988	0.88455	9683.54	-0.00432	-0.01044	-0.000473801	-0.00635	0.00508
9683.79	1.00658	1.01719	0.99024	1.06332	0.8829	9683.79	-0.01747	-0.000327815	9.82596e-05	-0.0035	0.00511
9684.04	1.00228	1.01261	0.988	1.0565	0.88157	9684.04	-0.00361	0.0034	0.000249478	-0.00151	0.0051
9684.29	0.99733	1.00856	0.98576	1.04957	0.88055	9684.29	0.01208	0.00105	0.000511614	-0.000583706	0.00488
9684.54	0.99481	1.00381	0.98357	1.04271	0.87985	9684.54	0.000228266	0.00442	0.000995843	9.42982e-05	0.00447
9684.79	0.99117	1.00027	0.98145	1.03581	0.87942	9684.79	-0.00126	-0.00296	0.00144	0.00101	0.00415
9685.04	0.98742	0.99615	0.97939	1.02897	0.87925	9685.04	-0.000703645	0.000316788	0.00173	0.000114827	0.00393
9685.29	0.98466	0.99118	0.97747	1.02221	0.87933	9685.29	-0.000105661	0.0061	0.00173	-0.00183	0.0038
9685.54	0.97981	0.98851	0.97563	1.01518	0.87964	9685.54	0.00729	-0.00476	0.00181	-0.0017	0.0037
9685.79	0.97808	0.98355	0.9739	1.00806	0.88019	9685.79	-0.01011	-0.00521	0.00205	-0.00108	0.00355
9686.04	0.97408	0.97975	0.97234	1.00104	0.88095	9686.04	-0.01058	-0.00333	0.00202	-0.00187	0.00335
9686.29	0.96912	0.97483	0.97091	0.9939	0.88192	9686.29	0.01159	0.00651	0.00176	-0.00226	0.00318
9686.54	0.96573	0.97012	0.96955	0.98644	0.8831	9686.54	0.006	0.0092	0.00149	-0.000608163	0.00311
9686.79	0.96295	0.96763	0.96831	0.97901	0.88446	9686.79	-0.00623	-0.00785	0.00124	0.0013	0.0031
9687.04	0.95891	0.96282	0.96715	0.97173	0.88601	9687.04	-0.00457	-0.0048	0.000872017	0.00172	0.00311
9687.29	0.95518	0.95843	0.96601	0.96435	0.88781	9687.29	0.00323	0.00393	0.000292741	0.00269	0.00308
9687.54	0.95086	0.95424	0.96493	0.95731	0.88974	9687.54	0.00571	0.00607	-0.000286623	0.00469	0.00291
9687.79	0.94835	0.95036	0.96383	0.95062	0.89185	9687.79	-0.00491	0.00512	-0.000605074	0.00545	0.00267
9688.04	0.94426	0.94721	0.96265	0.94411	0.89418	9688.04	0.000179653	-0.000349324	-0.000748138	0.00485	0.00245
9688.29	0.94013	0.9434	0.96144	0.93796	0.89665	9688.29	0.012	0.00393	-0.00106	0.00455	0.00225
9688.54	0.93766	0.94005	0.96017	0.93206	0.89927	9688.54	0.00406	-0.000395052	-0.00142	0.00501	0.00208
9688.79	0.93505	0.93754	0.95883	0.92663	0.90195	9688.79	-0.00843	-0.00186	-0.00149	0.00472	0.00192
9689.04	0.93218	0.93292	0.95739	0.92147	0.90478	9689.04	-0.00192	0.00611	-0.00136	0.00334	0.00173
9689.29	0.92784	0.93118	0.95583	0.91641	0.90776	9689.29	0.00967	-0.000632314	-0.00123	0.0022	0.00151
9689.54	0.92617	0.92724	0.95423	0.9116	0.91077	9689.54	-0.00592	-0.000885332	-0.00132	0.00103	0.0014
9689.79	0.92312	0.92473	0.95256	0.90686	0.91387	9689.79	-0.00339	-0.000752359	-0.00161	-0.000512323	0.00149
9690.04	0.91869	0.92136	0.95075	0.90199	0.91712	9690.04	0.01822	-0.00254	-0.00159	-0.0018	0.00136
9690.29	0.91743	0.91795	0.94882	0.89697	0.92049	9690.29	-0.00403	-0.000436236	-0.00126	-0.00289	0.000991032
9690.54	0.91581	0.91479	0.94686	0.89189	0.92382	9690.54	-0.01478	-0.000886552	-0.00122	-0.00392	0.000836828
9690.79	0.91083	0.91117	0.94481	0.8865	0.92726	9690.79	0.00856	0.00164	-0.00148	-0.00431	0.000736483
9691.04	0.90924	0.90801	0.94266	0.88082	0.93074	9691.04	0.00733	0.000389043	-0.0015	-0.0043	0.00059553
9691.29	0.90636	0.90479	0.94043	0.87497	0.93421	9691.29	-0.00368	-0.000334783	-0.00128	-0.00459	0.000379421
9691.54	0.90454	0.90138	0.93812	0.86878	0.93774	9691.54	0.000376126	-0.00553	-0.00133	-0.00414	0.000123749
9691.79	0.90097	0.89832	0.93572	0.86225	0.94128	9691.79	0.000940411	-0.00889	-0.00146	-0.00297	-7.85149e-05
9692.04	0.8999	0.89334	0.93323	0.85563	0.94481	9692.04	-0.00668	0.00317	-0.00113	-0.00187	-0.000308463
9692.28	0.89584	0.88963	0.93068	0.84888	0.94829	9692.28	0.00342	0.00389	-0.000798186	-2.71417e-05	-0.000559802
9692.54	0.89361	0.8861	0.92805	0.84201	0.95181	9692.54	0.00237	-0.00076421	-0.000985379	0.00158	-0.000749968
9692.79	0.8915	0.88178	0.92535	0.83529	0.95527	9692.79	-0.00315	0.00452	-0.00084958	0.00255	-0.000853089
9693.04	0.88789	0.87868	0.92261	0.82875	0.95864	9693.04	0.00228	0.00178	-0.000274057	0.00429	-0.00104
9693.29	0.88642	0.87514	0.91988	0.8225	0.96194	9693.29	0.00525	-0.00172	-0.000308384	0.00514	-0.00116
9693.54	0.88271	0.87166	0.91706	0.81649	0.96525	9693.54	0.01192	0.0042	-0.000406342	0.00518	-0.00132
9693.79	0.8826	0.86795	0.91424	0.81083	0.96843	9693.79	0.00115	0.01289	-2.88236e-05	0.0068	-0.00173
9694.04	0.8806	0.86576	0.91146	0.80564	0.97147	9694.04	-0.00519	0.00744	0.000105174	0.00787	-0.00203
9694.29	0.87913	0.86408	0.9087	0.80105	0.97437	9694.29	0.00673	-0.00484	0.000192626	0.00682	-0.00222
9694.54	0.87721	0.86176	0.90592	0.79681	0.97715	9694.54	0.00789	0.00104	0.00060108	0.00621	-0.00232
9694.79	0.87732	0.85895	0.90317	0.79291	0.9798	9694.79	-0.00142	0.0082	0.00083675	0.00667	-0.00227
9695.04	0.87578	0.85801	0.90052	0.7895	0.98227	9695.04	-0.00649	0.0028	0.000866847	0.00645	-0.00229
9695.29	0.87516	0.85585	0.89785	0.78644	0.98465	9695.29	-0.0021	-0.00276	0.000950314	0.00569	-0.00222
9695.54	0.87272	0.85494	0.8953	0.78375	0.98685	9695.54	0.00525	-0.00148	0.000875267	0.00508	-0.00211
9695.79	0.87248	0.85207	0.8928	0.78142	0.98892	9695.79	0.00635	0.0108	0.00107	0.00433	-0.00226
9696.04	0.87098	0.85153	0.89034	0.77932	0.99087	9696.04	0.01503	0.00796	0.00159	0.00374	-0.00244
9696.29	0.87137	0.85095	0.888	0.77746	0.99265	9696.29	0.00473	-0.00327	0.00158	0.00343	-0.00234
9696.54	0.87298	0.85009	0.88574	0.7758	0.99429	9696.54	-0.01697	-0.00084237	0.0013	0.00308	-0.00207
9696.79	0.87145	0.84902	0.88357	0.77434	0.99581	9696.79	-0.00313	0.0097	0.00161	0.00285	-0.00199
9697.04	0.87074	0.84845	0.8815	0.77306	0.99719	9697.04	0.01154	0.0055	0.00216	0.00293	-0.00213
9697.29	0.87074	0.84952	0.87956	0.77194	0.99845	9697.29	0.00942	-0.01389	0.00225	0.00326	-0.00222
9697.54	0.87138	0.84814	0.87775	0.77103	0.99958	9697.54	0.000511718	-0.00222	0.00216	0.00366	-0.00216
9697.79	0.87242	0.84653	0.87608	0.77035	1.00057	9697.79	-0.00743	0.01527	0.00241	0.00402	-0.00208
9698.04	0.87215	0.84729	0.87456	0.76992	1.00142	9698.04	-0.00387	0.00555	0.0027	0.0044	-0.00204
9698.29	0.87222	0.84737	0.87324	0.76977	1.00214	9698.29	0.00504	-0.00116	0.00263	0.00485	-0.00203
9698.54	0.87194	0.84783	0.87207	0.76992	1.00273	9698.54	0.0026	0.00781	0.00248	0.00525	-0.00205
9698.79	0.87326	0.84793	0.87105	0.7704	1.00321	9698.79	-0.000263254	0.00516	0.00255	0.00544	-0.00219
9699.04	0.87239	0.85035	0.87018	0.77122	1.00355	9699.04	0.00779	-0.007	0.00277	0.00544	-0.00238
9699.29	0.87425	0.84979	0.86949	0.77239	1.00374	9699.29	0.00267	0.00434	0.00287	0.0054	-0.00247
9699.54	0.87479	0.85111	0.86898	0.77389	1.00377	9699.54	0.00347	0.00797	0.00279	0.00537	-0.0025
9699.79	0.87589	0.85272	0.86865	0.77572	1.00364	9699.79	0.00748	0.000366749	0.00269	0.00524	-0.00256
9700.04	0.87807	0.85385	0.86848	0.77792	1.00336	9700.04	-0.00383	0.00617	0.00272	0.00507	-0.00263
9700.29	0.87945	0.85579	0.86848	0.78042	1.0029	9700.29	-0.00379	0.00242	0.00275	0.00479	-0.00259
9700.54	0.88035	0.85809	0.86866	0.78317	1.00229	9700.54	0.00812	-0.00125	0.00259	0.0046	-0.00253
9700.79	0.88201	0.85939	0.86899	0.7862	1.00153	9700.79	0.01231	0.00654	0.00245	0.00447	-0.00252
9701.04	0.88466	0.86206	0.86949	0.7896	1.00059	9701.04	-0.00821	0.00315	0.00255	0.00385	-0.00241
9701.29	0.88769	0.86468	0.87012	0.79318	0.99952	9701.29	-0.01862	-0.00322	0.00271	0.00335	-0.00219
9701.54	0.8869	0.86678	0.87094	0.79696	0.9983	9701.54	0.00836	-0.00114	0.00257	0.00333	-0.00205
9701.79	0.88873	0.86916	0.87194	0.80102	0.99695	9701.79	0.01127	0.00274	0.00227	0.0031	-0.002
9702.04	0.89127	0.87128	0.87306	0.80522	0.99548	9702.04	-0.00127	0.00508	0.00219	0.00272	-0.00187
9702.29	0.89258	0.87429	0.87431	0.80956	0.9939	9702.29	0.0087	0.00357	0.00219	0.00237	-0.00153
9702.54	0.8953	0.87701	0.87571	0.8141	0.9922	9702.54	0.00568	0.00155	0.00216	0.00221	-0.00115
9702.79	0.89864	0.88035	0.87724	0.81878	0.99044	9702.79	-0.00475	0.000961073	0.00215	0.00188	-0.000840945
9703.04	0.90075	0.88313	0.8789	0.82354	0.98864	9703.04	-0.0084	-0.00441	0.00194	0.00114	-0.000507136
9703.29	0.90348	0.88661	0.88069	0.82838	0.9868	9703.29	-0.00128	-0.00329	0.00164	0.000993985	-0.000277726
9703.54	0.90412	0.88815	0.88257	0.83327	0.98495	9703.54	0.0075	0.00541	0.00171	0.00119	-5.27815e-05
9703.79	0.90801	0.89206	0.88457	0.8383	0.98307	9703.79	0.0048	0.00475	0.00177	0.000674822	0.000490786
9704.04	0.90938	0.89455	0.88668	0.84332	0.98124	9704.04	0.00255	0.00381	0.00159	0.00023033	0.00091581
9704.29	0.91372	0.89867	0.88886	0.84832	0.97949	9704.29	-0.01227	0.000879161	0.0015	0.000424364	0.000880175
9704.54	0.91524	0.9019	0.89117	0.85337	0.97777	9704.54	-0.00445	-0.000228582	0.00129	0.000227546	0.000894013
9704.79	0.91641	0.90554	0.89356	0.85851	0.9761	9704.79	0.01439	-0.00259	0.00105	-0.000617713	0.00119
9705.04	0.92004	0.90921	0.89602	0.86357	0.9745	9705.04	0.00533	-0.00492	0.00103	-0.000746878	0.00134
9705.29	0.92271	0.91176	0.89853	0.86855	0.97301	9705.29	0.000635374	0.00258	0.00107	-0.000327254	0.00123
9705.54	0.92612	0.91526	0.90108	0.87349	0.97159	9705.54	-0.0018	0.00223	0.000996971	-0.000455343	0.0012
9705.79	0.92916	0.9186	0.90374	0.87847	0.97023	9705.79	-0.01022	0.00133	0.00079428	-0.00102	0.00127
9706.04	0.93179	0.92191	0.90643	0.88336	0.96897	9706.04	-0.0039	-0.00131	0.000585996	-0.00128	0.00122
9706.29	0.93304	0.92575	0.90914	0.88811	0.96778	9706.29	0.00664	-0.00523	0.000512198	-0.000900885	0.00125
9706.54	0.93648	0.92819	0.9119	0.89288	0.96666	9706.54	0.00105	-0.00162	0.000658741	-0.000465726	0.00161
9706.79	0.93859	0.93162	0.91468	0.89756	0.96564	9706.79	0.00686	-0.000947712	0.000672916	-0.000448126	0.00189
9707.04	0.94141	0.93407	0.91753	0.90225	0.96475	9707.04	0.00562	0.00323	0.000496855	-0.000262715	0.00167
9707.29	0.94587	0.93728	0.92041	0.90693	0.96396	9707.29	-0.01372	0.00312	0.000458433	0.000333883	0.00128
9707.54	0.94776	0.94076	0.92329	0.91159	0.96326	9707.54	-0.00707	-0.00286	0.000449201	0.000712	0.00119
9707.79	0.94969	0.94369	0.92622	0.91632	0.96261	9707.79	0.00463	0.00381	0.000684782	0.00187	0.00135
9708.04	0.95239	0.94676	0.92921	0.92116	0.96206	9708.04	0.00635	0.01141	0.00171	0.00461	0.00153
9708.29	0.95469	0.9511	0.93224	0.92624	0.96159	9708.29	0.00532	-0.000186985	0.00189	0.00494	0.00207
9708.55	0.95869	0.95572	0.93564	0.93204	0.96124	9708.55	-0.00343	-0.00912	-1.16892e-05	0.00132	0.00259
9708.95	0.96308	0.96071	0.94073	0.94091	0.96105	9708.95	-0.00237	-0.000610575	-0.00166	-0.00159	0.00202
9709.61	0.9694	0.96792	0.94859	0.95516	0.96147	9709.61	0.000740506	0.00235	-0.000688321	0.00127	0.00166
9710.5	0.97891	0.98271	0.95887	0.97528	0.96296	9710.5	0.000937605	0.000360937	9.20677e-05	0.00439	0.00204
9711.49	0.9906	0.99636	0.97026	1.00011	0.96581	9711.49	-7.54833e-06	0.000453503	-0.000235934	0.00444	0.00168
9712.48	1.00257	1.01204	0.98153	1.02748	0.96963	9712.48	-0.000338041	0.000522341	-0.000892276	0.000862072	-0.000103517
9713.48	1.01297	1.02823	0.99234	1.05491	0.97347	9713.48	-0.000487199	-0.00125	-0.00169	-0.0048	-0.000476779
9714.49	1.02522	1.04386	1.00237	1.07915	0.9769	9714.49	-0.00265	-0.0041	-0.000727026	-0.00747	-0.00088651
9715.5	1.03377	1.05556	1.01172	1.09549	0.97936	9715.5	-0.00366	-0.00632	-0.000949177	-0.01091	-0.00109
9716.52	1.03725	1.05927	1.0201	1.09986	0.98063	9716.52	-0.00284	-0.00583	-0.00108	-0.01155	-0.00101
9717.56	1.03957	1.05683	1.02742	1.09113	0.98078	9717.56	-0.00266	-0.00413	-0.00114	-0.00901	-0.000718005
9718.59	1.03743	1.05011	1.03355	1.0721	0.98013	9718.59	-0.00165	-0.00215	-0.00113	-0.00438	-0.000338457
9719.64	1.03397	1.04042	1.03846	1.04815	0.97912	9719.64	-0.000521099	-0.00012518	-0.00107	0.000416629	7.38586e-07
9720.69	1.03041	1.03137	1.04224	1.02489	0.97813	9720.69	0.000205665	0.00175	-0.000958626	0.00373	0.000230282
9721.76	1.02594	1.02315	1.04494	1.00629	0.97743	9721.76	0.00139	0.00314	-0.000832508	0.0049	0.000346322
9722.83	1.0242	1.0203	1.04669	0.99369	0.97714	9722.83	0.00146	0.0019	-0.000706655	0.00433	0.000405078
9723.9	1.02417	1.01992	1.04765	0.98624	0.97731	9723.9	0.000449235	0.00018757	-0.000583431	0.003	0.000468311
9724.98	1.02469	1.0179	1.04793	0.98211	0.97801	9724.98	-3.81167e-05	0.000504589	-0.000451765	0.00193	0.000552228
9726.07	1.02447	1.01755	1.04768	0.97996	0.97937	9726.07	0.000482956	0.000369348	-0.00033897	0.00164	0.000623112
9727.17	1.025	1.01787	1.04704	0.97955	0.98152	9727.17	0.000392555	0.000269639	-0.000271858	0.00196	0.00064378
9728.28	1.02712	1.01692	1.04607	0.98153	0.98449	9728.28	-3.63012e-05	0.00119	-0.000247483	0.00232	0.00060781
9729.39	1.02723	1.01915	1.04481	0.98653	0.98822	9729.39	6.86442e-05	0.000980015	-0.00025364	0.00222	0.000519518
9730.51	1.0296	1.02217	1.04323	0.99455	0.99264	9730.51	-7.76429e-05	0.000588411	-0.000293549	0.00154	0.000377408
9731.64	1.02985	1.02536	1.04127	1.00475	0.99761	9731.64	-4.43193e-05	0.000317581	-0.000366147	0.000576305	0.000180541
9732.77	1.03174	1.03052	1.03883	1.01566	1.00287	9732.77	0.000168951	-0.000686532	-0.000444587	-0.00018161	-6.13771e-05
9733.91	1.03226	1.0333	1.0358	1.02616	1.00806	9733.91	0.0001222	-0.000795887	-0.000510663	-0.000462926	-0.00032403
9735.06	1.03478	1.03535	1.03207	1.036	1.01287	9735.06	-0.000697187	-0.0002278	-0.000558284	-0.000402422	-0.000577021
9736.22	1.03536	1.03713	1.02756	1.04541	1.01693	9736.22	-0.000782707	0.000240563	-0.000563923	-0.000396063	-0.000795704
9737.39	1.03413	1.03905	1.02222	1.05451	1.01991	9737.39	-5.92404e-05	-0.000123015	-0.000524863	-0.000800217	-0.000969494
9738.56	1.03424	1.04232	1.01613	1.06276	1.02157	9738.56	-0.000268832	-0.00145	-0.000456984	-0.00162	-0.00109
9739.74	1.03314	1.04211	1.00939	1.06881	1.02171	9739.74	-0.0013	-0.00198	-0.000352872	-0.00248	-0.00115
9740.92	1.03162	1.03956	1.0021	1.07127	1.0202	9740.92	-0.00138	-0.00126	-0.00021163	-0.00293	-0.00111
9742.11	1.02484	1.03409	0.9944	1.06933	1.01706	9742.11	-0.000413284	-0.000557441	-4.26797e-05	-0.00277	-0.000952005
9743.31	1.02109	1.0296	0.98664	1.06324	1.01252	9743.31	-0.000646012	-0.000813085	0.000134211	-0.00217	-0.000687498
9744.51	1.01409	1.02282	0.97902	1.05394	1.00692	9744.51	-0.000618299	-0.000934646	0.00029451	-0.00142	-0.000350134
9745.73	1.0067	1.01481	0.97178	1.04253	1.00075	9745.73	0.000211234	-0.000195267	0.000422489	-0.000796086	-1.56014e-06
9746.94	0.99957	1.0059	0.96515	1.03002	0.99459	9746.94	0.00032217	8.05321e-05	0.000528697	-0.000383078	0.000286479
9748.17	0.99344	0.99873	0.95926	1.01694	0.98886	9748.17	-8.10666e-05	-1.92578e-05	0.000617927	-0.000159899	0.000463148
9749.4	0.9868	0.98926	0.95429	1.00352	0.98383	9749.4	5.43254e-05	0.000178748	0.000657608	-6.16806e-05	0.00051154
9750.64	0.97948	0.9823	0.95035	0.98999	0.97963	9750.64	0.000597423	0.000119437	0.000646033	-8.57567e-06	0.000451701
9751.88	0.97426	0.97358	0.94741	0.97642	0.97614	9751.88	0.000399805	0.000214607	0.000610303	9.07402e-05	0.000328274
9753.14	0.96911	0.96648	0.94539	0.96278	0.97313	9753.14	0.00013488	0.000493409	0.000564651	0.000310147	0.000194603
9754.4	0.96405	0.95903	0.94426	0.94949	0.9704	9754.4	0.000548757	0.000491757	0.00051603	0.000640289	0.000103427
9755.66	0.95948	0.95362	0.94394	0.93718	0.9678	9755.66	0.000713292	0.000313227	0.000465578	0.000979626	8.8559e-05
9756.93	0.95729	0.94752	0.94437	0.92642	0.96528	9756.93	7.11042e-05	0.000806921	0.000412251	0.00123	0.000157721
9758.21	0.95434	0.94264	0.94548	0.9176	0.96295	9758.21	0.00014143	0.00109	0.000358347	0.00137	0.000297147
9759.49	0.95089	0.94114	0.94717	0.91109	0.96107	9759.49	0.000881722	0.000616843	0.000309085	0.00139	0.000469779
9760.78	0.95011	0.93875	0.94937	0.90685	0.95996	9760.78	0.00069313	0.000740548	0.000266954	0.00136	0.000619122
9762.08	0.95031	0.93882	0.95204	0.90484	0.95997	9762.08	0.000457064	0.000776475	0.000232787	0.00133	0.000691302
9763.38	0.95048	0.9398	0.9551	0.90512	0.9612	9763.38	0.000832997	0.000491698	0.000208971	0.00127	0.000663865
9764.69	0.95282	0.94176	0.95853	0.90766	0.96362	9764.69	0.000462654	0.000686363	0.000196682	0.00118	0.000540279
9766.01	0.95657	0.94423	0.96231	0.9123	0.96701	9766.01	9.09701e-05	0.000726584	0.000190577	0.00107	0.000366973
9767.33	0.95858	0.94949	0.96645	0.91882	0.97104	9767.33	0.000563229	0.000325711	0.000178797	0.000952339	0.000210878
9768.66	0.96336	0.9538	0.97092	0.92704	0.9754	9768.66	0.000297199	0.000415495	0.000151908	0.000814333	0.000112024
9770	0.96836	0.95959	0.9757	0.93677	0.97995	9770	-5.22127e-05	0.000468784	0.000111868	0.000605507	7.38071e-05
9771.34	0.97232	0.9664	0.98069	0.94765	0.98462	9771.34	0.000208595	4.05043e-05	6.56252e-05	0.00029318	7.74701e-05
9772.68	0.97785	0.97313	0.98583	0.95918	0.98946	9772.68	1.84367e-05	0.000147241	1.30469e-05	-0.000106415	9.05462e-05
9774.04	0.9829	0.97944	0.99104	0.97057	0.9945	9774.04	-5.19749e-05	0.000143758	-4.66566e-05	-0.000513003	7.65937e-05
9775.4	0.98756	0.98788	0.99616	0.98096	0.99971	9775.4	-5.98359e-05	-0.000451131	-0.000104907	-0.000806367	8.57116e-06
9776.76	0.99315	0.99361	1.00112	0.98979	1.00501	9776.76	-0.00029718	-0.000520757	-0.00015166	-0.000914914	-0.000120612
9778.13	0.99691	0.99939	1.00581	0.99686	1.01015	9778.13	-0.000373496	-0.000736732	-0.000181315	-0.000878913	-0.000293438
9779.5	1.00127	1.00402	1.01018	1.00231	1.01478	9779.5	-0.000394283	-0.00080675	-0.000199227	-0.000811535	-0.000469812
9780.89	1.00351	1.00543	1.01416	1.00629	1.01854	9780.89	-0.000262893	-5.26077e-05	-0.000214364	-0.00077594	-0.000598267
9782.28	1.00646	1.00836	1.01774	1.00879	1.0211	9782.28	-9.16209e-05	-0.00015461	-0.000230833	-0.000728984	-0.000633122
9783.67	1.00814	1.01111	1.02089	1.00982	1.02236	9783.67	-0.000380434	-0.000804952	-0.000245953	-0.000587387	-0.000560124
9785.07	1.01097	1.01152	1.02357	1.0096	1.02241	9785.07	-0.000512991	-0.000317612	-0.000257187	-0.000308728	-0.000403658
9786.47	1.00983	1.01053	1.02575	1.00863	1.02168	9786.47	1.58067e-05	0.00032885	-0.00026545	6.21044e-05	-0.000216492
9787.88	1.01147	1.01219	1.02742	1.00781	1.02056	9787.88	5.52552e-05	0.00012206	-0.000269185	0.000404799	-4.66261e-05
9789.31	1.01166	1.01258	1.02855	1.00793	1.01938	9789.31	-0.000108871	-6.26092e-05	-0.000267502	0.000616117	6.69675e-05
9790.72	1.01242	1.01385	1.02915	1.00941	1.01839	9790.72	0.000214028	0.000121557	-0.000260152	0.000652658	0.000104644
9792.15	1.01262	1.01414	1.02921	1.01233	1.01766	9792.15	0.000400943	0.000219054	-0.000246529	0.000510538	7.56717e-05
9793.58	1.01511	1.01651	1.02877	1.01638	1.0171	9793.58	6.84011e-05	0.00014876	-0.00022707	0.000217844	9.616e-06
9795.02	1.01687	1.01751	1.02787	1.02094	1.01656	9795.02	-0.000534685	0.000225808	-0.000205311	-0.000175592	-6.08851e-05
9796.46	1.0184	1.02042	1.02652	1.02518	1.01588	9796.46	-0.000334328	-0.00021848	-0.000185651	-0.000600161	-0.00011745
9797.91	1.0167	1.02279	1.0248	1.02815	1.01495	9797.91	0.00013729	-0.000887698	-0.000166348	-0.000964711	-0.000156154
9799.37	1.0189	1.02252	1.02268	1.02903	1.01368	9799.37	-0.000388412	-0.000695351	-0.000140421	-0.00117	-0.000173696
9800.83	1.01769	1.02059	1.02025	1.02726	1.012	9800.83	-0.000543511	-0.000498426	-0.00011597	-0.00115	-0.000166217
9802.3	1.01607	1.0187	1.01757	1.02286	1.00993	9802.3	-0.000264332	-0.000628814	-9.25607e-05	-0.000900852	-0.000144141
9803.77	1.01401	1.01408	1.01468	1.01636	1.00756	9803.77	-0.000249753	-0.000251071	-6.364e-05	-0.000504294	-0.000123563
9805.24	1.01095	1.00941	1.01164	1.00859	1.00491	9805.24	-9.73327e-05	4.29589e-05	-3.07877e-05	-9.94596e-05	-0.000110284
9806.72	1.00812	1.00534	1.00852	1.00077	1.00202	9806.72	-7.78332e-05	0.000103172	1.27509e-06	0.000185244	-0.00010293
9808.21	1.00492	1.00042	1.0054	0.9934	0.99889	9808.21	0.00031363	0.000328584	2.91877e-05	0.000374332	-9.73809e-05
9809.7	1.00151	0.99744	1.00234	0.98693	0.99556	9809.7	0.000243378	0.000322942	5.39663e-05	0.000510939	-8.77059e-05
9811.2	1.00166	0.99433	0.99939	0.98158	0.992	9811.2	-0.000142822	6.37772e-05	8.06243e-05	0.000616481	-6.30947e-05
9812.71	0.99701	0.99237	0.99656	0.97757	0.98823	9812.71	0.000238121	9.72169e-05	0.000111281	0.000704192	-7.98246e-06
9814.21	0.99707	0.98872	0.994	0.97515	0.98441	9814.21	0.000419681	0.000548325	0.000138664	0.000778916	8.78893e-05
9815.72	0.99467	0.98816	0.99177	0.97448	0.98071	9815.72	0.000346312	0.000515019	0.000153708	0.000835407	0.000226451
9817.24	0.99628	0.98811	0.9899	0.97573	0.97752	9817.24	0.000203094	0.000290912	0.000156668	0.000846919	0.000387344
9818.76	0.99549	0.98867	0.98839	0.97897	0.9753	9818.76	9.2017e-05	0.000358428	0.000149803	0.000755034	0.000519199
9820.28	0.99737	0.99018	0.98724	0.98426	0.97433	9820.28	1.37736e-05	0.000381242	0.000135399	0.000512872	0.000588304
9821.81	0.99717	0.9925	0.98638	0.99085	0.97478	9821.81	0.000203821	0.000313446	0.00012054	0.000208987	0.000574667
9823.35	0.9986	0.99585	0.9858	0.99785	0.97664	9823.35	9.40401e-05	-5.83102e-05	0.000112129	-5.10509e-05	0.000477227
9824.89	1.0008	0.99933	0.98547	1.00462	0.97966	9824.89	-0.00026314	-0.00019468	0.00011115	-0.000229953	0.000318517
9826.44	1.00073	1.00099	0.98539	1.0108	0.9835	9826.44	0.000157351	0.000111835	0.000112168	-0.000335247	0.000133342
9827.99	1.00193	1.00435	0.98559	1.01617	0.98769	9827.99	-3.21963e-05	4.77633e-05	0.00010828	-0.000398621	-4.28553e-05
9829.55	1.00439	1.00724	0.98606	1.02061	0.9918	9829.55	-0.000209972	-0.000451338	9.63454e-05	-0.000449425	-0.000179607
9831.11	1.00275	1.00986	0.98679	1.02401	0.99537	9831.11	0.000220885	-0.000674033	7.87446e-05	-0.000487519	-0.000251739
9832.68	1.00603	1.00912	0.98771	1.02621	0.99827	9832.68	-0.000186894	-0.000160155	6.39839e-05	-0.000473002	-0.000269978
9834.24	1.00574	1.00879	0.98877	1.02702	1.0005	9834.24	-0.000472584	0.000169963	5.28926e-05	-0.000364707	-0.000245492
9835.82	1.00583	1.00942	0.98997	1.02691	1.00212	9835.82	-0.000102144	5.2101e-05	4.10904e-05	-0.000235759	-0.000190589
9837.4	1.00406	1.00942	0.99128	1.02631	1.00326	9837.4	0.000244118	-2.16394e-05	2.65548e-05	-0.00017056	-0.000120081
9838.98	1.00461	1.01024	0.99265	1.02539	1.0041	9838.98	-5.36986e-05	-0.00029243	1.15453e-05	-0.000188386	-4.97995e-05
9840.56	1.00483	1.00982	0.99405	1.02406	1.00481	9840.56	-0.000260096	-0.000388746	-2.98744e-07	-0.000254644	7.79837e-06
9842.16	1.00285	1.00811	0.99546	1.02206	1.00556	9842.16	4.49582e-06	-0.000255374	-8.81134e-06	-0.000307038	4.38644e-05
9843.76	1.00295	1.00629	0.99685	1.01922	1.00646	9843.76	4.38027e-05	-1.3093e-05	-1.62356e-05	-0.000286975	4.82667e-05
9845.36	1.00112	1.00337	0.99818	1.01554	1.00752	9845.36	0.000140514	0.000281263	-2.01886e-05	-0.000178945	3.58206e-05
9846.97	1.00152	1.00259	0.99947	1.01127	1.00864	9846.97	-0.000254508	6.92586e-06	-2.13852e-05	-3.85891e-05	2.40292e-05
9848.58	1.00082	1.00151	1.00071	1.00701	1.00983	9848.58	-0.000203108	-2.22813e-05	-2.19954e-05	3.65789e-05	1.84306e-05
9850.19	0.99744	0.99893	1.00189	1.00292	1.01106	9850.19	0.000327675	0.000143258	-2.30741e-05	3.6323e-05	1.47622e-05
9851.81	0.99841	0.9994	1.00302	0.99897	1.01234	9851.81	7.70506e-06	-0.00018912	-2.46981e-05	-4.50634e-06	4.63793e-06
9853.42	0.99678	0.99676	1.00409	0.99498	1.01365	9853.42	3.74291e-06	-9.12524e-05	-2.64948e-05	-4.31878e-05	-1.73845e-05
9855.05	0.99607	0.99529	1.00509	0.99082	1.01494	9855.05	0.000148683	0.000126615	-2.66512e-05	-4.67832e-05	-5.01958e-05
9856.69	0.99614	0.9936	1.006	0.98646	1.01608	9856.69	-0.000144815	4.14454e-05	-2.431e-05	-2.87044e-06	-7.77782e-05
9858.32	0.9953	0.9925	1.00686	0.98203	1.01699	9858.32	1.67272e-05	8.20854e-05	-2.18456e-05	7.5067e-05	-9.17012e-05
9859.96	0.99396	0.99088	1.00766	0.97782	1.01765	9859.96	0.000109137	4.03655e-05	-2.05496e-05	0.000159395	-9.46008e-05
9861.61	0.9947	0.99058	1.00842	0.97405	1.01806	9861.61	3.58229e-05	-0.000182965	-2.17038e-05	0.000238812	-9.47187e-05
9863.25	0.99294	0.98858	1.00911	0.97093	1.01823	9863.25	0.000110416	0.000145406	-2.50626e-05	0.000311161	-0.000101534
9864.91	0.99449	0.98667	1.00975	0.96864	1.01815	9864.91	-7.78401e-05	0.000348381	-2.85265e-05	0.000373937	-0.000120769
9866.56	0.99313	0.98785	1.0103	0.96733	1.01771	9866.56	9.87727e-05	0.000132343	-2.91016e-05	0.000415389	-0.000146734
9868.22	0.99343	0.98657	1.01076	0.96715	1.01685	9868.22	0.00024565	9.87998e-05	-2.85654e-05	0.000414446	-0.000160725
9869.88	0.9944	0.98857	1.01115	0.96831	1.01552	9869.88	-0.000155573	0.000107227	-2.95766e-05	0.000348434	-0.000155456
9871.55	0.99508	0.98756	1.01146	0.97052	1.01375	9871.55	-4.4943e-05	0.000345809	-3.18494e-05	0.00026324	-0.00013343
9873.22	0.99394	0.99049	1.01168	0.97338	1.0116	9873.22	0.00023789	0.000118988	-3.40358e-05	0.000200349	-0.000102213
9874.9	0.99623	0.99242	1.01181	0.97675	1.00916	9874.9	1.43636e-05	-0.000223323	-3.50255e-05	0.000155376	-7.01366e-05
9876.58	0.99616	0.99375	1.01185	0.98054	1.0065	9876.58	-0.000108685	-2.93944e-05	-3.48908e-05	0.000107436	-3.91977e-05
9878.25	0.99755	0.99479	1.01177	0.98467	1.00373	9878.25	3.95343e-05	0.000180676	-3.46825e-05	3.81092e-05	-6.84094e-06
9879.94	0.99716	0.99668	1.01159	0.98903	1.00094	9879.94	0.000141059	4.82149e-05	-3.5121e-05	-5.0586e-05	2.61646e-05
9881.63	0.99933	0.99925	1.01131	0.99317	0.99821	9881.63	3.11773e-05	-0.000132105	-3.61347e-05	-9.42082e-05	5.99934e-05
9883.33	0.99978	1.00017	1.01093	0.99693	0.99564	9883.33	-4.62439e-05	-0.000278789	-3.74964e-05	-7.40087e-05	9.37933e-05
9885.02	1.00147	1.00221	1.01044	1.00047	0.99331	9885.02	8.98138e-06	-0.000107402	-3.6927e-05	-2.65164e-05	0.000125619
9886.72	1.00187	1.00047	1.00985	1.00395	0.99135	9886.72	4.11947e-05	0.000695216	-3.05197e-05	-5.9702e-07	0.000149552
9888.42	1.00372	1.00393	1.00913	1.00754	0.9899	9888.42	-1.49502e-05	0.000557295	-1.53169e-05	-3.39233e-05	0.000162012
9890.13	1.00445	1.00884	1.00838	1.01121	0.9889	9890.13	-0.000214869	-0.000744269	-6.50019e-06	-0.000132406	0.000165043
9891.84	1.0058	1.01217	1.00762	1.01439	0.98838	9891.84	-0.000364675	-0.000951969	-8.14342e-06	-0.000227612	0.000158334
9893.56	1.00453	1.00854	1.00685	1.0168	0.98831	9893.56	0.000122237	0.000139879	-1.28545e-05	-0.000270078	0.00014429
9895.28	1.0036	1.00924	1.00603	1.0184	0.98866	9895.28	0.000390262	0.000243684	-1.37807e-05	-0.000268054	0.000127386
9897	1.00605	1.00989	1.00515	1.0192	0.98941	9897	-0.000118961	-0.000155052	-8.26243e-06	-0.000238684	0.000110266
9898.72	1.00602	1.00918	1.00425	1.01931	0.99053	9898.72	-0.000238058	-6.35287e-05	-1.88466e-06	-0.000199303	8.53982e-05
9900.45	1.00616	1.00941	1.00334	1.0188	0.99189	9900.45	-5.55937e-05	-5.84345e-05	3.36211e-06	-0.000157913	5.52189e-05
9902.18	1.00561	1.00836	1.00243	1.01774	0.99341	9902.18	-0.000121966	4.44423e-05	8.59282e-06	-0.000117862	2.39604e-05
9903.92	1.00561	1.00823	1.00156	1.01637	0.99501	9903.92	-4.79267e-05	1.04964e-05	1.4015e-05	-7.99276e-05	-4.56813e-06
9905.65	1.00373	1.00807	1.00071	1.01478	0.9966	9905.65	0.000170797	-0.000254612	1.92828e-05	-3.52693e-05	-2.84855e-05
9907.39	1.00448	1.00717	0.99992	1.01305	0.99808	9907.39	1.96517e-05	-0.000145752	2.34919e-05	2.19951e-05	-4.50659e-05
9909.14	1.00391	1.00469	0.99922	1.0113	0.99942	9909.14	-0.000175444	0.000352628	2.50513e-05	9.11842e-05	-5.55377e-05
9910.89	1.00358	1.00434	0.99859	1.00989	1.00058	9910.89	1.74257e-05	0.000274378	2.53978e-05	0.000137942	-5.91226e-05
9912.63	1.00195	1.00558	0.99803	1.00901	1.00157	9912.63	0.000231615	-0.000287824	2.50272e-05	0.000128593	-5.5782e-05
9914.39	1.00289	1.00486	0.99754	1.00857	1.00238	9914.39	0.000135795	-0.00016479	2.54855e-05	6.83436e-05	-4.58831e-05
9916.15	1.00283	1.00291	0.99713	1.00837	1.00303	9916.15	2.39637e-05	0.000553748	2.89471e-05	-2.06576e-05	-3.03247e-05
9917.91	1.00388	1.00335	0.99679	1.00816	1.00358	9917.91	-0.000335714	0.000533088	3.71542e-05	-0.000104015	-1.38653e-05
9919.67	1.004	1.00707	0.99659	1.00751	1.0041	9919.67	-0.00032821	-0.000564472	3.93527e-05	-0.00012921	-2.20378e-06
9921.44	1.00071	1.00849	0.99652	1.0063	1.00462	9921.44	0.000243537	-0.000873596	3.3775e-05	-9.06281e-05	1.99126e-06
9923.21	1.00108	1.00416	0.99655	1.00483	1.00518	9923.21	0.000206712	4.19454e-05	2.48742e-05	-2.8392e-05	-1.41498e-06
9924.98	1.00058	1.00269	0.99665	1.00327	1.00572	9924.98	0.000134203	0.000368366	1.90141e-05	3.36285e-05	-4.49913e-06
9926.75	1.00076	1.00176	0.9968	1.00182	1.00623	9926.75	-1.05901e-05	0.00014127	2.04992e-05	7.53683e-05	-3.14059e-06
9928.53	1.00213	1.00152	0.99703	1.00067	1.00674	9928.53	-0.000359142	-4.68042e-05	2.1957e-05	7.6935e-05	-4.68618e-06
9930.31	1.0003	1.00111	0.99732	0.99985	1.00726	9930.31	-4.55997e-05	-6.73892e-05	2.12867e-05	4.62507e-05	-1.07065e-05
9932.09	0.99914	0.99975	0.99768	0.99915	1.00774	9932.09	0.000256665	0.000154401	1.83239e-05	1.56353e-05	-2.01229e-05
9933.87	0.99926	0.99961	0.9981	0.99846	1.00815	9933.87	0.000165581	0.000160521	1.36353e-05	-8.90302e-07	-2.54567e-05
9935.66	0.9994	0.99996	0.99857	0.99773	1.00846	9935.66	8.97086e-05	-3.50046e-05	8.86206e-06	4.3385e-06	-2.54529e-05
9937.46	1.00034	1.00016	0.99906	0.99696	1.0087	9937.46	-0.000260848	-9.51885e-05	7.07376e-06	2.80954e-05	-2.39547e-05
9939.25	1.00082	0.99971	0.99957	0.99633	1.00886	9939.25	-0.000191584	1.34494e-06	5.62508e-06	4.33278e-05	-2.34676e-05
9941.05	0.99806	0.99949	1.00011	0.99586	1.00897	9941.05	0.0003023	-2.38826e-05	3.35217e-06	4.56586e-05	-2.60455e-05
9942.85	0.99977	0.99947	1.00065	0.99553	1.00897	9942.85	4.53349e-05	2.68461e-06	-2.51152e-07	3.99656e-05	-3.02528e-05
9944.65	0.99968	0.99851	1.00119	0.99533	1.00887	9944.65	-3.91846e-05	0.000109811	-2.32764e-06	3.38435e-05	-3.14767e-05
9946.45	0.9993	0.99927	1.00172	0.99523	1.00866	9946.45	-3.34507e-06	-4.5075e-06	-3.85957e-06	3.77821e-05	-3.08289e-05
9948.26	1.0008	0.99895	1.00224	0.99526	1.00836	9948.26	-0.000167056	-7.41846e-05	-6.15691e-06	4.76181e-05	-3.0212e-05
9950.07	0.99879	0.99901	1.00275	0.99543	1.00798	9950.07	8.11942e-05	1.58237e-05	-9.47143e-06	5.75177e-05	-3.33496e-05
9951.88	0.99973	0.99843	1.00323	0.99578	1.00746	9951.88	0.000121602	0.000105245	-1.33165e-05	6.35091e-05	-3.99054e-05
9953.69	0.99934	0.99895	1.00365	0.99633	1.00682	9953.69	0.000109671	0.000242919	-1.48949e-05	6.15692e-05	-4.56545e-05
9955.51	1.00027	0.99929	1.00402	0.99717	1.00603	9955.51	-7.85057e-05	-1.29298e-05	-1.46533e-05	5.0317e-05	-4.87039e-05
9957.33	1.00135	1.0021	1.00434	0.99814	1.00509	9957.33	-0.000268981	-0.000273671	-1.3544e-05	4.47648e-05	-4.71011e-05
9959.16	0.99976	0.99996	1.00462	0.99923	1.00394	9959.16	7.73781e-05	3.74778e-05	-1.23249e-05	4.89691e-05	-3.50015e-05
9960.98	0.99978	1.00164	1.00485	1.00042	1.00266	9960.98	0.000168189	0.000123357	-1.09766e-05	6.28058e-05	-1.59602e-05
9962.79	1.00028	1.00114	1.00505	1.00186	1.00135	9962.79	-7.37369e-05	0.000100455	-1.064e-05	7.10749e-05	5.13969e-06
9964.62	1.00044	1.00279	1.00521	1.00361	1.00003	9964.62	3.12188e-05	-6.36241e-05	-1.19543e-05	4.7167e-05	2.58337e-05
9966.46	0.99982	1.00366	1.00534	1.00556	0.99879	9966.46	0.000122655	-0.000120501	-1.45227e-05	-8.99126e-06	4.34057e-05
9968.29	1.00152	1.0031	1.00543	1.00754	0.99775	9968.29	-0.000103898	0.000175858	-1.70006e-05	-8.87004e-05	5.54298e-05
9970.12	1.001	1.00456	1.00543	1.00932	0.99688	9970.12	3.63669e-05	2.45949e-05	-1.68596e-05	-0.000172239	6.21582e-05
9971.96	1.0012	1.00578	1.00538	1.01027	0.9962	9971.96	0.000165854	-0.000267734	-1.50948e-05	-0.00020791	6.32939e-05
9973.8	1.00268	1.0058	1.00529	1.01049	0.99575	9973.8	-0.000325054	-8.15877e-05	-1.28962e-05	-0.000202341	5.85099e-05
9975.64	1.00314	1.00483	1.00515	1.01003	0.99555	9975.64	-0.000295164	5.03263e-06	-1.15291e-05	-0.00016442	4.83216e-05
9977.48	0.99995	1.00593	1.00497	1.00898	0.99549	9977.48	0.000218999	-0.000243504	-1.09461e-05	-0.000105546	3.6485e-05
9979.33	1.00107	1.00394	1.00474	1.00747	0.99554	9979.33	8.23496e-05	-0.000119632	-8.98291e-06	-5.90138e-05	2.36616e-05
9981.18	1.0002	1.00275	1.00449	1.00588	0.99568	9981.18	-8.60643e-06	0.000114813	-6.90123e-06	-4.18512e-05	1.06208e-05
9983.02	1.00013	1.00142	1.00421	1.00422	0.99586	9983.02	-3.08325e-05	5.66275e-05	-5.65265e-06	-4.53805e-05	7.72541e-07
9984.88	1.00033	1.00113	1.00392	1.00244	0.99603	9984.88	-0.000119038	-2.81436e-05	-6.36101e-06	-6.02648e-05	-2.80792e-06
9986.73	0.99875	0.99966	1.00359	1.00033	0.99617	9986.73	1.42622e-05	1.20264e-05	-5.48318e-06	-5.00809e-05	1.90436e-07
9988.59	0.99882	0.99911	1.00325	0.99802	0.99629	9988.59	-2.61228e-05	8.80837e-07	-3.71949e-06	-9.75392e-06	9.64625e-06
9990.44	0.99757	0.99807	1.00289	0.99565	0.99645	9990.44	-5.36583e-07	-6.43663e-05	-1.78331e-06	4.96179e-05	2.00778e-05
9992.3	0.99695	0.99711	1.00253	0.99332	0.9967	9992.3	0.000105386	5.19896e-05	-2.58017e-06	0.000118591	2.42479e-05
9994.16	0.99638	0.99558	1.00216	0.99158	0.99703	9994.16	5.8744e-05	0.000160214	-2.81389e-06	0.000159082	2.25511e-05
9996.02	0.99654	0.99582	1.00177	0.99046	0.99745	9996.02	4.35616e-05	0.000153171	-1.20976e-06	0.000165471	1.51776e-05
9997.89	0.99601	0.99531	1.00137	0.98989	0.99794	9997.89	5.67998e-05	2.77651e-05	2.42923e-06	0.000145899	3.72022e-06
9999.75	0.99673	0.99666	1.00098	0.98983	0.99844	9999.75	-1.57405e-05	-2.80405e-05	5.19814e-06	0.000105507	-5.45843e-06
10001.6	0.99642	0.99544	1.00061	0.99029	0.9989	10001.6	-4.39127e-05	8.10639e-05	5.48393e-06	5.87632e-05	-1.03212e-05
10003.5	0.9967	0.9971	1.00027	0.99084	0.99932	10003.5	4.34281e-05	-6.46281e-05	4.63974e-06	2.46504e-05	-9.06057e-06
10005.4	0.99622	0.99669	0.99993	0.99144	0.99969	10005.4	0.000119678	3.19721e-05	3.40438e-06	1.29772e-06	-2.43507e-06
10007.2	0.99727	0.99664	0.99961	0.99206	1.00006	10007.2	-5.83099e-05	-6.41752e-05	3.55095e-06	-1.21326e-05	2.0625e-06
10009.1	0.9977	0.9984	0.9993	0.9926	1.00045	10009.1	-0.000106964	-0.000246818	5.24543e-06	-1.47266e-05	4.00748e-06
10011	0.99703	0.99528	0.999	0.99307	1.00085	10011	4.93786e-05	0.000256953	7.30303e-06	-5.67384e-06	2.6366e-06
10012.9	0.99767	0.99664	0.99871	0.9935	1.00127	10012.9	0.000101249	0.000222131	8.92962e-06	1.24895e-05	3.06921e-07
10014.7	0.99748	0.99754	0.99848	0.99393	1.00168	10014.7	5.88534e-06	-0.000159014	7.4371e-06	3.71498e-05	-1.58861e-06
10016.6	0.99908	0.99801	0.99827	0.99456	1.00209	10016.6	-0.00022121	-3.7396e-05	4.41139e-06	4.7554e-05	-3.28376e-06
10018.5	0.99802	0.99756	0.99808	0.99538	1.00248	10018.5	0.000121041	0.000250507	1.77538e-06	4.30695e-05	-5.64378e-06
10020.4	0.99736	0.99886	0.99789	0.99636	1.00286	10020.4	0.000398828	0.00013669	2.45434e-06	2.59264e-05	-8.22968e-06
10022.3	1.00027	1.00113	0.99767	0.99749	1.00321	10022.3	-0.000109492	-1.0522e-06	1.22542e-05	1.68603e-06	-8.72091e-06
10024.1	1.0013	1.00166	0.9975	0.99857	1.00352	10024.1	-0.000325594	-0.000208985	1.98828e-05	-1.33878e-05	-6.6948e-06
10026	1.00097	1.00468	0.9974	0.99958	1.00379	10026	-0.000107205	-0.000407346	2.23175e-05	-1.9205e-05	-4.30068e-06
10027.9	1.00061	1.00146	0.99745	1.00053	1.00406	10027.9	4.35262e-05	3.77373e-05	1.15796e-05	-1.53888e-05	-7.47885e-06
10029.8	1.00014	1.00245	0.99752	1.00137	1.00433	10029.8	8.77702e-05	0.000144442	2.96935e-06	-4.99869e-06	-1.36574e-05
10031.7	1.00054	1.0018	0.99757	1.00222	1.00455	10031.7	0.000111064	-9.90225e-06	-1.24415e-06	-1.90065e-06	-2.12735e-05
10033.6	1.00056	1.00228	0.9976	1.00309	1.00466	10033.6	5.38613e-05	0.000107815	2.95716e-07	-6.15517e-06	-2.48109e-05
10035.5	1.00205	1.00198	0.99765	1.00398	1.00469	10035.5	-0.000208472	0.000114258	2.71968e-06	-1.99073e-05	-2.73241e-05
10037.4	1.00175	1.00364	0.9977	1.00475	1.00464	10037.4	-0.000134446	-6.25842e-05	5.06518e-06	-3.05398e-05	-2.86711e-05
10039.3	1.00058	1.0038	0.99776	1.00541	1.00446	10039.3	0.000204465	-0.000104857	6.89342e-06	-3.56595e-05	-2.69308e-05
10041.2	1.00102	1.00411	0.99785	1.00596	1.00417	10041.2	0.000146574	-6.62941e-05	7.13107e-06	-3.5292e-05	-2.25256e-05
10043.1	1.00205	1.00411	0.99798	1.00633	1.00381	10043.1	-5.00803e-05	-5.68654e-05	5.1972e-06	-3.15768e-05	-1.82311e-05
10045	1.0024	1.00363	0.99812	1.0066	1.0034	10045	-6.41922e-05	4.93318e-05	3.70969e-06	-2.92688e-05	-1.58283e-05
10046.9	1.0028	1.0036	0.99826	1.00678	1.00291	10046.9	-3.83117e-05	-0.000133695	3.42304e-06	-2.83747e-05	-1.21749e-05
10048.8	1.00285	1.00386	0.99842	1.00687	1.00238	10048.8	7.67527e-06	-0.000137846	3.46728e-06	-2.94536e-05	-6.73205e-06
10050.7	1.00299	1.00116	0.9986	1.00682	1.00181	10050.7	-9.07437e-05	0.000140042	2.39467e-06	-3.21979e-05	-2.06648e-07
10052.6	1.00341	1.0021	0.99878	1.00668	1.00126	10052.6	-0.000195633	0.000190918	8.64445e-07	-3.29303e-05	3.23872e-06
10054.5	1.00187	1.00075	0.99896	1.00643	1.00072	10054.5	6.74239e-05	-5.62615e-05	3.50832e-07	-3.07832e-05	6.19192e-06
10056.4	1.00115	1.00309	0.99914	1.00599	1.0002	10056.4	0.000207235	-0.000260359	-5.7774e-08	-2.1661e-05	9.22432e-06
10058.3	1.00172	0.99952	0.99933	1.00551	0.99969	10058.3	2.80271e-05	7.86013e-05	-8.42616e-07	-1.52416e-05	1.30196e-05
10060.2	1.00189	1.00032	0.99951	1.00499	0.99926	10060.2	-9.85037e-05	0.000168513	-2.35343e-06	-1.19705e-05	1.51471e-05
10062.1	1.00198	0.99942	0.99967	1.00444	0.99888	10062.1	-0.000120174	8.97092e-05	-2.22875e-06	-1.46532e-05	1.71373e-05
10064	1.0012	0.99996	0.99983	1.00382	0.99853	10064	2.46152e-05	-5.89823e-05	-1.62637e-06	-1.51702e-05	1.93484e-05
10065.9	1.0005	1.00063	0.99998	1.00314	0.99829	10065.9	0.000169363	-0.000266299	-7.65688e-07	-1.24544e-05	1.92639e-05
10067.8	1.00087	0.99875	1.00013	1.00239	0.99812	10067.8	-2.09122e-05	9.55351e-05	-1.26671e-06	-4.75704e-06	1.62211e-05
10069.7	1.00148	0.99796	1.00027	1.00163	0.998	10069.7	-0.000161509	0.000206708	-1.74011e-06	6.01947e-06	1.07438e-05
10071.6	1.00023	0.99893	1.0004	1.00088	0.99793	10071.6	3.39771e-05	-0.000119812	-2.21861e-06	1.54025e-05	4.91332e-06
10073.5	1.00011	0.99831	1.00052	1.00018	0.99787	10073.5	9.84466e-05	-8.01425e-05	-2.78562e-06	2.26734e-05	1.12304e-06
10075.5	1.00008	0.99736	1.00064	0.99961	0.99781	10075.5	-6.62864e-05	0.000148275	-3.73041e-06	2.25393e-05	-1.11697e-06
10077.4	1.00018	0.99749	1.00074	0.99912	0.99774	10077.4	-6.94297e-05	6.59773e-05	-4.53026e-06	1.89351e-05	-1.46367e-06
10079.3	0.99897	0.99796	1.00082	0.99868	0.99766	10079.3	0.000117681	-5.31957e-05	-4.67418e-06	1.23698e-05	-1.33367e-06
10081.2	0.99923	0.99763	1.00088	0.99833	0.99758	10081.2	-1.22702e-05	5.16232e-07	-4.8008e-06	3.08827e-06	-8.44792e-07
10083.1	0.99958	0.99778	1.00093	0.99796	0.9975	10083.1	-9.34565e-05	-4.1266e-05	-4.90464e-06	-4.14307e-06	1.41191e-07
10085	0.9981	0.99779	1.00096	0.99758	0.9974	10085	8.22193e-05	-9.92816e-05	-4.97576e-06	-8.41917e-06	2.38433e-06
10086.9	0.99881	0.997	1.00095	0.99713	0.99732	10086.9	-1.16406e-05	6.44836e-05	-4.09767e-06	-4.85745e-06	4.63626e-06
10088.9	0.99818	0.99649	1.00094	0.99666	0.99725	10088.9	1.62766e-05	0.000154968	-3.41699e-06	5.02686e-06	6.46827e-06
10090.8	0.99787	0.99717	1.00092	0.99619	0.99721	10090.8	6.13841e-05	-3.81988e-05	-3.09267e-06	1.74981e-05	6.7847e-06
10092.7	0.99849	0.99745	1.00088	0.99577	0.9972	10092.7	-4.28301e-05	-0.000127038	-3.44545e-06	3.02736e-05	6.78275e-06
10094.6	0.99784	0.99679	1.00083	0.99551	0.9972	10094.6	7.24668e-05	3.20989e-05	-3.60427e-06	3.55456e-05	6.59279e-06
10096.5	0.99818	0.99655	1.00076	0.99537	0.99724	10096.5	6.55479e-05	0.000116275	-3.56033e-06	3.49319e-05	6.06073e-06
10098.4	0.99887	0.99689	1.00068	0.99539	0.9973	10098.4	-0.000102573	-4.02175e-05	-3.65329e-06	2.53571e-05	5.58777e-06
10100.4	0.99883	0.99735	1.00059	0.99552	0.99737	10100.4	-4.29159e-05	-3.77435e-05	-3.44668e-06	1.34509e-05	5.21886e-06
10102.3	0.99839	0.99639	1.00048	0.99568	0.99747	10102.3	1.08399e-06	2.83972e-05	-2.94612e-06	4.15301e-06	5.87957e-06
10104.2	0.99885	0.9976	1.00035	0.99584	0.99758	10104.2	-3.42696e-05	-6.05643e-05	-1.70242e-06	1.55543e-06	6.58779e-06
10106.1	0.99792	0.99631	1.00022	0.99598	0.99771	10106.1	-0.000143552	2.9686e-05	-1.20494e-06	7.93273e-06	7.30104e-06
10108	0.99837	0.99696	1.00009	0.99613	0.99788	10108	1.76296e-05	-3.78813e-07	-1.32933e-06	1.64037e-05	6.07017e-06
10109.9	0.99534	0.99667	0.99996	0.99634	0.99807	10109.9	0.000373666	-1.01511e-05	-1.85006e-06	2.53275e-05	3.91467e-06
10111.9	0.99814	0.99632	0.99981	0.99668	0.99828	10111.9	5.21518e-05	0.000146326	-1.48927e-06	2.74386e-05	7.62289e-07
10113.8	0.99828	0.99688	0.99965	0.99711	0.99849	10113.8	-0.000169183	7.48705e-05	-4.20484e-07	2.50999e-05	-6.46744e-07
10115.7	0.99868	0.99781	0.99949	0.99766	0.99869	10115.7	-3.85e-05	-8.03437e-05	5.74412e-07	1.62755e-05	-9.20814e-07
10117.6	0.99873	0.9982	0.99933	0.99828	0.99887	10117.6	3.78299e-05	-0.000134203	9.53529e-07	4.02686e-06	1.49405e-07
10119.5	0.99866	0.99812	0.99918	0.99892	0.99907	10119.5	0.00010493	-3.61788e-05	7.81087e-07	-8.2764e-06	-2.49302e-07
10121.5	0.99973	0.99753	0.99903	0.99951	0.99927	10121.5	-0.00018839	0.000177532	5.20416e-07	-1.85697e-05	-1.36182e-06
10123.4	1.00017	0.99789	0.99888	1.00001	0.99946	10123.4	-0.00016425	4.2877e-05	6.25806e-07	-2.4297e-05	-3.35996e-06
10125.3	0.99797	0.99948	0.99872	1.00044	0.99964	10125.3	0.00018575	-0.000123459	1.11596e-06	-2.75111e-05	-4.25303e-06
10127.2	0.99928	0.99829	0.99858	1.00074	0.99979	10127.2	6.02212e-05	7.62836e-05	1.60263e-06	-2.7141e-05	-4.84263e-06
10129.1	0.99894	0.99962	0.99843	1.00092	0.99993	10129.1	6.44616e-06	2.93863e-06	1.92368e-06	-2.51064e-05	-5.15552e-06
10131	0.99927	0.99981	0.9983	1.00104	1.00005	10131	9.73357e-05	-0.000126149	2.02293e-06	-2.2337e-05	-6.02133e-06
10133	1	0.99979	0.99817	1.00105	1.00016	10133	-9.84067e-05	-1.0434e-05	2.51241e-06	-1.94275e-05	-6.74317e-06
10134.9	1.00069	0.99948	0.99804	1.00099	1.00023	10134.9	-0.000203574	-7.49568e-05	2.94897e-06	-1.72916e-05	-6.66184e-06
10136.8	0.99962	0.99982	0.99793	1.0009	1.00027	10136.8	1.93956e-05	-0.000147324	3.19165e-06	-1.56134e-05	-5.58351e-06
10138.7	0.99911	0.99805	0.99783	1.00071	1.00029	10138.7	0.000139949	0.000109988	3.25938e-06	-1.36152e-05	-4.35058e-06
10140.6	0.99951	0.99766	0.99774	1.00048	1.0003	10140.6	-5.23139e-05	0.000163801	3.38719e-06	-1.02589e-05	-4.3748e-06
10142.6	0.99959	0.99824	0.99765	1.00021	1.00029	10142.6	-0.000157321	-7.28321e-06	3.82789e-06	-5.64843e-06	-5.30324e-06
10144.5	0.99864	0.99792	0.99759	0.99991	1.00027	10144.5	0.000141341	-5.79908e-05	3.64794e-06	2.13773e-06	-6.78334e-06
10146.4	0.99776	0.99832	0.99753	0.99961	1.00021	10146.4	0.000215316	-1.69105e-05	3.1518e-06	1.02303e-05	-7.30095e-06
10148.3	0.99985	0.99733	0.9975	0.99933	1.00013	10148.3	-7.73526e-05	1.74637e-05	2.3903e-06	1.86171e-05	-7.05367e-06
10150.2	0.99909	0.99817	0.99746	0.99916	1.00002	10150.2	-6.29406e-05	-8.68028e-06	2.13548e-06	2.20258e-05	-5.94483e-06
10152.1	0.99991	0.99699	0.99743	0.99906	0.99988	10152.1	-4.24353e-05	4.83714e-05	2.27832e-06	2.15033e-05	-4.18977e-06
10154	0.9995	0.99787	0.99741	0.99908	0.99973	10154	5.32662e-05	5.11558e-05	1.19919e-07	1.25395e-05	-2.75738e-06
10156	0.99935	0.99736	0.99739	0.99915	0.99957	10156	0.000140111	0.000251095	-4.97186e-06	-2.54154e-06	-2.17677e-06
10157.9	1.00069	0.99834	0.99738	0.99925	0.99941	10157.9	3.16127e-05	-5.2691e-05	-1.42795e-05	-1.93348e-05	-4.72988e-06
10159.8	1.00085	1.0014	0.99732	0.99923	0.99924	10159.8	0.000137581	-4.42939e-05	-1.196e-05	-2.50087e-05	-7.46994e-06
10161.7	1.00234	1.00104	0.99718	0.99907	0.99905	10161.7	8.4905e-05	-4.04321e-05	-1.50221e-06	-1.78588e-05	-4.67613e-06
10163.6	1.00436	1.00062	0.99686	0.99876	0.99878	10163.6	-0.00021098	-3.66805e-05	2.77062e-05	2.00758e-06	5.01408e-06
10165.5	1.00523	1.00021	0.99676	0.99849	0.99846	10165.5	-0.000490298	-3.29341e-05	3.88828e-05	1.27737e-05	2.03454e-05
10167.4	1.00479	0.9998	0.99681	0.99832	0.99833	10167.4	-0.000408295	-2.9183e-05	3.86697e-05	1.43778e-05	2.09702e-05
10169.4	1.00095	0.99938	0.99726	0.99834	0.99828	10169.4	8.09552e-05	-2.54237e-05	8.52042e-06	-2.87249e-06	1.55324e-05
10171.3	0.99923	0.99897	0.99759	0.99825	0.99838	10171.3	0.000264953	-2.16764e-05	-1.12754e-05	-1.03748e-05	1.01679e-07
10173.2	0.99787	0.99855	0.99778	0.99809	0.99837	10173.2	0.000317072	-1.79344e-05	-1.73494e-05	-1.1952e-05	-4.86279e-06
10175.1	0.99755	0.99814	0.99789	0.9978	0.99832	10175.1	0.000159821	-1.41943e-05	-1.054e-05	5.08984e-06	-5.33573e-06
10177	0.9994	0.99773	0.99798	0.99758	0.99825	10177	-1.90303e-05	-1.04561e-05	-2.32285e-06	1.75356e-05	-5.90672e-07
10178.9	0.99819	0.99732	0.99808	0.99743	0.9982	10178.9	6.64839e-05	-6.703e-06	-4.86468e-07	2.47697e-05	1.31816e-06
10180.8	1.00065	0.9969	0.99818	0.99744	0.99817	10180.8	-0.000144722	-2.96529e-06	-9.60755e-08	2.07693e-05	2.33387e-07
10182.7	0.9998	0.99649	0.99828	0.9975	0.99812	10182.7	-0.00011606	7.63779e-07	-7.83323e-07	1.47464e-05	6.25728e-08
10184.6	0.99981	0.99608	0.99837	0.99762	0.99807	10184.6	7.72446e-05	4.51106e-06	-8.03704e-07	8.77635e-06	3.52e-07
10186.5	0.99972	0.99566	0.99846	0.99776	0.99802	10186.5	-3.35494e-05	8.25977e-06	-6.33993e-07	6.52612e-06	1.72529e-06
10188.4	1.00008	0.99585	0.99855	0.9979	0.99798	10188.4	6.66948e-05	7.66361e-05	-1.36911e-07	6.97641e-06	2.3171e-06
10190.3	0.99916	0.9962	0.99863	0.99806	0.99795	10190.3	0.00025242	-3.53042e-05	4.22351e-07	9.92522e-06	2.35772e-06
10192.2	1.00132	0.99623	0.99871	0.99825	0.99793	10192.2	-4.77527e-05	2.0426e-05	1.00219e-06	1.22451e-05	1.97669e-06
10194.1	1.00225	0.99622	0.9988	0.99851	0.99791	10194.1	-0.000153782	5.0249e-05	4.4507e-07	1.25521e-05	1.7467e-06
10196	1.00187	0.9969	0.99889	0.99881	0.9979	10196	0.000123729	0.000143979	-3.56893e-07	1.15634e-05	1.98406e-06
10197.9	1.0031	0.99696	0.99898	0.99915	0.99789	10197.9	9.21868e-05	0.000269136	-1.60255e-06	9.82483e-06	2.03619e-06
10199.8	1.0042	0.99965	0.99905	0.99953	0.99789	10199.8	-1.9476e-05	-0.000133501	-3.13177e-06	6.6017e-06	1.97345e-06

## Sheet: Figure 3b,c
Figure 3b,c						Figure 3b,c (histogram)
Li@ZDDP			Li			Li@ZDDP	Li@ZDDP	Li	Li	Li@ZDDP	Li
Indentation Depth (nm)	Elastic Modulus (GPa)	Hardness (GPa)	Indentation Depth (nm)	Elastic Modulus (GPa)	Hardness (GPa)	Indentation Depth (nm)	Elastic Modulus (GPa)	Elastic Modulus (GPa)	Indentation Depth (nm)	Hardness (GPa)	Hardness (GPa)
39.1915	25.8956	0.84507	69.9876	11.372	0.37381	50	25.9	7.43	50	0.84	0.06
88.0325	21.1741	0.60879	133.181	10.8881	0.31558
135.688	21.0751	0.54555	188.764	10.7751	0.31342
181.265	22.07	0.52416	242.366	11.3469	0.31642
227.049	23.2215	0.51011	294.021	12.0578	0.32213
272.514	23.4	0.50145	350.531	12.1814	0.31795
323.785	22.2852	0.47907	419.72	11.9218	0.29734
386.62	20.7288	0.43739	500.998	11.8318	0.26993
461.508	18.6991	0.38812	590.03	11.6979	0.24434
548.767	16.7311	0.33873	689.567	11.5358	0.21939
650.292	14.8756	0.29171	801.808	10.9153	0.19527
762.844	13.6282	0.25197	930.532	9.53645	0.17174
900.773	12.2581	0.21193	1094.28	9.00201	0.14528
1054.01	11.0631	0.17925	1290.91	8.14025	0.12071
1232.37	9.99672	0.15028	1525.27	7.26021	0.09898
1441.68	8.97525	0.12474	1770.67	6.86028	0.08329
1669.64	8.0898	0.10475	1987.92	7.36936	0.07429
1880.1	8.02347	0.09235	2166.6	7.54115	0.0698
2067.68	7.89495	0.08478	2341.06	7.43617	0.06633
2428.95	7.7156	0.06796	--	--	--

## Sheet: Figure 3e
Figure 3e																			Figure 3e (histogram)
50 μm-Li	50 μm-Li	50 μm-Li	50 μm-Li	50 μm-Li	50 μm-Li	50 μm-Li@ZDDP	50 μm-Li@ZDDP	50 μm-Li@ZDDP	50 μm-Li@ZDDP	50 μm-Li@ZDDP	50 μm-Li@ZDDP	15 μm-Li@ZDDP	15 μm-Li@ZDDP	15 μm-Li@ZDDP	15 μm-Li@ZDDP	15 μm-Li@ZDDP	15 μm-Li@ZDDP			Elastic Modulus (MPa)		Tensile Strength (MPa)
True Strain (%)	True Stress (MPa)	True Strain (%)	True Stress (MPa)	True Strain (%)	True Stress (MPa)	True Strain (%)	True Stress (MPa)	True Strain (%)	True Stress (MPa)	True Strain (%)	True Stress (MPa)	True Strain (%)	True Stress (MPa)	True Strain (%)	True Stress (MPa)	True Strain (%)	True Stress (MPa)		50 μm-Li	103.336	50 μm-Li	1.011
0	-0.05923	0	0.10829	0	0.178	0	-0.07955	0	-0.0499	0	0.02134	0	0.15021	0	0.1048	0	0.24441		50 μm-Li@ZDDP	250.181	50 μm-Li@ZDDP	1.547
0	0.03242	0.03	0.10196	0.01	0.18922	0	0.01183	0	-0.02904	0	0.1582	0	0.29094	0	0.2356	0	0.32098		15 μm-Li@ZDDP	350.152	15 μm-Li@ZDDP	1.371
0	0.11759	0.06998	0.10044	0.04999	0.20226	0	0.09778	0	-0.00484	0	0.28451	0	0.41946	0	0.35592	0	0.39556
0	0.19656	0.09995	0.10346	0.07997	0.21698	0.01	0.17858	0	0.02241	0.01	0.40074	0	0.53632	0.02	0.46622	0	0.46805
0.02	0.26959	0.12992	0.11074	0.09995	0.23328	0.03	0.25446	0.03	0.05246	0.04	0.50733	0.02	0.64207	0.05	0.56696	0.02	0.53837
0.04999	0.33695	0.15987	0.12201	0.12992	0.25103	0.06	0.32568	0.05	0.08503	0.07	0.60475	0.05	0.73726	0.08	0.65862	0.05	0.60644
0.08996	0.39889	0.17984	0.13701	0.15987	0.27012	0.1	0.3925	0.09	0.11985	0.11	0.69344	0.09	0.82243	0.11	0.74167	0.09	0.67218
0.11993	0.45569	0.20978	0.15546	0.1998	0.29044	0.13	0.45516	0.12	0.15667	0.14	0.77388	0.13	0.89815	0.14	0.81656	0.11	0.73549
0.14989	0.50761	0.23971	0.17709	0.22974	0.31187	0.16	0.51393	0.16	0.19521	0.17	0.84651	0.16	0.96496	0.16	0.88377	0.14	0.79628
0.17984	0.55491	0.26964	0.20163	0.25966	0.33429	0.19	0.56905	0.19	0.2352	0.2	0.91179	0.19	1.02341	0.2	0.94377	0.17	0.85449
0.20978	0.59786	0.29955	0.22881	0.28958	0.35759	0.22	0.62077	0.22	0.27639	0.23	0.97018	0.22	1.07404	0.23	0.99702	0.2	0.91001
0.23971	0.63672	0.33942	0.25835	0.31949	0.38165	0.26	0.66935	0.25	0.31849	0.27	1.02213	0.26	1.11742	0.25	1.044	0.23	0.96277
0.26964	0.67176	0.36932	0.29	0.34939	0.40636	0.29	0.71505	0.28	0.36124	0.3	1.06811	0.29	1.15409	0.29	1.08516	0.26	1.01267
0.29955	0.70324	0.3992	0.32347	0.37928	0.43159	0.32	0.75811	0.31	0.40438	0.33	1.10856	0.33	1.18459	0.32	1.12099	0.28	1.05964
0.32946	0.73144	0.43903	0.35849	0.40916	0.45724	0.35	0.79878	0.34	0.44763	0.36	1.14395	0.36	1.20949	0.35	1.15194	0.32	1.10358
0.35935	0.7566	0.4689	0.39479	0.43903	0.48319	0.38	0.83733	0.37	0.49074	0.39	1.17474	0.4	1.22933	0.37	1.17848	0.35	1.14442
0.38924	0.78281	0.49875	0.42496	0.4689	0.49844	0.41	0.88121	0.4	0.53058	0.42	1.2001	0.44	1.23712	0.41	1.20444	0.39	1.17839
0.41912	0.80597	0.5286	0.46055	0.49875	0.52815	0.44	0.91993	0.43	0.57099	0.45	1.22331	0.48	1.25406	0.43	1.22713	0.42	1.21362
0.44899	0.82403	0.55844	0.49702	0.5286	0.55879	0.48	0.95332	0.45	0.61163	0.48	1.23907	0.51	1.26473	0.46	1.24588	0.45	1.24538
0.47885	0.84051	0.58827	0.53673	0.55844	0.59054	0.51	0.98527	0.48	0.65154	0.5	1.25761	0.56	1.2681	0.49	1.263	0.49	1.27112
0.5087	0.8483	0.60815	0.57518	0.58827	0.61843	0.54	1.01855	0.51	0.68495	0.54	1.27957	0.6	1.27357	0.52	1.27437	0.52	1.29165
0.54849	0.86187	0.63796	0.61593	0.61809	0.63996	0.57	1.04532	0.54	0.71225	0.57	1.29494	0.63	1.28146	0.54	1.28407	0.55	1.30809
0.57832	0.88019	0.66777	0.66139	0.65783	0.66509	0.6	1.075	0.57	0.74663	0.6	1.31167	0.67	1.28538	0.58	1.28816	0.58	1.31714
0.60815	0.89022	0.69756	0.70017	0.68763	0.68867	0.63	1.10504	0.6	0.77687	0.64	1.32416	0.7	1.28792	0.61	1.29621	0.61	1.32904
0.63796	0.89911	0.72735	0.73953	0.70749	0.7126	0.66	1.13364	0.64	0.81402	0.67	1.33392	0.73	1.29008	0.65	1.30279	0.63	1.33818
0.66777	0.9001	0.75713	0.76977	0.73728	0.73437	0.69	1.16319	0.67	0.84753	0.7	1.34596	0.76	1.29148	0.68	1.30995	0.66	1.34527
0.69756	0.90725	0.7869	0.80838	0.76705	0.74961	0.73	1.19074	0.7	0.87959	0.73	1.36025	0.8	1.28864	0.7	1.31948	0.68	1.35104
0.71742	0.91787	0.80674	0.83877	0.7869	0.76716	0.76	1.21618	0.73	0.91131	0.77	1.36765	0.82	1.29162	0.74	1.3296	0.71	1.35646
0.7472	0.92654	0.83649	0.86895	0.81666	0.78779	0.79	1.24352	0.76	0.94206	0.81	1.37896	0.85	1.29384	0.78	1.34161	0.74	1.35905
0.77697	0.93986	0.86624	0.89447	0.84641	0.80538	0.82	1.266	0.79	0.97694	0.85	1.38491	0.9	1.29592	0.8	1.35157	0.77	1.362
0.80674	0.95213	0.89597	0.91273	0.87615	0.82378	0.86	1.28543	0.82	1.00688	0.88	1.3876	0.92	1.2981	0.84	1.35881	0.8	1.36737
0.82657	0.96056	0.91579	0.93766	0.91579	0.83798	0.89	1.30287	0.85	1.04013	0.91	1.39876	0.96	1.29818	0.87	1.36884	0.83	1.3719
0.85632	0.9675	0.95542	0.95427	0.94552	0.85698	0.92	1.31616	0.89	1.07156	0.95	1.40427	1.01	1.30224	0.89	1.3764	0.86	1.37591
0.89597	0.97529	0.98513	0.96448	0.97523	0.87659	0.95	1.3243	0.92	1.10232	0.98	1.41644	1.04	1.30408	0.92	1.38354	0.89	1.37836
0.9257	0.9819	1.01483	0.97463	1.01483	0.89454	0.98	1.33309	0.95	1.12846	1	1.42915	1.08	1.30872	0.95	1.39047	0.92	1.37985
0.95542	0.98713	1.05442	0.98412	1.04453	0.91041	1.02	1.3426	0.99	1.16192	1.03	1.43363	1.11	1.30862	0.97	1.39397	0.95	1.38046
0.99503	0.9908	1.0841	0.99314	1.07421	0.92635	1.05	1.35191	1.02	1.19209	1.06	1.44243	1.15	1.31315	0.99	1.39527	0.99	1.3812
1.02473	0.99275	1.11377	1.00269	1.10388	0.94015	1.08	1.36365	1.05	1.22298	1.09	1.44786	1.19	1.31843	1.02	1.40049	1.02	1.38364
1.06432	0.9979	1.15332	1.0113	1.13355	0.95143	1.11	1.37524	1.08	1.24789	1.11	1.45196	1.23	1.32403	1.05	1.40484	1.05	1.39021
1.09399	1.00247	1.18298	1.01941	1.16321	0.95865	1.14	1.38526	1.11	1.27325	1.14	1.46189	1.26	1.32965	1.07	1.41117	1.08	1.39521
1.12366	1.00121	1.21262	1.0275	1.18298	0.96657	1.17	1.399	1.14	1.2975	1.17	1.47014	1.3	1.33083	1.1	1.41682	1.11	1.40154
1.14344	1.0028	1.24225	1.03352	1.2225	0.97483	1.2	1.40919	1.17	1.31611	1.2	1.47708	1.32	1.33372	1.13	1.41898	1.14	1.40621
1.17309	1.00343	1.27188	1.03729	1.25213	0.98569	1.23	1.41804	1.21	1.32995	1.24	1.47693	1.36	1.33731	1.16	1.42037	1.17	1.40874
1.20274	1.00488	1.30149	1.03418	1.28175	0.99257	1.26	1.42643	1.24	1.34382	1.28	1.48145	1.39	1.33835	1.2	1.42225	1.2	1.40961
1.23238	1.00263	1.3311	1.03538	1.31136	1.00226	1.29	1.43116	1.27	1.35599	1.31	1.48758	1.44	1.34054	1.24	1.42196	1.23	1.41033
1.262	1.00433	1.35084	1.03186	1.34097	1.00823	1.32	1.43761	1.3	1.36714	1.34	1.48861	1.47	1.33816	1.26	1.42154	1.26	1.41313
1.29162	1.00557	1.39029	1.02858	1.38043	1.01284	1.35	1.44691	1.33	1.37567	1.37	1.49029	1.51	1.33774	1.3	1.42443	1.3	1.41331
1.32123	1.00373	1.41987	1.03061	1.41001	1.01844	1.38	1.45619	1.36	1.38663	1.4	1.49296	1.54	1.33572	1.33	1.42685	1.33	1.4131
1.3607	1.00581	1.44944	1.029	1.43959	1.02229	1.42	1.46474	1.39	1.39482	1.43	1.49164	1.59	1.33742	1.35	1.42813	1.36	1.41565
1.39029	1.0074	1.47901	1.02631	1.46915	1.02416	1.45	1.46908	1.42	1.39605	1.46	1.49453	1.63	1.33536	1.38	1.43044	1.39	1.41467
1.41987	1.0041	1.51841	1.02508	1.49871	1.0265	1.48	1.4719	1.44	1.39539	1.5	1.49494	1.66	1.3349	1.41	1.42869	1.42	1.41605
1.4593	1.00665	1.53811	1.0272	1.52826	1.02913	1.51	1.47571	1.48	1.39877	1.54	1.49327	1.7	1.33464	1.42	1.42774	1.45	1.41583
1.47901	1.00621	1.57749	1.02379	1.54796	1.03337	1.55	1.48007	1.51	1.40442	1.57	1.49476	1.73	1.33522	1.46	1.42477	1.49	1.41404
1.50856	1.00026	1.59718	1.02006	1.57749	1.03478	1.59	1.48443	1.54	1.4064	1.6	1.49174	1.77	1.33526	1.49	1.42047	1.52	1.41645
1.53811	0.99765	1.63654	1.0186	1.60702	1.03697	1.62	1.48627	1.58	1.41017	1.63	1.49341	1.8	1.33524	1.52	1.41889	1.55	1.41489
1.56765	0.99281	1.66604	1.01498	1.64637	1.03167	1.66	1.49032	1.61	1.4106	1.67	1.49046	1.84	1.3365	1.55	1.41777	1.58	1.41443
1.59718	0.99468	1.69554	1.01626	1.66604	1.03213	1.69	1.4945	1.64	1.41418	1.7	1.48763	1.87	1.33425	1.58	1.41341	1.61	1.41665
1.6267	0.99445	1.72504	1.01551	1.69554	1.03382	1.72	1.49531	1.67	1.41701	1.74	1.48516	1.91	1.33682	1.6	1.40938	1.64	1.42125
1.65621	0.99671	1.75452	1.012	1.72504	1.03486	1.76	1.49923	1.71	1.41842	1.77	1.48953	1.94	1.33674	1.63	1.40625	1.67	1.42313
1.68571	0.99193	1.79381	1.01025	1.75452	1.03147	1.78	1.50083	1.75	1.42217	1.8	1.48796	1.98	1.33627	1.67	1.39961	1.7	1.42621
1.71521	0.98904	1.82328	1.00769	1.77417	1.03704	1.81	1.50257	1.78	1.42491	1.83	1.48285	2.01	1.33589	1.7	1.39666	1.73	1.42913
1.74469	0.98174	1.86255	1.00506	1.80364	1.03748	1.84	1.50587	1.82	1.42611	1.85	1.48621	2.06	1.33658	1.73	1.39356	1.76	1.42866
1.76434	0.97895	1.89199	1.00055	1.8331	1.03797	1.87	1.50217	1.85	1.42857	1.89	1.48852	2.09	1.33977	1.76	1.38944	1.8	1.42843
1.79381	0.97811	1.93123	0.99864	1.86255	1.03856	1.89	1.50684	1.88	1.4318	1.92	1.49298	2.14	1.34327	1.78	1.38694	1.83	1.42815
1.82328	0.97483	1.95085	1.00009	1.89199	1.0385	1.92	1.50556	1.92	1.43413	1.95	1.49346	2.18	1.34583	1.81	1.38222	1.86	1.42736
1.85273	0.97176	1.98026	1.00241	1.92142	1.03968	1.95	1.51281	1.94	1.43872	1.98	1.49582	2.21	1.34924	1.85	1.37875	1.89	1.42616
1.87236	0.97083	2.00967	1.00426	1.95085	1.03765	1.98	1.519	1.97	1.4409	2.01	1.49715	2.23	1.35411	1.87	1.37429	1.92	1.42777
1.9018	0.96954	2.03907	1.0012	1.99007	1.03691	2.02	1.52381	2	1.4442	2.04	1.49602	2.27	1.35959	1.91	1.37298	1.95	1.431
1.93123	0.96607	2.06846	1.00037	2.01947	1.033	2.05	1.52686	2.03	1.44816	2.08	1.4972	2.3	1.36469	1.94	1.37002	1.98	1.43454
1.97046	0.96498	2.09784	1.00297	2.04887	1.02854	2.09	1.53228	2.05	1.45141	2.11	1.5005	2.34	1.37166	1.96	1.36848	2.01	1.43286
1.99987	0.96375	2.137	1.00013	2.08805	1.02871	2.13	1.53482	2.08	1.45376	2.14	1.50365	2.38	1.37603	1.99	1.36673	2.04	1.43394
2.03907	0.96058	2.16636	0.99902	2.11742	1.02915	2.15	1.53334	2.11	1.45496	2.17	1.50462	2.41	1.38062	2.02	1.36474	2.07	1.43142
2.06846	0.96192	2.19572	0.99711	2.137	1.02733	2.18	1.53021	2.14	1.45529	2.2	1.50633	2.45	1.38515	2.05	1.36109	2.1	1.43015
2.09784	0.96078	2.23484	0.9945	2.17615	1.0252	2.22	1.53019	2.18	1.45747	2.23	1.50968	2.48	1.38583	2.08	1.36057	2.13	1.42943
2.12721	0.95537	2.26417	0.99197	2.2055	1.03035	2.24	1.52875	2.21	1.45791	2.27	1.51072	2.53	1.38681	2.1	1.35721	2.16	1.43052
2.15658	0.9528	2.2935	0.99157	2.23484	1.02499	2.28	1.5325	2.25	1.45718	2.3	1.51265	2.55	1.38809	2.14	1.35662	2.19	1.42818
2.18593	0.95123	2.33258	0.98627	2.26417	1.02151	2.31	1.53819	2.28	1.4559	2.32	1.51916	2.59	1.39045	2.17	1.35523	2.22	1.42706
2.21528	0.9519	2.36189	0.98588	2.2935	1.01812	2.35	1.53749	2.32	1.453	2.36	1.52196	2.62	1.38838	2.2	1.35447	2.25	1.42762
2.2544	0.95224	2.39118	0.98271	2.32281	1.0168	2.38	1.53633	2.35	1.45136	2.39	1.52457	2.66	1.38879	2.23	1.35173	2.27	1.42604
2.27395	0.94859	2.42047	0.97681	2.35212	1.01059	2.41	1.53752	2.38	1.44822	2.42	1.5263	2.68	1.38587	2.26	1.351	2.3	1.42373
2.31304	0.94736	2.44975	0.96968	2.39118	1.00852	2.45	1.53894	2.4	1.4469	2.45	1.52772	2.71	1.38493	2.29	1.34978	2.33	1.42104
2.34235	0.95236	2.47902	0.96775	2.41071	1.00174	2.48	1.54137	2.43	1.44648	2.48	1.53249	2.75	1.38163	2.32	1.3502	2.36	1.41546
2.37165	0.94954	2.50828	0.95875	2.44975	1.0005	2.52	1.54125	2.47	1.44459	2.51	1.53561	2.78	1.37927	2.35	1.34847	2.39	1.40957
2.40095	0.94985	2.53753	0.95615	2.47902	0.99972	2.55	1.53955	2.51	1.44102	2.55	1.53379	2.82	1.37505	2.38	1.34331	2.42	1.40949
2.43023	0.94701	2.56677	0.95553	2.49853	0.99894	2.58	1.542	2.55	1.44045	2.58	1.53381	2.85	1.37227	2.41	1.34127	2.44	1.40574
2.4595	0.94186	2.59601	0.95441	2.53753	0.99126	2.61	1.54155	2.57	1.43883	2.62	1.53321	2.89	1.36896	2.44	1.33757	2.48	1.40148
2.48877	0.94346	2.62524	0.95103	2.56677	0.98925	2.64	1.54437	2.61	1.4384	2.66	1.53555	2.94	1.36289	2.48	1.33295	2.52	1.40123
2.51803	0.93966	2.65446	0.95193	2.59601	0.98352	2.67	1.54323	2.64	1.43767	2.69	1.53882	2.97	1.3594	2.5	1.32748	2.55	1.39944
2.54728	0.93503	2.6934	0.94941	2.62524	0.97358	2.7	1.54402	2.68	1.4372	2.72	1.54057	3.02	1.3514	2.53	1.32538	2.58	1.39634
2.57652	0.92778	2.7226	0.94813	2.65446	0.96612	2.73	1.54541	2.72	1.43772	2.75	1.53807	3.05	1.34378	2.56	1.32256	2.62	1.38996
2.6155	0.92057	2.76152	0.94376	2.6934	0.9595	2.76	1.54182	2.74	1.43913	2.79	1.5366	3.1	1.33727	2.59	1.32004	2.65	1.38408
2.64472	0.91607	2.7907	0.93451	2.7226	0.95086	2.79	1.53991	2.77	1.4378	2.82	1.5419	3.14	1.33194	2.62	1.31628	2.69	1.38006
2.67393	0.91627	2.81987	0.93215	2.75179	0.93902	2.82	1.53726	2.8	1.43921	2.84	1.54099	3.17	1.32772	2.64	1.31201	2.72	1.37726
2.70313	0.91423	2.83931	0.93161	2.7907	0.92772	2.86	1.54012	2.83	1.43846	2.88	1.54167	3.21	1.32363	2.66	1.30958	2.74	1.37341
2.73233	0.90745	2.86846	0.92856	2.81987	0.91289	2.9	1.53709	2.86	1.43662	2.91	1.5413	3.23	1.3195	2.69	1.3058	2.77	1.3699
2.77124	0.90503	2.89761	0.92583	2.84903	0.89678	2.93	1.53761	2.89	1.43462	2.94	1.54105	3.26	1.31705	2.72	1.30491	2.8	1.36974
2.80042	0.90259	2.92675	0.92291	2.87818	0.87717	2.96	1.53682	2.92	1.43137	2.97	1.5392	3.3	1.31732	2.76	1.30157	2.83	1.3696
2.83931	0.89764	2.95588	0.91661	2.90732	0.85886	2.98	1.53642	2.95	1.43152	3	1.53891	3.35	1.31625	2.78	1.29935	2.86	1.37022
2.86846	0.896	2.985	0.91804	2.93646	0.83966	3.01	1.53606	2.98	1.43232	3.02	1.53863	3.38	1.31366	2.82	1.29788	2.9	1.36721
2.89761	0.89136	3.02382	0.91582	2.96559	0.8218	3.05	1.53305	3.02	1.42984	3.06	1.54186	3.42	1.31216	2.86	1.29856	2.93	1.36733
2.92675	0.89038	3.06262	0.9069	2.99471	0.80189	3.08	1.53107	3.06	1.4299	3.09	1.53937	3.46	1.31057	2.89	1.29891	2.96	1.37156
2.95588	0.88726	3.10141	0.90241	3.03352	0.78296	3.11	1.52794	3.09	1.4287	3.13	1.53998	3.5	1.31001	2.92	1.29411	3	1.37091
2.985	0.88484	3.13049	0.88787	3.06262	0.76468	3.14	1.52504	3.11	1.42712	3.16	1.5403	3.53	1.31216	2.95	1.29037	3.03	1.37325
3.01412	0.8782	3.16924	0.87516	3.09171	0.74928	3.17	1.52813	3.14	1.42756	3.19	1.54047	3.58	1.31168	2.98	1.29253	3.06	1.3744
3.04322	0.87133	3.1983	0.86377	3.12079	0.7365	3.2	1.52594	3.18	1.42529	3.23	1.54087	3.62	1.31188	3	1.29186	3.09	1.37574
3.07232	0.86715	3.22736	0.85388	3.15956	0.71365	3.23	1.52927	3.21	1.42184	3.26	1.54157	3.65	1.31142	3.03	1.29257	3.12	1.37769
3.1111	0.86343	3.26608	0.83865	3.18862	0.6972	3.27	1.52695	3.24	1.42063	3.3	1.54447	3.69	1.31008	3.05	1.29239	3.15	1.38189
3.14018	0.856	3.29511	0.82922	3.22736	0.68381	3.3	1.52709	3.27	1.42008	3.33	1.542	3.72	1.31045	3.08	1.29688	3.19	1.38627
3.16924	0.84458	3.32413	0.81686	3.26608	0.6732	3.33	1.52709	3.3	1.42103	3.36	1.54101	3.77	1.31191	3.11	1.29867	3.22	1.38548
3.20799	0.83325	3.35315	0.79725	3.28543	0.66064	3.36	1.52803	3.33	1.41897	3.4	1.53858	3.8	1.31262	3.14	1.30282	3.25	1.38632
3.23704	0.82504	3.38215	0.78687	3.31446	0.65111	3.4	1.52583	3.37	1.41742	3.43	1.5348	3.84	1.31333	3.18	1.30494	3.28	1.38532
3.26608	0.81325	3.41115	0.77954	3.34348	0.64252	3.44	1.52457	3.4	1.41744	3.46	1.53366	3.87	1.31081	3.21	1.30642	3.32	1.38439
3.30479	0.79494	3.44014	0.77041	3.37249	0.63918	3.47	1.52615	3.43	1.41637	3.5	1.52633	3.92	1.31253	3.24	1.30379	3.35	1.38221
3.33381	0.77689	3.46912	0.75975	3.41115	0.62736	3.5	1.52719	3.46	1.41536	3.53	1.51976	3.95	1.31245	3.27	1.30216	3.38	1.38304
3.36282	0.75492	3.4981	0.75245	3.43048	0.61582	3.54	1.5338	3.49	1.41685	3.56	1.5173	3.99	1.31334	3.3	1.30273	3.42	1.37993
3.38215	0.73583	3.52706	0.74089	3.45946	0.60358	3.57	1.53498	3.52	1.41623	3.6	1.51806	4.04	1.31312	3.34	1.30066	3.45	1.37838
3.42082	0.7181	3.55602	0.72987	3.48844	0.5929	3.6	1.53825	3.56	1.4156	3.64	1.51785	4.07	1.31391	3.36	1.30059	3.49	1.37944
3.4498	0.69506	3.59461	0.72225	3.51741	0.58047	3.63	1.53499	3.6	1.41482	3.67	1.51737	4.11	1.31282	3.39	1.29862	3.51	1.37447
3.47878	0.67279	3.63319	0.71115	3.54637	0.56982	3.66	1.53295	3.63	1.41485	3.7	1.5137	4.14	1.3097	3.42	1.2976	3.55	1.37228
3.50775	0.6517	3.66212	0.70056	3.57532	0.55681	3.69	1.53351	3.66	1.4156	3.73	1.51173	4.18	1.31063	3.45	1.29637	3.58	1.36576
3.53671	0.63228	3.70067	0.69453	3.60426	0.54385	3.72	1.53368	3.7	1.4156	3.76	1.50864	4.21	1.30767	3.49	1.29442	3.61	1.36346
3.56567	0.61311	3.72958	0.68801	3.63319	0.52731	3.75	1.53437	3.73	1.41213	3.79	1.50579	4.25	1.30669	3.51	1.29412	3.64	1.36053
3.59461	0.59666	3.75848	0.68273	3.67176	0.51034	3.78	1.53128	3.76	1.41289	3.81	1.50429	4.28	1.302	3.53	1.29228	3.67	1.35554
3.63319	0.57555	3.78737	0.6771	3.71031	0.49305	3.81	1.53293	3.79	1.41036	3.85	1.50517	4.32	1.29776	3.56	1.29087	3.69	1.34765
3.66212	0.55479	3.81625	0.67182	3.73921	0.47558	3.84	1.53172	3.82	1.40592	3.88	1.50198	4.35	1.28827	3.59	1.2867	3.72	1.34017
3.69104	0.54136	3.84512	0.66708	3.75848	0.45802	3.87	1.53271	3.85	1.40433	3.92	1.4993	4.39	1.28026	3.62	1.28539	3.75	1.32837
3.72958	0.52601	3.86436	0.6658	3.79699	0.4405	3.91	1.53467	3.88	1.40349	3.95	1.49994	4.42	1.27092	3.66	1.28051	3.78	1.31303
3.75848	0.5112	3.89322	0.66102	3.82587	0.42314	3.94	1.53241	3.91	1.40312	3.99	1.49959	4.46	1.26003	3.67	1.27536	3.81	1.29846
3.78737	0.49751	3.93169	0.66138	3.85474	0.40606	3.98	1.53251	3.94	1.40319	4.03	1.49858	4.49	1.24697	3.7	1.27256	3.85	1.28061
3.80662	0.48022	3.96053	0.65653	3.8836	0.38936	4.01	1.53107	3.97	1.40295	4.06	1.50172	4.53	1.23394	3.73	1.26823	3.88	1.26383
3.8355	0.47084	3.98936	0.65048	3.91246	0.37318	4.04	1.53195	4	1.40313	4.09	1.5004	4.57	1.21994	3.76	1.26244	3.91	1.24396
3.86436	0.45556	4.02778	0.64343	3.95091	0.35763	4.08	1.52774	4.03	1.40177	4.13	1.5032	4.61	1.20779	3.79	1.25819	3.95	1.22324
3.89322	0.43867	4.0662	0.63486	3.98936	0.34282	4.11	1.52365	4.07	1.39981	4.16	1.50358	4.64	1.19155	3.82	1.25674	3.98	1.20279
3.92207	0.42519	4.1046	0.6302	4.02778	0.32887	4.14	1.52652	4.11	1.40009	4.2	1.50373	4.68	1.1746	3.85	1.25656	4.01	1.18559
3.96053	0.41222	4.13339	0.62403	4.0566	0.31591	4.18	1.52502	4.13	1.39951	4.23	1.50271	4.73	1.15723	3.87	1.25579	4.05	1.1663
3.99896	0.39752	4.16217	0.61777	4.0854	0.30404	4.21	1.52299	4.17	1.39957	4.27	1.50423	4.76	1.13821	3.9	1.25496	4.07	1.14481
4.02778	0.38157	4.20053	0.61092			4.24	1.5194	4.2	1.40206	4.31	1.50196	4.8	1.11688	3.93	1.25516	4.1	1.12143
4.0662	0.36508	4.22929	0.6037			4.28	1.51997	4.24	1.40252	4.34	1.4991	4.83	1.1003	3.95	1.2556	4.14	1.09785
4.095	0.34889	4.25804	0.59564			4.31	1.51726	4.27	1.40471	4.37	1.49533	4.88	1.07961	4	1.25363	4.18	1.07194
4.13339	0.33313	4.28679	0.58621			4.34	1.51603	4.3	1.40544	4.39	1.49282	4.91	1.0622	4.04	1.25036	4.2	1.04658
4.16217	0.31793	4.31553	0.58291			4.38	1.51602	4.34	1.40567	4.43	1.49219	4.95	1.04224	4.08	1.24497	4.23	1.02237
4.19094	0.30343	4.34426	0.5704			4.41	1.5169	4.37	1.40656	4.46	1.48861	5	1.02347	4.11	1.24166	4.27	0.99682
4.2197	0.28976	4.37298	0.55808			4.45	1.51878	4.4	1.40854	4.49	1.48573	5.03	1.00641	4.13	1.23478	4.3	0.97312
4.25804	0.27705	4.40169	0.54929			4.48	1.51864	4.44	1.41097	4.52	1.48536	5.07	0.99109	4.16	1.23233	4.33	0.95096
4.28679	0.26545	4.43039	0.53964			4.51	1.52031	4.47	1.41055	4.55	1.48444	5.1	0.97066	4.19	1.22776	4.37	0.92843
4.31553	0.25508	4.46865	0.5295			4.54	1.5179	4.5	1.41253	4.58	1.48159	5.15	0.95371	4.21	1.22334	4.4	0.90752
4.34426	0.24608	4.49734	0.5203			4.57	1.51326	4.54	1.41335	4.61	1.48289	5.18	0.93648	4.25	1.21813	4.43	0.88986
4.37298	0.23857	4.52601	0.5085			4.6	1.51258	4.57	1.40879	4.64	1.48362	5.22	0.92099	4.29	1.21118	4.46	0.87497
4.40169	0.23271	4.55468	0.50096			4.63	1.51318	4.61	1.40915	4.68	1.47969	5.25	0.90727	4.31	1.20618	4.49	0.86214
4.43039	0.22861	4.58334	0.49075			4.66	1.51295	4.64	1.40955	4.71	1.48114	5.29	0.89195	4.34	1.19929	4.52	0.84554
4.45909	0.22641	4.61199	0.47894			4.69	1.51253	4.67	1.40861	4.74	1.47918	5.32	0.87912	4.37	1.18965	4.55	0.83247
4.48778	0.22625	4.64064	0.46707			4.73	1.51237	4.7	1.40786	4.77	1.48135	5.36	0.86874	4.4	1.18007	4.59	0.81414
		4.66927	0.45391			4.76	1.51277	4.73	1.4061	4.81	1.48416	5.38	0.84979	4.43	1.16622	4.61	0.79623
		4.70744	0.44312			4.8	1.51473	4.76	1.40442	4.84	1.48569	5.43	0.83472	4.46	1.15213	4.65	0.77741
		4.73606	0.4312			4.83	1.51573	4.79	1.40223	4.87	1.48738	5.48	0.81518	4.49	1.13631	4.68	0.75752
		4.76467	0.41974			4.87	1.51542	4.82	1.39841	4.91	1.48768	5.51	0.80281	4.52	1.11851	4.71	0.73636
		4.79327	0.40848			4.91	1.51486	4.85	1.39401	4.94	1.48952	5.55	0.79159	4.56	1.09887	4.75	0.71378
		4.83139	0.39749			4.94	1.51367	4.89	1.39136	4.97	1.48838	5.59	0.7751	4.59	1.07988	4.78	0.68959
		4.86949	0.38683			4.97	1.51192	4.93	1.39033	5.01	1.48951	5.63	0.75746	4.62	1.06038	4.82	0.66362
		4.89806	0.37657			5.01	1.50991	4.96	1.38613	5.04	1.496	5.67	0.73655	4.65	1.04102	4.85	0.63569
		4.92662	0.36677			5.05	1.50366	5	1.38377	5.07	1.49686	5.71	0.71267	4.67	1.02385	4.89	0.60562
		4.95518	0.35749			5.09	1.49822	5.03	1.38007	5.1	1.49755	5.74	0.69248	4.7	1.00458	4.92	0.57325
		4.98372	0.34881			5.12	1.49617	5.07	1.3782	5.14	1.49723	5.78	0.66431	4.74	0.98587	4.95	0.53839
		5.02177	0.34078			5.15	1.49499	5.1	1.37956	5.17	1.49241	5.81	0.63625	4.77	0.96755	4.98	0.50088
		5.0503	0.33348			5.18	1.48815	5.14	1.37867	5.21	1.4833	5.86	0.60803	4.8	0.94855	5.01	0.46053
		5.07882	0.32697			5.2	1.48278	5.17	1.37969	5.24	1.47551	5.89	0.57899	4.83	0.92728	5.04	0.41717
		5.10733	0.32132			5.24	1.48146	5.2	1.37945	5.27	1.45777	5.92	0.55089	4.85	0.90255	5.07	0.37062
		5.14533	0.31658			5.27	1.47815	5.24	1.37956	5.31	1.44308	5.97	0.51965	4.89	0.87866
		5.17382	0.31283			5.3	1.47237	5.28	1.38064	5.35	1.42611	6	0.48844	4.92	0.85432
		5.2023	0.31013			5.33	1.46786	5.3	1.37891	5.38	1.40965	6.04	0.45756	4.94	0.83152
						5.36	1.46455	5.34	1.37713	5.4	1.38978	6.07	0.42726	4.98	0.81166
						5.39	1.45983	5.36	1.37792	5.43	1.36687	6.12	0.39784	5.01	0.7902
						5.42	1.45542	5.4	1.37785	5.46	1.34748	6.15	0.36957	5.02	0.76772
						5.46	1.45006	5.43	1.37873	5.49	1.32761	6.19	0.34273	5.05	0.744
						5.49	1.44709	5.46	1.37731	5.52	1.30612	6.22	0.31759	5.08	0.71882
						5.52	1.44207	5.49	1.3786	5.56	1.28305	6.27	0.29443	5.11	0.69198
						5.55	1.44001	5.52	1.37574	5.59	1.26503	6.31	0.27354	5.13	0.66324
						5.58	1.43951	5.55	1.37233	5.63	1.24178	6.34	0.25518	5.17	0.6324
						5.62	1.43583	5.58	1.37583	5.66	1.21869	6.39	0.23964	5.19	0.59923
						5.65	1.43423	5.62	1.3784	5.69	1.19886	6.41	0.22719	5.22	0.56353
						5.69	1.43183	5.65	1.3777	5.72	1.17376	6.45	0.2181	5.25	0.52506
						5.72	1.43123	5.68	1.37597	5.76	1.15141	6.48	0.21267	5.29	0.48361
						5.75	1.42604	5.71	1.37531	5.79	1.12459			5.31	0.43897
						5.79	1.41778	5.74	1.37482	5.82	1.10125			5.34	0.39092
						5.82	1.4122	5.78	1.37013	5.85	1.0804			5.38	0.33924
						5.85	1.40368	5.81	1.36641	5.89	1.0586			5.43	0.28371
						5.88	1.3951	5.85	1.36491	5.92	1.03806
						5.91	1.38474	5.88	1.36558	5.95	1.0204
						5.95	1.37472	5.91	1.36196	5.98	1.00995
						5.99	1.36577	5.95	1.35813	6.02	0.99731
						6.02	1.3538	5.98	1.35566	6.06	0.97259
						6.05	1.34603	6.01	1.35226	6.1	0.95376
						6.09	1.33677	6.04	1.35089	6.13	0.93154
						6.12	1.32483	6.07	1.34854	6.16	0.90706
						6.16	1.31474	6.11	1.34318	6.19	0.88354
						6.19	1.30468	6.15	1.34255	6.22	0.85659
						6.22	1.29685	6.18	1.33669	6.25	0.82736
						6.24	1.28986	6.21	1.33424	6.28	0.79623
						6.27	1.28293	6.25	1.33208	6.31	0.76601
						6.3	1.27448	6.28	1.32801	6.33	0.73861
						6.34	1.26898	6.32	1.32399	6.37	0.71148
						6.37	1.26016	6.35	1.32239	6.4	0.69074
						6.4	1.25385	6.38	1.31954	6.44	0.66611
						6.44	1.24746	6.4	1.31583	6.47	0.64169
						6.47	1.24111	6.43	1.31148	6.51	0.61563
						6.5	1.2337	6.46	1.30702	6.54	0.58793
						6.54	1.23053	6.5	1.30266	6.58	0.55961
						6.57	1.2266	6.53	1.29812	6.62	0.53108
						6.6	1.22245	6.56	1.2955	6.65	0.50239
						6.64	1.21912	6.6	1.29213	6.68	0.47359
						6.66	1.21291	6.63	1.28769	6.71	0.44473
						6.7	1.20963	6.67	1.28281	6.74	0.41585
						6.73	1.2071	6.7	1.28002	6.78	0.387
						6.77	1.20137	6.73	1.27166	6.81	0.35824
						6.8	1.19688	6.76	1.26558	6.85	0.32961
						6.84	1.19345	6.8	1.26078	6.88	0.30116
						6.87	1.1857	6.83	1.25423	6.92	0.27294
						6.91	1.18221	6.86	1.24739	6.95	0.245
						6.94	1.17801	6.89	1.23876	6.98	0.21739
						6.97	1.1733	6.93	1.23181	7.01	0.19016
						7.01	1.16632	6.96	1.22469	7.05	0.16335
						7.03	1.15902	7	1.21929
						7.06	1.15533	7.04	1.2138
						7.1	1.14683	7.07	1.20755
						7.11	1.13836	7.1	1.20153
						7.14	1.13064	7.14	1.19625
						7.18	1.1266	7.16	1.18797
						7.22	1.11758	7.19	1.18416
						7.25	1.107	7.23	1.17941
						7.29	1.09327	7.25	1.17222
						7.32	1.08277	7.28	1.16572
						7.36	1.06592	7.31	1.16117
						7.39	1.04903	7.34	1.15606
						7.43	1.03328	7.38	1.14963
						7.46	1.01354	7.41	1.14437
						7.49	0.99549	7.45	1.14119
						7.52	0.97729	7.48	1.13925
						7.55	0.9568	7.52	1.13239
						7.59	0.93678	7.56	1.1285
						7.63	0.92034	7.59	1.12767
						7.66	0.89857	7.62	1.1263
						7.7	0.88253	7.65	1.12047
						7.73	0.86424	7.68	1.11821
						7.76	0.84427	7.72	1.11017
						7.8	0.82557	7.76	1.10862
						7.83	0.80802	7.79	1.10515
						7.85	0.78861	7.83	1.10203
						7.89	0.77193	7.86	1.0958
						7.92	0.75332	7.89	1.09172
						7.96	0.7345	7.92	1.08769
						7.99	0.71504	7.96	1.08257
						8.02	0.69747	7.99	1.07793
						8.06	0.68161	8.02	1.07553
						8.09	0.66036	8.05	1.06968
						8.13	0.6414	8.08	1.06456
						8.16	0.62955	8.12	1.05759
						8.19	0.6151	8.15	1.04867
						8.22	0.59877	8.18	1.03948
						8.25	0.58074	8.22	1.03198
						8.29	0.56242	8.25	1.0204
						8.33	0.54382	8.29	1.00826
						8.36	0.52493	8.32	0.99497
						8.39	0.50574	8.35	0.9805
						8.42	0.48627	8.38	0.9645
						8.46	0.4665	8.41	0.94683
						8.5	0.44643	8.45	0.93041
						8.51	0.42607	8.49	0.91286
						8.54	0.4054	8.52	0.89076
						8.58	0.38444	8.55	0.87167
						8.63	0.36316	8.58	0.85038
						8.66	0.34159	8.61	0.82587
						8.69	0.3197	8.64	0.79944
						8.73	0.29751	8.67	0.7741
								8.7	0.74697
								8.74	0.72153
								8.79	0.6968
								8.82	0.66873
								8.86	0.64164
								8.89	0.6182
								8.92	0.59678
								8.95	0.57139
								8.98	0.55038
								9	0.5318
								9.04	0.50918
								9.08	0.49426
								9.12	0.47574
								9.15	0.46003
								9.18	0.44962
								9.22	0.43627
								9.25	0.42345
								9.29	0.41428
								9.32	0.40591
								9.35	0.39719
								9.38	0.38911
								9.42	0.38
								9.45	0.37467
								9.48	0.37106
								9.51	0.36144
								9.55	0.35329
								9.59	0.34476
								9.62	0.3389
								9.66	0.33104
								9.69	0.32315
								9.72	0.31524
								9.74	0.30729
								9.78	0.29928
								9.81	0.29123
								9.84	0.28311
								9.87	0.27491
								9.91	0.26663
								9.94	0.25827
								9.97	0.2498
								10.01	0.24122
								10.03	0.23253
								10.07	0.22371
								10.1	0.21476

## Sheet: Figure 4a,b
Figure 4a										Figure 4b
100 μm-Li@ZDDP		120 μm-Li		100 μm-Li@ZDDP		120 μm-Li		100 μm-Li@ZDDP		100 μm-Li@ZDDP		120 μm-Li		100 μm-Li@ZDDP		100 μm-Li@ZDDP		120 μm-Li
Time (h)	Voltage (V)	Time (h)	Voltage (V)	Time (h)	Voltage (V)	Time (h)	Voltage (V)	Time (h)	Voltage (V)	Time (h)	Voltage (V)	Time (h)	Voltage (V)	Time (h)	Voltage (V)	Time (h)	Voltage (V)	Time (h)	Voltage (V)
0	-0.0015	0	0.0003	189.1	0.0055	189.1	0.0127	2669.1	0.0071	2.95	0.1308	2.95	0.1838	233.251	0.1822	0	-0.0052	0	-0.0021
0	-0.0015	0	0.0003	189.1	0.0117	189.1	0.017	2669.1	0.0158	2.95133	0.1119	2.95133	0.1863	233.253	0.1853	0.17	-0.0052	0.08	-0.0021
0	-0.0015	0	0.0003	189.2	0.0124	189.1	0.0192	2669.2	0.0182	2.95167	0.1016	2.95283	0.1804	233.254	0.1888	0.33	-0.0052	0.17	-0.0021
0	-0.0015	0	0.0003	189.2	0.0133	189.1	0.0207	2669.2	0.0192	2.95217	0.0914	2.95417	0.1782	233.256	0.1915	0.5	-0.0052	0.25	-0.0021
0	-0.0015	0	0.0003	189.2	0.0133	189.1	0.0213	2669.2	0.0198	2.95283	0.0895	2.9555	0.1736	233.257	0.194	0.67	-0.0052	0.33	-0.0024
0	-0.0409	0	0.0003	189.2	0.0133	189.1	0.022	2669.2	0.0198	2.95417	0.0892	2.957	0.1698	233.258	0.1959	0.83	-0.0052	0.42	-0.0024
0	-0.0458	0	0.0003	189.2	0.0133	189.2	0.022	2669.2	0.0201	2.9555	0.0892	2.95833	0.168	233.26	0.1965	1	-0.0052	0.5	-0.0021
0.1	-0.0468	0	0.0003	189.2	0.0133	189.2	0.022	2669.2	0.0201	2.957	0.0899	2.95967	0.1667	233.261	0.1971	1.17	-0.0052	0.58	-0.0021
0.1	-0.0468	0	0.0003	189.2	0.0136	189.2	0.0217	2669.2	0.0201	2.95833	0.0902	2.96117	0.1661	233.262	0.1981	1.33	-0.0052	0.67	-0.0021
0.1	-0.0474	0	0.0003	189.2	0.0136	189.2	0.0213	2669.2	0.0201	2.95967	0.0899	2.9625	0.1664	233.264	0.199	1.5	-0.0052	0.75	-0.0021
0.1	-0.0471	0	0.0003	189.2	0.0133	189.2	0.0213	2669.2	0.0198	2.96117	0.0899	2.96383	0.1667	233.265	0.2027	1.67	-0.0052	0.83	-0.0021
0.1	-0.0468	0	0.0003	189.2	0.0136	189.2	0.021	2669.2	0.0198	2.9625	0.0899	2.96533	0.1674	233.267	0.2055	1.83	-0.0052	0.92	-0.0021
0.1	-0.0471	0	0.0003	189.2	0.0136	189.2	0.0207	2669.2	0.0198	2.96383	0.0902	2.96667	0.1683	233.268	0.2067	2	-0.0052	1	-0.0021
0.1	-0.0471	0	-0.1652	189.2	0.0136	189.2	0.0207	2669.2	0.0198	2.96533	0.0905	2.968	0.1698	233.269	0.2083	2	-0.7707	1.08	-0.0021
0.1	-0.0477	0	-0.1537	189.3	0.0136	189.2	0.0207	2669.3	0.0198	2.96667	0.0914	2.9695	0.1714	233.271	0.2117	2.03	-0.6907	1.17	-0.0021
0.1	-0.0477	0	-0.1497	189.3	0.0136	189.2	0.0204	2669.3	0.0195	2.968	0.0917	2.97083	0.1729	233.272	0.2123	2.05	-0.6367	1.25	-0.0021
0.1	-0.0477	0	-0.1466	189.3	0.0136	189.2	0.0204	2669.3	0.0198	2.9695	0.093	2.97217	0.1742	233.274	0.2126	2.07	-0.593	1.33	-0.0021
0.1	-0.048	0	-0.1438	189.3	0.0133	189.2	0.0204	2669.3	0.0198	2.97083	0.0942	2.97367	0.1767	233.275	0.2129	2.08	-0.5577	1.42	-0.0021
0.1	-0.0483	0	-0.1419	189.3	0.0136	189.2	0.0204	2669.3	0.0195	2.97217	0.0948	2.975	0.1776	233.276	0.2139	2.1	-0.5285	1.5	-0.0021
0.1	-0.0486	0	-0.1398	189.3	0.0133	189.2	0.0204	2669.3	0.0198	2.97367	0.0957	2.97633	0.1795	233.278	0.2139	2.12	-0.5044	1.58	-0.0021
0.2	-0.0489	0.1	-0.1379	189.3	0.0133	189.2	0.0204	2669.3	0.0195	2.975	0.097	2.97783	0.1804	233.279	0.2139	2.13	-0.4836	1.67	-0.0021
0.2	-0.0492	0.1	-0.1357	189.3	0.0133	189.2	0.0201	2669.3	0.0195	2.97633	0.0976	2.97917	0.1807	233.28	0.2145	2.15	-0.4656	1.75	-0.0021
0.2	-0.0496	0.1	-0.1336	189.3	0.0133	189.2	0.0201	2669.3	0.0195	2.97783	0.0985	2.9805	0.1816	233.282	0.2148	2.17	-0.4498	1.83	-0.0021
0.2	-0.0496	0.1	-0.1317	189.3	0.0133	189.2	0.0201	2669.3	0.0195	2.97917	0.0992	2.982	0.1822	233.283	0.2148	2.18	-0.4358	1.92	-0.0021
0.2	-0.0508	0.1	-0.1295	189.3	0.0133	189.2	0.0201	2669.3	0.0195	2.9805	0.0998	2.98333	0.1822	233.285	0.2154	2.2	-0.4231	2	-0.0021
0.2	-0.0517	0.1	-0.1274	189.3	0.0136	189.2	0.0201	2669.3	0.0195	2.982	0.1001	2.98467	0.1826	233.286	0.2151	2.22	-0.4117	2	-1.0977
0.2	-0.0523	0.1	-0.1255	189.3	0.0136	189.2	0.0201	2669.3	0.0192	2.98333	0.1016	2.98617	0.1829	233.287	0.216	2.23	-0.4011	2.03	-0.9002
0.2	-0.053	0.1	-0.1236	189.4	0.0133	189.2	0.0201	2669.4	0.0192	2.98467	0.1026	2.9875	0.1832	233.289	0.216	2.27	-0.3838	2.05	-0.7831
0.2	-0.053	0.1	-0.1221	189.4	0.0133	189.2	0.0201	2669.4	0.0192	2.98617	0.1029	2.98883	0.1841	233.29	0.2167	2.3	-0.3689	2.07	-0.7443
0.2	-0.0536	0.1	-0.1202	189.4	0.0133	189.2	0.0198	2669.4	0.0192	2.9875	0.1038	2.99033	0.185	233.292	0.2163	2.33	-0.3562	2.08	-0.717
0.2	-0.0542	0.1	-0.119	189.4	0.0136	189.2	0.0198	2669.4	0.0192	2.98883	0.1044	2.99167	0.186	233.293	0.2163	2.37	-0.3456	2.1	-0.6966
0.3	-0.0551	0.1	-0.1174	189.4	0.0133	189.2	0.0198	2669.4	0.0192	2.99033	0.1057	2.993	0.1869	233.294	0.2163	2.42	-0.3323	2.12	-0.6808
0.3	-0.0551	0.1	-0.1162	189.4	0.0133	189.2	0.0198	2669.4	0.0192	2.99167	0.1066	2.9945	0.1869	233.296	0.2167	2.47	-0.3218	2.13	-0.6668
0.3	-0.0561	0.1	-0.115	189.4	0.0136	189.2	0.0198	2669.4	0.0192	2.993	0.1078	2.99583	0.1875	233.297	0.217	2.5	-0.3152	2.15	-0.655
0.3	-0.0564	0.1	-0.1137	189.4	0.0136	189.2	0.0198	2669.4	0.0192	2.9945	0.1091	2.99717	0.1878	233.299	0.2167	2.58	-0.3028	2.17	-0.6454
0.3	-0.0564	0.1	-0.1125	189.4	0.0136	189.2	0.0192	2669.4	0.0192	2.99583	0.11	2.99867	0.1884	233.3	0.216	2.67	-0.2932	2.2	-0.6271
0.3	-0.0573	0.1	-0.1116	189.4	0.0136	189.2	0.0192	2669.4	0.0192	2.99717	0.1088	3	0.19	233.301	0.2163	2.78	-0.2827	2.23	-0.6138
0.3	-0.0573	0.1	-0.1106	189.4	0.0136	189.2	0.0192	2669.4	0.0192	2.99867	0.1097	3.00133	0.1909	233.303	0.216	2.83	-0.2793	2.25	-0.6082
0.3	-0.0579	0.1	-0.1097	189.4	0.0133	189.2	0.0192	2669.4	0.0192	3	0.1103	3.00283	0.1919	233.304	0.2163	3	-0.2694	2.28	-0.598
0.3	-0.0573	0.1	-0.1091	189.5	0.0133	189.2	0.0192	2669.5	0.0192	3.00133	0.1106	3.00417	0.1937	233.305	0.2167	3.07	-0.2588	2.33	-0.5846
0.3	-0.0576	0.1	-0.1081	189.5	0.0133	189.2	0.0192	2669.5	0.0192	3.00283	0.1109	3.0055	0.1959	233.307	0.2163	3.12	-0.2483	2.38	-0.5738
0.3	-0.0573	0.1	-0.1072	189.5	0.0133	189.2	0.0192	2669.5	0.0192	3.00417	0.1116	3.007	0.1974	233.308	0.217	3.17	-0.2467	2.42	-0.5679
0.3	-0.0576	0.1	-0.1066	189.5	0.0133	189.3	0.0192	2669.5	0.0192	3.0055	0.1122	3.00833	0.199	233.31	0.2179	3.18	-0.2353	2.48	-0.5571
0.3	-0.0576	0.1	-0.106	189.5	0.0133	189.3	0.0192	2669.5	0.0192	3.007	0.1131	3.00967	0.2002	233.311	0.2167	3.23	-0.2229	2.5	-0.5552
0.4	-0.0579	0.1	-0.105	189.5	0.0133	189.3	0.0192	2669.5	0.0192	3.00833	0.1137	3.01117	0.2036	233.312	0.2173	3.27	-0.2092	2.58	-0.5428
0.4	-0.0576	0.1	-0.1041	189.5	0.0133	189.3	0.0189	2669.5	0.0192	3.00967	0.114	3.0125	0.2061	233.314	0.2179	3.28	-0.1984	2.65	-0.5313
0.4	-0.0573	0.1	-0.1035	189.5	0.0133	189.3	0.0189	2669.5	0.0192	3.01117	0.1143	3.01383	0.2086	233.315	0.2182	3.33	-0.19	2.67	-0.5288
0.4	-0.0573	0.1	-0.1029	189.5	0.0133	189.3	0.0189	2669.5	0.0192	3.0125	0.115	3.01533	0.2123	233.317	0.2185	3.38	-0.1757	2.75	-0.5199
0.4	-0.057	0.1	-0.1023	189.5	0.0133	189.3	0.0189	2669.5	0.0192	3.01383	0.1147	3.01667	0.2167	233.318	0.2182	3.47	-0.1652	2.83	-0.5121
0.4	-0.057	0.1	-0.1013	189.5	0.0133	189.3	0.0189	2669.5	0.0192	3.01533	0.1143	3.018	0.2219	233.32	0.2185	3.5	-0.164	2.92	-0.5075
0.4	-0.0573	0.1	-0.1007	189.6	0.0133	189.3	0.0189	2669.6	0.0192	3.01667	0.1143	3.0195	0.2294	233.321	0.2185	3.55	-0.1512	3	-0.5013
0.4	-0.0564	0.1	-0.1001	189.6	0.0133	189.3	0.0189	2669.6	0.0192	3.018	0.1153	3.02083	0.2356	233.322	0.2182	3.58	-0.1401	3.08	-0.4957
0.4	-0.0573	0.1	-0.0995	189.6	0.0133	189.3	0.0189	2669.6	0.0192	3.0195	0.1159	3.02217	0.243	233.324	0.2185	3.67	-0.1339	3.15	-0.4854
0.4	-0.0576	0.1	-0.0988	189.6	0.0133	189.3	0.0189	2669.6	0.0189	3.02083	0.1174	3.02367	0.248	233.325	0.2188	3.83	-0.1339	3.17	-0.4839
0.4	-0.0576	0.1	-0.0976	189.6	0.0136	189.3	0.0189	2669.6	0.0192	3.02217	0.1187	3.025	0.2504	233.326	0.2185	4	-0.1308	3.25	-0.4786
0.5	-0.0576	0.1	-0.097	189.6	0.0133	189.3	0.0189	2669.6	0.0192	3.02367	0.1187	3.02633	0.2483	233.328	0.2198	4.17	-0.128	3.33	-0.4777
0.5	-0.0579	0.1	-0.0964	189.6	0.0133	189.3	0.0189	2669.6	0.0189	3.025	0.1187	3.02783	0.2467	233.329	0.2204	4.33	-0.123	3.42	-0.4746
0.5	-0.0582	0.2	-0.0957	189.6	0.0133	189.3	0.0189	2669.6	0.0189	3.02633	0.1193	3.02917	0.2464	233.331	0.2204	4.5	-0.1227	3.5	-0.4709
0.5	-0.0585	0.2	-0.0951	189.6	0.013	189.3	0.0186	2669.6	0.0189	3.02783	0.1202	3.0305	0.2473	233.332	0.2201	4.67	-0.1224	3.58	-0.4703
0.5	-0.0582	0.2	-0.0942	189.6	0.0133	189.3	0.0189	2669.6	0.0189	3.02917	0.1209	3.032	0.2501	233.333	0.2204	4.83	-0.1212	3.67	-0.4684
0.5	-0.0585	0.2	-0.0936	189.6	0.0133	189.3	0.0189	2669.6	0.0192	3.0305	0.1221	3.03333	0.252	233.333	-0.0058	5	-0.1199	3.75	-0.4687
0.5	-0.0589	0.2	-0.093	189.6	0.0133	189.3	0.0189	2669.6	0.0192	3.032	0.1227	3.03333	0.0043	233.335	-0.0058	5.17	-0.119	3.83	-0.4671
0.5	-0.0582	0.2	-0.0796	189.7	0.0133	189.3	0.0189	2669.7	0.0192	3.03333	0.1236	3.03467	0.0018	233.336	-0.0062	5.33	-0.1171	3.9	-0.4566
0.5	-0.0582	0.2	-0.0722	189.7	0.013	189.3	0.0186	2669.7	0.0192	3.03333	0.0086	3.03617	0.0012	233.338	-0.0062	5.5	-0.1174	3.92	-0.452
0.5	-0.0582	0.2	-0.0713	189.7	0.0133	189.3	0.0186	2669.7	0.0192	3.0345	-0.004	3.0375	-0.0015	233.339	-0.0062	5.67	-0.1178	3.93	-0.438
0.5	-0.0576	0.2	-0.0713	189.7	0.0133	189.3	0.0189	2669.7	0.0192	3.03467	-0.0046	3.03883	-0.0015	233.34	-0.0062	5.83	-0.1168	4	-0.4315
0.5	-0.0573	0.2	-0.0713	189.7	0.013	189.3	0.0189	2669.7	0.0192	3.03617	-0.0052	3.04033	-0.0015	233.342	-0.0062	6	-0.1165	4.08	-0.4303
0.6	-0.0567	0.2	-0.0709	189.7	0.0133	189.3	0.0189	2669.7	0.0192	3.0375	-0.0055	3.04167	-0.0015	233.343	-0.0062	6.17	-0.1156	4.15	-0.4151
0.6	-0.0561	0.2	-0.0709	189.7	0.013	189.3	0.0186	2669.7	0.0192	3.03883	-0.0055	3.043	-0.0015	233.345	-0.0062	6.33	-0.1165	4.17	-0.4141
0.6	-0.0564	0.2	-0.0709	189.7	0.0133	189.3	0.0186	2669.7	0.0192	3.04033	-0.0058	3.0445	-0.0018	233.346	-0.0058	6.5	-0.115	4.25	-0.4129
0.6	-0.0558	0.2	-0.0709	189.7	0.0133	189.3	0.0186	2669.7	0.0192	3.04167	-0.0058	3.04583	-0.0018	233.347	-0.0058	6.67	-0.114	4.32	-0.4017
0.6	-0.0558	0.2	-0.0722	189.7	0.0133	189.3	0.0189	2669.7	0.0192	3.043	-0.0058	3.04717	-0.0021	233.349	-0.0058	6.83	-0.1143	4.33	-0.3999
0.6	-0.0554	0.2	-0.0917	189.7	0.013	189.3	0.0189	2669.7	0.0192	3.0445	-0.0058	3.04867	-0.0021	233.35	-0.0062	7	-0.115	4.42	-0.3983
0.6	-0.0548	0.2	-0.0908	189.7	0.0133	189.3	0.0186	2669.7	0.0192	3.04583	-0.0062	3.05	-0.0018	233.351	-0.0062	7	-0.0055	4.5	-0.3912
0.6	-0.0548	0.2	-0.0722	189.8	0.013	189.3	0.0189	2669.8	0.0192	3.04717	-0.0062	3.05133	-0.0018	233.353	-0.0062	7.17	-0.0052	4.58	-0.3847
0.6	-0.0545	0.2	-0.0713	189.8	0.0133	189.3	0.0189	2669.8	0.0192	3.04867	-0.0062	3.05283	-0.0018	233.354	-0.0062	7.33	-0.0052	4.67	-0.3807
0.6	-0.0545	0.2	-0.0709	189.8	0.0133	189.3	0.0186	2669.8	0.0192	3.05	-0.0062	3.05417	-0.0021	233.356	-0.0062	7.5	-0.0052	4.75	-0.3751
0.6	-0.0548	0.2	-0.0585	189.8	0.013	189.3	0.0189	2669.8	0.0192	3.05133	-0.0062	3.0555	-0.0021	233.357	-0.0062	7.67	-0.0049	4.83	-0.3723
0.6	-0.0548	0.2	-0.0582	189.8	0.0133	189.3	0.0186	2669.8	0.0192	3.05283	-0.0062	3.057	-0.0021	233.358	-0.0058	7.83	-0.0052	4.92	-0.3723
0.7	-0.0551	0.2	-0.0582	189.8	0.013	189.4	0.0186	2669.8	0.0192	3.05417	-0.0062	3.05833	-0.0021	233.36	-0.0058	8	-0.0052	5	-0.3707
0.7	-0.0548	0.2	-0.0582	189.8	0.013	189.4	0.0186	2669.8	0.0192	3.0555	-0.0058	3.05967	-0.0021	233.361	-0.0062	8.17	-0.0052	5.08	-0.371
0.7	-0.0545	0.2	-0.0598	189.8	0.013	189.4	0.0186	2669.8	0.0192	3.057	-0.0062	3.06117	-0.0018	233.363	-0.0062	8.33	-0.0052	5.17	-0.3639
0.7	-0.0551	0.2	-0.0678	189.8	0.013	189.4	0.0186	2669.8	0.0195	3.05833	-0.0058	3.0625	-0.0018	233.364	-0.0062	8.5	-0.0052	5.25	-0.359
0.7	-0.0545	0.2	-0.0598	189.8	0.013	189.4	0.0186	2669.8	0.0195	3.05967	-0.0062	3.06383	-0.0021	233.365	-0.0062	8.67	-0.0052	5.33	-0.359
0.7	-0.0548	0.2	-0.0595	189.8	0.013	189.4	0.0186	2669.8	0.0192	3.06117	-0.0062	3.06533	-0.0021	233.367	-0.0062	8.83	-0.0052	5.42	-0.3559
0.7	-0.0545	0.2	-0.0607	189.8	0.013	189.4	0.0186	2669.8	0.0195	3.0625	-0.0062	3.06667	-0.0021	233.367	-0.1928	9	-0.0052	5.5	-0.3552
0.7	-0.0548	0.2	-0.0694	189.8	0.013	189.4	0.0186	2669.8	0.0195	3.06383	-0.0062	3.06667	-0.2337	233.368	-0.1826			5.58	-0.3537
0.7	-0.0542	0.2	-0.0694	189.9	0.013	189.4	0.0186	2669.9	0.0195	3.06533	-0.0062	3.068	-0.2207	233.369	-0.181			5.67	-0.3537
0.7	-0.0542	0.2	-0.0691	189.9	0.013	189.4	0.0186	2669.9	0.0195	3.06667	-0.0062	3.06883	-0.2086	233.371	-0.1795			5.75	-0.3528
0.7	-0.0536	0.2	-0.0694	189.9	0.013	189.4	0.0186	2669.9	0.0195	3.06667	-0.1212	3.0695	-0.2055	233.372	-0.1791			5.83	-0.3528
0.7	-0.0533	0.2	-0.0706	189.9	0.013	189.4	0.0186	2669.9	0.0195	3.068	-0.1174	3.07083	-0.199	233.374	-0.1776			5.92	-0.3531
0.8	-0.0533	0.2	-0.0728	189.9	0.013	189.4	0.0186	2669.9	0.0195	3.0695	-0.1088	3.07217	-0.1956	233.375	-0.1779			6	-0.3518
0.8	-0.053	0.2	-0.0728	189.9	0.013	189.4	0.0186	2669.9	0.0195	3.07083	-0.106	3.07367	-0.1937	233.376	-0.1776			6.08	-0.35
0.8	-0.0527	0.2	-0.0768	189.9	0.013	189.4	0.0186	2669.9	0.0198	3.07217	-0.1041	3.075	-0.1919	233.378	-0.1785			6.17	-0.35
0.8	-0.0517	0.3	-0.0762	189.9	0.0133	189.4	0.0186	2669.9	0.0198	3.07367	-0.1035	3.07633	-0.1906	233.379	-0.1798			6.25	-0.3509
0.8	-0.0517	0.3	-0.0759	189.9	0.0133	189.4	0.0182	2669.9	0.0198	3.075	-0.1026	3.07783	-0.1897	233.381	-0.1791			6.33	-0.3506
0.8	-0.0517	0.3	-0.0756	189.9	0.0133	189.4	0.0186	2669.9	0.0198	3.07633	-0.1019	3.07917	-0.1891	233.382	-0.1795			6.42	-0.3484
0.8	-0.0508	0.3	-0.0747	189.9	0.0133	189.4	0.0186	2669.9	0.0198	3.07783	-0.1016	3.0805	-0.1884	233.383	-0.1798			6.5	-0.3478
0.8	-0.0505	0.3	-0.074	189.9	0.013	189.4	0.0186	2669.9	0.0201	3.07917	-0.1016	3.082	-0.1884	233.385	-0.1798			6.58	-0.345
0.8	-0.0505	0.3	-0.0737	190	0.0133	189.4	0.0186	2670	0.0201	3.0805	-0.1013	3.08333	-0.1884	233.386	-0.1798			6.67	-0.3431
0.8	-0.0505	0.3	-0.0731	190	0.013	189.4	0.0186	2670	0.0201	3.082	-0.1016	3.08467	-0.1884	233.387	-0.1804			6.75	-0.3404
0.8	-0.0505	0.3	-0.0725	190	0.013	189.4	0.0186	2670	0.0201	3.08333	-0.1019	3.08617	-0.1888	233.389	-0.1804			6.83	-0.3397
0.8	-0.0505	0.3	-0.0725	190	0.013	189.4	0.0186	2670	0.0201	3.08467	-0.1026	3.0875	-0.1894	233.39	-0.1804			6.92	-0.3407
0.8	-0.0505	0.3	-0.0716	190	0.013	189.4	0.0186	2670	0.0201	3.08617	-0.1029	3.08883	-0.1897	233.392	-0.1816			7	-0.34
0.9	-0.0508	0.3	-0.0713	190	0.013	189.4	0.0186	2670	0.0207	3.0875	-0.1038	3.09033	-0.19	233.393	-0.1822			7	-0.0034
0.9	-0.0502	0.3	-0.0709	190	0.013	189.4	0.0186	2670	0.0207	3.08883	-0.1044	3.09167	-0.1903	233.394	-0.1829			7.08	-0.0021
0.9	-0.0505	0.3	-0.0703	190	0.013	189.4	0.0186	2670	0.0207	3.09033	-0.106	3.093	-0.1912	233.396	-0.1835			7.17	-0.0021
0.9	-0.0505	0.3	-0.0703	190	0.013	189.4	0.0186	2670	0.0207	3.09167	-0.1066	3.0945	-0.1909	233.397	-0.1838			7.25	-0.0018
0.9	-0.0505	0.3	-0.0697	190	0.013	189.4	0.0186	2670	0.0207	3.093	-0.1075	3.09583	-0.1915	233.399	-0.1844			7.33	-0.0021
0.9	-0.0502	0.3	-0.0694	190	0.013	189.4	0.0186	2670	0.021	3.0945	-0.1091	3.09717	-0.1928	233.4	-0.185			7.42	-0.0021
0.9	-0.0502	0.3	-0.0598	190.1	0.0133	189.4	0.0186	2670.1	0.021	3.09583	-0.11	3.09867	-0.1934	233.401	-0.1857			7.5	-0.0021
0.9	-0.0499	0.3	-0.0592	190.1	0.0133	189.4	0.0186	2670.1	0.021	3.09717	-0.1106	3.1	-0.1934	233.403	-0.1863			7.58	-0.0021
0.9	-0.0496	0.3	-0.0585	190.1	0.013	189.4	0.0186	2670.1	0.021	3.09867	-0.1119	3.10133	-0.1937	233.404	-0.1872			7.67	-0.0021
0.9	-0.0499	0.3	-0.0582	190.1	0.0133	189.4	0.0186	2670.1	0.021	3.1	-0.1134	3.10283	-0.1953	233.405	-0.1888			7.75	-0.0018
0.9	-0.0496	0.3	-0.0582	190.1	0.0133	189.4	0.0186	2670.1	0.0213	3.10133	-0.1143	3.10417	-0.1959	233.407	-0.1897			7.83	-0.0018
0.9	-0.0492	0.3	-0.0576	190.1	0.0133	189.5	0.0186	2670.1	0.021	3.10283	-0.1156	3.1055	-0.1956	233.408	-0.19			7.92	-0.0021
1	-0.0489	0.3	-0.0573	190.1	0.0133	189.5	0.0186	2670.1	0.021	3.10417	-0.1168	3.107	-0.1962	233.41	-0.1909			8	-0.0018
1	-0.0486	0.3	-0.0567	190.1	0.0133	189.5	0.0186	2670.1	0.021	3.1055	-0.1181	3.10833	-0.1968	233.411	-0.1909			8.08	-0.0018
1	-0.0483	0.3	-0.0564	190.1	0.013	189.5	0.0186	2670.1	0.021	3.107	-0.119	3.10967	-0.1968	233.412	-0.1909			8.17	-0.0021
1	-0.0477	0.3	-0.0564	190.1	0.013	189.5	0.0186	2670.1	0.021	3.10833	-0.1196	3.11117	-0.1968	233.414	-0.1912			8.25	-0.0021
1	-0.0474	0.3	-0.0561	190.1	0.013	189.5	0.0186	2670.1	0.021	3.10967	-0.1209	3.1125	-0.1971	233.415	-0.1912			8.33	-0.0021
1	-0.0471	0.3	-0.0558	190.1	0.0065	189.5	0.0186	2670.1	0.012	3.11117	-0.1218	3.11383	-0.1971	233.417	-0.1912			8.42	-0.0021
1	-0.0468	0.3	-0.0558	190.1	0.0012	189.5	0.0186	2670.1	0.0055	3.1125	-0.123	3.11533	-0.1977	233.418	-0.1915			8.5	-0.0021
1	-0.0468	0.3	-0.0554	190.2	0.0009	189.5	0.0186	2670.2	0.0034	3.11383	-0.1236	3.11667	-0.1987	233.419	-0.1915			8.58	-0.0021
1	-0.0471	0.3	-0.0551	190.2	0.0009	189.5	0.0186	2670.2	0.0021	3.11533	-0.1249	3.118	-0.199	233.421	-0.1915			8.67	-0.0021
1	-0.0471	0.3	-0.0548	190.2	-0.0009	189.5	0.0186	2670.2	0.0018	3.11667	-0.1258	3.1195	-0.1993	233.422	-0.1919			8.75	-0.0021
1	-0.0099	0.3	-0.0545	190.2	-0.0068	189.5	0.0186	2670.2	-0.0083	3.118	-0.1261	3.12083	-0.1996	233.424	-0.1919			8.83	-0.0021
1	-0.0027	0.3	-0.0542	190.2	-0.0133	189.5	0.0186	2670.2	-0.0167	3.1195	-0.1274	3.12217	-0.1993	233.425	-0.1922			8.92	-0.0018
1.1	-0.0021	0.3	-0.0542	190.2	-0.0139	189.5	0.0186	2670.2	-0.0189	3.12083	-0.1286	3.12367	-0.2002	233.426	-0.1922			9	-0.0018
1.1	-0.0021	0.3	-0.0539	190.2	-0.0142	189.5	0.0186	2670.2	-0.0204	3.12217	-0.1289	3.125	-0.2002	233.428	-0.1922
1.1	-0.0018	0.3	-0.0536	190.2	-0.0142	189.5	0.0186	2670.2	-0.0207	3.12367	-0.1302	3.12633	-0.2015	233.429	-0.1922
1.1	0.0372	0.4	-0.0536	190.2	-0.0145	189.5	0.0186	2670.2	-0.021	3.125	-0.1314	3.12783	-0.2024	233.43	-0.1925
1.1	0.0406	0.4	-0.0533	190.2	-0.0145	189.5	0.0186	2670.2	-0.021	3.12633	-0.1317	3.12917	-0.2027	233.432	-0.1925
1.1	0.0378	0.4	-0.053	190.2	-0.0148	189.5	0.0186	2670.2	-0.0213	3.12783	-0.1323	3.1305	-0.203	233.433	-0.1922
1.1	0.0356	0.4	-0.053	190.2	-0.0148	189.5	0.0186	2670.2	-0.021	3.12917	-0.1333	3.132	-0.2036	233.435	-0.1919
1.1	0.0344	0.4	-0.053	190.2	-0.0148	189.5	0.0186	2670.2	-0.0213	3.1305	-0.1348	3.13333	-0.2036	233.436	-0.1919
1.1	0.0337	0.4	-0.0527	190.3	-0.0148	189.5	0.0186	2670.3	-0.0213	3.132	-0.136	3.13467	-0.2043	233.438	-0.1919
1.1	0.0331	0.4	-0.0523	190.3	-0.0148	189.5	0.0186	2670.3	-0.0213	3.13333	-0.1379	3.13617	-0.2043	233.439	-0.1922
1.1	0.0325	0.4	-0.052	190.3	-0.0148	189.5	0.0186	2670.3	-0.0213	3.13467	-0.1404	3.1375	-0.2043	233.44	-0.1925
1.1	0.0319	0.4	-0.052	190.3	-0.0148	189.5	0.0186	2670.3	-0.021	3.13617	-0.1416	3.13883	-0.2043	233.442	-0.1922
1.1	0.0313	0.4	-0.052	190.3	-0.0148	189.5	0.0186	2670.3	-0.021	3.1375	-0.1426	3.14033	-0.2049	233.443	-0.1922
1.1	0.0313	0.4	-0.0517	190.3	-0.0145	189.5	0.0189	2670.3	-0.021	3.13883	-0.1419	3.14167	-0.2049	233.445	-0.1922
1.2	0.031	0.4	-0.0514	190.3	-0.0148	189.5	0.0186	2670.3	-0.021	3.14033	-0.1416	3.143	-0.2049	233.446	-0.1922
1.2	0.0303	0.4	-0.0514	190.3	-0.0148	189.5	0.0186	2670.3	-0.021	3.14167	-0.1419	3.1445	-0.2046	233.447	-0.1922
1.2	0.03	0.4	-0.0514	190.3	-0.0148	189.5	0.0186	2670.3	-0.0207	3.143	-0.1422	3.14583	-0.2043	233.449	-0.1922
1.2	0.0294	0.4	-0.0511	190.3	-0.0148	189.5	0.0189	2670.3	-0.0207	3.1445	-0.1435	3.14717	-0.2043	233.45	-0.1919
1.2	0.0294	0.4	-0.0511	190.3	-0.0148	189.5	0.0186	2670.3	-0.0207	3.14583	-0.1438	3.14867	-0.2039	233.45	-0.0055
1.2	0.0291	0.4	-0.0511	190.3	-0.0145	189.5	0.0186	2670.3	-0.0207	3.14717	-0.1447	3.15	-0.2036	233.451	-0.0052
1.2	0.0288	0.4	-0.0505	190.3	-0.0148	189.5	0.0186	2670.3	-0.0204	3.14867	-0.145	3.15	-0.0096	233.453	-0.0052
1.2	0.0282	0.4	-0.0505	190.4	-0.0148	189.5	0.0189	2670.4	-0.0204	3.15	-0.1457	3.15133	-0.004	233.454	-0.0052
1.2	0.0282	0.4	-0.0505	190.4	-0.0148	189.6	0.0186	2670.4	-0.0204	3.15	-0.0164	3.15283	-0.0031	233.456	-0.0052
1.2	0.0279	0.4	-0.0505	190.4	-0.0145	189.6	0.0189	2670.4	-0.0204	3.15133	-0.008	3.15417	-0.0024	233.457	-0.0052
1.2	0.0279	0.4	-0.0502	190.4	-0.0145	189.6	0.0186	2670.4	-0.0198	3.15283	-0.0062	3.1555	-0.0024	233.458	-0.0052
1.3	0.0279	0.4	-0.0499	190.4	-0.0148	189.6	0.0186	2670.4	-0.0198	3.15417	-0.0058	3.157	-0.0021	233.46	-0.0052
1.3	0.0275	0.4	-0.0499	190.4	-0.0148	189.6	0.0186	2670.4	-0.0198	3.1555	-0.0055	3.15833	-0.0024	233.461	-0.0052
1.3	0.0275	0.4	-0.0499	190.4	-0.0148	189.6	0.0186	2670.4	-0.0198	3.157	-0.0055	3.15967	-0.0021	233.463	-0.0052
1.3	0.0275	0.4	-0.0496	190.4	-0.0148	189.6	0.0186	2670.4	-0.0195	3.15833	-0.0055	3.16117	-0.0021	233.464	-0.0052
1.3	0.0275	0.4	-0.0499	190.4	-0.0145	189.6	0.0186	2670.4	-0.0195	3.15967	-0.0055	3.1625	-0.0021	233.465	-0.0052
1.3	0.0275	0.4	-0.0499	190.4	-0.0148	189.6	0.0186	2670.4	-0.0192	3.16117	-0.0052	3.16383	-0.0021	233.467	-0.0052
1.3	0.0275	0.4	-0.0616	190.4	-0.0145	189.6	0.0186	2670.4	-0.0192	3.1625	-0.0055	3.16533	-0.0021	233.468	-0.0052
1.3	0.0272	0.4	-0.0616	190.4	-0.0148	189.6	0.0189	2670.4	-0.0192	3.16383	-0.0055	3.16667	-0.0021	233.47	-0.0052
1.3	0.0272	0.4	-0.0613	190.5	-0.0148	189.6	0.0189	2670.5	-0.0192	3.16533	-0.0052	3.168	-0.0018	233.471	-0.0052
1.3	0.0275	0.4	-0.061	190.5	-0.0145	189.6	0.0189	2670.5	-0.0192	3.16667	-0.0052	3.1695	-0.0018	233.472	-0.0052
1.3	0.0275	0.4	-0.0607	190.5	-0.0145	189.6	0.0189	2670.5	-0.0192	3.168	-0.0052	3.17083	-0.0018	233.474	-0.0052
1.3	0.0272	0.4	-0.0604	190.5	-0.0145	189.6	0.0189	2670.5	-0.0192	3.1695	-0.0052	3.17217	-0.0018	233.475	-0.0052
1.4	0.0272	0.4	-0.0604	190.5	-0.0145	189.6	0.0189	2670.5	-0.0192	3.17083	-0.0052	3.17367	-0.0018	233.476	-0.0052
1.4	0.0272	0.4	-0.0601	190.5	-0.0145	189.6	0.0189	2670.5	-0.0195	3.17217	-0.0055	3.175	-0.0018	233.478	-0.0052
1.4	0.0269	0.5	-0.0598	190.5	-0.0145	189.6	0.0189	2670.5	-0.0192	3.17367	-0.0052	3.17633	-0.0018	233.479	-0.0052
1.4	0.0269	0.5	-0.0598	190.5	-0.0145	189.6	0.0189	2670.5	-0.0192	3.175	-0.0052	3.17783	-0.0018	233.481	-0.0052
1.4	0.0266	0.5	-0.0595	190.5	-0.0145	189.6	0.0189	2670.5	-0.0195	3.17633	-0.0052	3.17917	-0.0018	233.482	-0.0052
1.4	0.0266	0.5	-0.0595	190.5	-0.0145	189.6	0.0189	2670.5	-0.0195	3.17783	-0.0052	3.1805	-0.0018	233.483	-0.0052
1.4	0.0263	0.5	-0.0595	190.5	-0.0145	189.6	0.0189	2670.5	-0.0195	3.17917	-0.0052	3.182	-0.0018	233.483	0.1773
1.4	0.0263	0.5	-0.0592	190.6	-0.0145	189.6	0.0189	2670.6	-0.0195	3.1805	-0.0052	3.18333	-0.0018	233.485	0.1832
1.4	0.0263	0.5	-0.0592	190.6	-0.0145	189.6	0.0189	2670.6	-0.0195	3.182	-0.0052	3.18333	0.1968	233.486	0.1844
1.4	0.0263	0.5	-0.0592	190.6	-0.0145	189.6	0.0189	2670.6	-0.0195	3.18333	-0.0052	3.18467	0.1981	233.488	0.1903
1.4	0.0263	0.5	-0.0592	190.6	-0.0145	189.6	0.0189	2670.6	-0.0195	3.18333	0.1298	3.1855	0.1881	233.489	0.1903
1.4	0.0263	0.5	-0.0592	190.6	-0.0145	189.6	0.0189	2670.6	-0.0195	3.18467	0.1193	3.18617	0.1847	233.49	0.1922
1.4	0.0263	0.5	-0.0592	190.6	-0.0145	189.6	0.0189	2670.6	-0.0195	3.185	0.1091	3.1875	0.1798	233.492	0.1937
1.5	0.0266	0.5	-0.0585	190.6	-0.0148	189.6	0.0192	2670.6	-0.0195	3.18583	0.0976	3.18883	0.176	233.493	0.1946
1.5	0.026	0.5	-0.0585	190.6	-0.0148	189.6	0.0192	2670.6	-0.0195	3.18617	0.0964	3.19033	0.1733	233.494	0.1974
1.5	0.0263	0.5	-0.0585	190.6	-0.0145	189.6	0.0192	2670.6	-0.0195	3.1875	0.0951	3.19167	0.1711	233.496	0.1987
1.5	0.0266	0.5	-0.0585	190.6	-0.0145	189.6	0.0192	2670.6	-0.0195	3.18883	0.0948	3.193	0.1692	233.497	0.2015
1.5	0.0266	0.5	-0.0585	190.6	-0.0145	189.6	0.0192	2670.6	-0.0195	3.19033	0.0942	3.1945	0.1683	233.499	0.2043
1.5	0.0266	0.5	-0.0582	190.6	-0.0145	189.6	0.0192	2670.6	-0.0198	3.19167	0.093	3.19583	0.1674	233.5	0.2074
1.5	0.0266	0.5	-0.0582	190.7	-0.0145	189.6	0.0192	2670.7	-0.0195	3.193	0.0923	3.19717	0.1671	233.501	0.2083
1.5	0.0269	0.5	-0.0582	190.7	-0.0145	189.6	0.0192	2670.7	-0.0195	3.1945	0.092	3.19867	0.1667	233.503	0.2098
1.5	0.0266	0.5	-0.0579	190.7	-0.0145	189.7	0.0192	2670.7	-0.0198	3.19583	0.092	3.2	0.1671	233.504	0.2126
1.5	0.0269	0.5	-0.0579	190.7	-0.0145	189.7	0.0192	2670.7	-0.0198	3.19717	0.0923	3.20133	0.1674	233.506	0.2139
1.5	0.0272	0.5	-0.0579	190.7	-0.0145	189.7	0.0192	2670.7	-0.0198	3.19867	0.093	3.20283	0.168	233.507	0.2142
1.6	0.0269	0.5	-0.0579	190.7	-0.0145	189.7	0.0198	2670.7	-0.0198	3.2	0.0933	3.20417	0.1686	233.508	0.2145
1.6	0.0272	0.5	-0.0576	190.7	-0.0145	189.7	0.0192	2670.7	-0.0198	3.20133	0.0945	3.2055	0.1695	233.51	0.2145
1.6	0.0269	0.5	-0.0576	190.7	-0.0145	189.7	0.0192	2670.7	-0.0198	3.20283	0.0951	3.207	0.1705	233.511	0.2136
1.6	0.0272	0.5	-0.0576	190.7	-0.0142	189.7	0.0192	2670.7	-0.0198	3.20417	0.0964	3.20833	0.1717	233.512	0.2142
1.6	0.0269	0.5	-0.0573	190.7	-0.0145	189.7	0.0192	2670.7	-0.0198	3.2055	0.0976	3.20967	0.1726	233.514	0.2148
1.6	0.0272	0.5	-0.057	190.7	-0.0145	189.7	0.0192	2670.7	-0.0198	3.207	0.0988	3.21117	0.1739	233.515	0.2148
1.6	0.0269	0.5	-0.057	190.7	-0.0145	189.7	0.0192	2670.7	-0.0198	3.20833	0.1004	3.2125	0.1751	233.517	0.2154
1.6	0.0269	0.5	-0.057	190.8	-0.0145	189.7	0.0198	2670.8	-0.0204	3.20967	0.1016	3.21383	0.1764	233.518	0.2163
1.6	0.0269	0.5	-0.0567	190.8	-0.0145	189.7	0.0198	2670.8	-0.0204	3.21117	0.1026	3.21533	0.1779	233.519	0.2167
1.6	0.0269	0.5	-0.0564	190.8	-0.0145	189.7	0.0198	2670.8	-0.0198	3.2125	0.1038	3.21667	0.1795	233.521	0.2167
1.6	0.0269	0.5	-0.0567	190.8	-0.0145	189.7	0.0198	2670.8	-0.0198	3.21383	0.105	3.218	0.1813	233.522	0.217
1.6	0.0269	0.5	-0.0564	190.8	-0.0145	189.7	0.0198	2670.8	-0.0204	3.21533	0.1063	3.2195	0.1832	233.524	0.217
1.6	0.0272	0.5	-0.0561	190.8	-0.0145	189.7	0.0198	2670.8	-0.0198	3.21667	0.1075	3.22083	0.185	233.525	0.2182
1.7	0.0275	0.5	-0.0558	190.8	-0.0145	189.7	0.0198	2670.8	-0.0198	3.218	0.1085	3.22217	0.1869	233.526	0.2179
1.7	0.0275	0.6	-0.0558	190.8	-0.0145	189.7	0.0198	2670.8	-0.0198	3.2195	0.1097	3.22367	0.1888	233.528	0.217
1.7	0.0279	0.6	-0.0554	190.8	-0.0145	189.7	0.0198	2670.8	-0.0204	3.22083	0.1103	3.225	0.1906	233.529	0.217
1.7	0.0279	0.6	-0.0551	190.8	-0.0145	189.7	0.0201	2670.8	-0.0204	3.22217	0.1112	3.22633	0.1922	233.53	0.2173
1.7	0.0279	0.6	-0.0551	190.8	-0.0142	189.7	0.0201	2670.8	-0.0204	3.22367	0.1122	3.22783	0.1937	233.532	0.2173
1.7	0.0279	0.6	-0.0548	190.8	-0.0145	189.7	0.0198	2670.8	-0.0204	3.225	0.1122	3.22917	0.1953	233.533	0.2179
1.7	0.0279	0.6	-0.0548	190.8	-0.0142	189.7	0.0198	2670.8	-0.0204	3.22633	0.1122	3.2305	0.1968	233.535	0.2173
1.7	0.0282	0.6	-0.0545	190.9	-0.0142	189.7	0.0198	2670.9	-0.0204	3.22783	0.1134	3.232	0.1981	233.536	0.2173
1.7	0.0288	0.6	-0.0545	190.9	-0.0142	189.7	0.0201	2670.9	-0.0207	3.22917	0.114	3.23333	0.2005	233.537	0.2173
1.7	0.0282	0.6	-0.0542	190.9	-0.0145	189.7	0.0201	2670.9	-0.0207	3.2305	0.1143	3.23467	0.2021	233.539	0.2176
1.7	0.0288	0.6	-0.0542	190.9	-0.0142	189.7	0.0201	2670.9	-0.0207	3.232	0.1153	3.23617	0.2033	233.54	0.217
1.8	0.0288	0.6	-0.0539	190.9	-0.0142	189.7	0.0201	2670.9	-0.0207	3.23333	0.1156	3.2375	0.2043	233.542	0.217
1.8	0.0288	0.6	-0.0542	190.9	-0.0142	189.7	0.0201	2670.9	-0.0207	3.23467	0.1153	3.23883	0.2064	233.543	0.2163
1.8	0.0288	0.6	-0.0536	190.9	-0.0145	189.7	0.0201	2670.9	-0.0207	3.23617	0.1153	3.24033	0.207	233.544	0.216
1.8	0.0288	0.6	-0.0536	190.9	-0.0145	189.7	0.0201	2670.9	-0.0207	3.2375	0.115	3.24167	0.2092	233.546	0.2163
1.8	0.0288	0.6	-0.0533	190.9	-0.0142	189.7	0.0201	2670.9	-0.021	3.23883	0.115	3.243	0.2114	233.547	0.217
1.8	0.0288	0.6	-0.0533	190.9	-0.0145	189.7	0.0204	2670.9	-0.021	3.24033	0.1153	3.2445	0.2126	233.549	0.2173
1.8	0.0291	0.6	-0.053	190.9	-0.0142	189.7	0.0201	2670.9	-0.0207	3.24167	0.1162	3.24583	0.2136	233.55	0.2176
1.8	0.0288	0.6	-0.053	190.9	-0.0142	189.7	0.0204	2670.9	-0.021	3.243	0.1168	3.24717	0.2157	233.551	0.2176
1.8	0.0282	0.6	-0.0527	191	-0.0145	189.7	0.0204	2671	-0.021	3.2445	0.1178	3.24867	0.2185	233.553	0.2173
1.8	0.0288	0.6	-0.0527	191	-0.0145	189.8	0.0204	2671	-0.0213	3.24583	0.1184	3.25	0.2194	233.554	0.217
1.8	0.0288	0.6	-0.0446	191	-0.0145	189.8	0.0204	2671	-0.0213	3.24717	0.1174	3.25133	0.2219	233.555	0.2173
1.8	0.0288	0.6	-0.0446	191	-0.0145	189.8	0.0204	2671	-0.0213	3.24867	0.1168	3.25283	0.2253	233.557	0.217
1.9	0.0288	0.6	-0.0446	191	-0.0145	189.8	0.0204	2671	-0.0217	3.25	0.1174	3.25417	0.2287	233.558	0.2173
1.9	0.0288	0.6	-0.0446	191	-0.0145	189.8	0.0207	2671	-0.0217	3.25133	0.1181	3.2555	0.2349	233.56	0.2176
1.9	0.0291	0.6	-0.0443	191	-0.0145	189.8	0.0204	2671	-0.0217	3.25283	0.1193	3.257	0.247	233.561	0.2173
1.9	0.0291	0.6	-0.0446	191	-0.0145	189.8	0.0207	2671	-0.0217	3.25417	0.1205	3.258	0.2585	233.562	0.2173
1.9	0.0291	0.6	-0.0443	191	-0.0142	189.8	0.0207	2671	-0.022	3.2555	0.1218	3.25833	0.2613	233.564	0.2182
1.9	0.0294	0.6	-0.0443	191	-0.0145	189.8	0.0204	2671	-0.022	3.257	0.1221	3.25967	0.2656	233.565	0.2179
1.9	0.0294	0.6	-0.0443	191	-0.0142	189.8	0.0207	2671	-0.022	3.25833	0.1227	3.26117	0.2666	233.567	0.2185
1.9	0.0294	0.6	-0.044	191.1	-0.0142	189.8	0.0207	2671.1	-0.022	3.25967	0.1236	3.2625	0.2681	233.567	-0.0055
1.9	0.0294	0.6	-0.044	191.1	-0.0142	189.8	0.0207	2671.1	-0.0223	3.26117	0.1236	3.26383	0.269	233.568	-0.0058
1.9	0.0294	0.6	-0.044	191.1	-0.0142	189.8	0.0207	2671.1	-0.0223	3.2625	0.1255	3.26533	0.2703	233.57	-0.0062
1.9	0.0294	0.6	-0.044	191.1	-0.0142	189.8	0.021	2671.1	-0.0226	3.26383	0.1267	3.26667	0.2678	233.571	-0.0062
1.9	0.0297	0.6	-0.044	191.1	-0.0142	189.8	0.0207	2671.1	-0.0226	3.26533	0.1274	3.26667	0.0049	233.572	-0.0058
1.9	0.0297	0.6	-0.0437	191.1	-0.0142	189.8	0.021	2671.1	-0.0223	3.26667	0.1277	3.268	0.0018	233.574	-0.0062
2	0.0297	0.6	-0.044	191.1	-0.0142	189.8	0.021	2671.1	-0.0223	3.26667	0.0099	3.2695	0.0012	233.575	-0.0062
2	0.0297	0.7	-0.044	191.1	-0.0145	189.8	0.021	2671.1	-0.0226	3.26783	-0.0037	3.27083	-0.0012	233.576	-0.0062
2	0.0294	0.7	-0.0437	191.1	-0.0145	189.8	0.021	2671.1	-0.0226	3.268	-0.004	3.27217	-0.0015	233.578	-0.0062
2	0.0294	0.7	-0.0437	191.1	-0.0145	189.8	0.021	2671.1	-0.0226	3.2695	-0.0052	3.27367	-0.0015	233.579	-0.0062
2	0.0294	0.7	-0.0437	191.1	-0.0145	189.8	0.021	2671.1	-0.0226	3.27083	-0.0055	3.275	-0.0018	233.581	-0.0062
2	0.0294	0.7	-0.0437	191.1	-0.0145	189.8	0.021	2671.1	-0.0226	3.27217	-0.0058	3.27633	-0.0018	233.582	-0.0062
2	0.0291	0.7	-0.0437	191.2	-0.0145	189.8	0.021	2671.2	-0.0226	3.27367	-0.0058	3.27783	-0.0018	233.583	-0.0062
2	0.0288	0.7	-0.0434	191.2	-0.0145	189.8	0.0213	2671.2	-0.0226	3.275	-0.0058	3.27917	-0.0018	233.585	-0.0062
2	0.0288	0.7	-0.0434	191.2	-0.0145	189.8	0.0213	2671.2	-0.0226	3.27633	-0.0058	3.2805	-0.0018	233.586	-0.0062
2	0.0282	0.7	-0.0427	191.2	-0.0077	189.8	0.0213	2671.2	-0.0139	3.27783	-0.0058	3.282	-0.0018	233.588	-0.0062
2	0.0288	0.7	-0.0434	191.2	-0.0024	189.8	0.0213	2671.2	-0.0068	3.27917	-0.0058	3.28333	-0.0018	233.589	-0.0062
2	0.0288	0.7	-0.0427	191.2	-0.0018	189.8	0.0213	2671.2	-0.0049	3.2805	-0.0062	3.28467	-0.0018	233.59	-0.0062
2.1	0.0288	0.7	-0.0427	191.2	-0.0018	189.8	0.0217	2671.2	-0.0034	3.282	-0.0062	3.28617	-0.0018	233.592	-0.0062
2.1	0.0288	0.7	-0.0427	191.2	-0.0018	189.8	0.0217	2671.2	-0.0027	3.28333	-0.0062	3.2875	-0.0018	233.593	-0.0062
2.1	0.0071	0.7	-0.0427	191.2	0.0058	189.8	0.0217	2671.2	0.0074	3.28467	-0.0062	3.28883	-0.0018	233.595	-0.0062
2.1	0.0009	0.7	-0.0427	191.2	0.0117	189.8	0.0217	2671.2	0.0158	3.28617	-0.0058	3.29033	-0.0021	233.596	-0.0062
2.1	-0.0009	0.7	-0.0427	191.2	0.013	189.8	0.0217	2671.2	0.0182	3.2875	-0.0058	3.29167	-0.0021	233.597	-0.0062
2.1	-0.0012	0.7	-0.0424	191.2	0.013	189.8	0.0217	2671.2	0.0195	3.28883	-0.0058	3.293	-0.0021	233.599	-0.0062
2.1	-0.0012	0.7	-0.0424	191.2	0.0133	189.8	0.022	2671.2	0.0198	3.29033	-0.0058	3.2945	-0.0018	233.6	-0.0062
2.1	-0.0229	0.7	-0.0424	191.2	0.0133	189.8	0.0217	2671.2	0.0198	3.29167	-0.0062	3.29583	-0.0018	233.6	-0.1919
2.1	-0.0285	0.7	-0.0424	191.3	0.0133	189.8	0.0217	2671.3	0.0201	3.293	-0.0058	3.29717	-0.0018	233.601	-0.1826
2.1	-0.0288	0.7	-0.0421	191.3	0.0133	189.9	0.0217	2671.3	0.0201	3.2945	-0.0062	3.29867	-0.0021	233.603	-0.1807
2.1	-0.0285	0.7	-0.0424	191.3	0.0133	189.9	0.022	2671.3	0.0201	3.29583	-0.0062	3.3	-0.0021	233.604	-0.1798
2.1	-0.0279	0.7	-0.0421	191.3	0.0133	189.9	0.022	2671.3	0.0201	3.29717	-0.0062	3.3	-0.2458	233.606	-0.1801
2.1	-0.0285	0.7	-0.0421	191.3	0.0136	189.9	0.022	2671.3	0.0201	3.29867	-0.0062	3.30117	-0.2315	233.607	-0.1801
2.1	-0.0279	0.7	-0.0421	191.3	0.0136	189.9	0.022	2671.3	0.0201	3.3	-0.0062	3.30133	-0.2266	233.608	-0.1807
2.2	-0.0279	0.7	-0.0421	191.3	0.0136	189.9	0.022	2671.3	0.0201	3.3	-0.1236	3.3025	-0.2151	233.61	-0.1813
2.2	-0.0272	0.7	-0.0418	191.3	0.0136	189.9	0.022	2671.3	0.0198	3.30133	-0.1246	3.30283	-0.2139	233.611	-0.181
2.2	-0.0272	0.7	-0.0418	191.3	0.0136	189.9	0.022	2671.3	0.0198	3.30283	-0.1171	3.30417	-0.208	233.613	-0.1807
2.2	-0.0269	0.7	-0.0418	191.3	0.0136	189.9	0.0223	2671.3	0.0198	3.30417	-0.1125	3.3055	-0.2046	233.614	-0.1816
2.2	-0.0269	0.7	-0.0418	191.3	0.0136	189.9	0.0223	2671.3	0.0198	3.3055	-0.1097	3.307	-0.2027	233.615	-0.1822
2.2	-0.0266	0.7	-0.0418	191.3	0.0136	189.9	0.0223	2671.3	0.0198	3.307	-0.1072	3.30833	-0.2002	233.617	-0.1819
2.2	-0.0263	0.7	-0.0418	191.3	0.0136	189.9	0.0226	2671.3	0.0198	3.30833	-0.105	3.30967	-0.1996	233.618	-0.1819
2.2	-0.0263	0.7	-0.0418	191.4	0.0133	189.9	0.0226	2671.4	0.0195	3.30967	-0.1038	3.31117	-0.1977	233.619	-0.1822
2.2	-0.026	0.7	-0.0415	191.4	0.0133	189.9	0.0226	2671.4	0.0195	3.31117	-0.1035	3.3125	-0.1968	233.621	-0.1835
2.2	-0.026	0.7	-0.0418	191.4	0.0136	189.9	0.0226	2671.4	0.0195	3.3125	-0.1032	3.31383	-0.1937	233.622	-0.1838
2.2	-0.0257	0.7	-0.0415	191.4	0.0136	189.9	0.0226	2671.4	0.0195	3.31383	-0.1035	3.31533	-0.1925	233.624	-0.1847
2.3	-0.0254	0.8	-0.0415	191.4	0.0133	189.9	0.0226	2671.4	0.0195	3.31533	-0.1038	3.31667	-0.1922	233.625	-0.1857
2.3	-0.0257	0.8	-0.0412	191.4	0.0133	189.9	0.0229	2671.4	0.0195	3.31667	-0.1041	3.318	-0.1919	233.626	-0.1875
2.3	-0.0257	0.8	-0.0415	191.4	0.0133	189.9	0.0229	2671.4	0.0195	3.318	-0.1044	3.3195	-0.1919	233.628	-0.1888
2.3	-0.0254	0.8	-0.0412	191.4	0.0133	189.9	0.0229	2671.4	0.0192	3.3195	-0.1047	3.32083	-0.1922	233.629	-0.1888
2.3	-0.0254	0.8	-0.0415	191.4	0.0136	189.9	0.0232	2671.4	0.0192	3.32083	-0.105	3.32217	-0.1925	233.631	-0.1915
2.3	-0.0251	0.8	-0.0415	191.4	0.0133	189.9	0.0232	2671.4	0.0195	3.32217	-0.106	3.32367	-0.1928	233.632	-0.1925
2.3	-0.0251	0.8	-0.0412	191.4	0.0136	189.9	0.0235	2671.4	0.0192	3.32367	-0.1066	3.325	-0.194	233.633	-0.1925
2.3	-0.0251	0.8	-0.0412	191.4	0.0136	189.9	0.0232	2671.4	0.0192	3.325	-0.1078	3.32633	-0.1943	233.635	-0.1931
2.3	-0.0251	0.8	-0.0409	191.5	0.0133	189.9	0.0235	2671.5	0.0192	3.32633	-0.1094	3.32783	-0.195	233.636	-0.1928
2.3	-0.0251	0.8	-0.0409	191.5	0.0136	189.9	0.0232	2671.5	0.0192	3.32783	-0.1106	3.32917	-0.1959	233.637	-0.1931
2.3	-0.0251	0.8	-0.0409	191.5	0.0136	189.9	0.0235	2671.5	0.0192	3.32917	-0.1112	3.3305	-0.1965	233.639	-0.1931
2.3	-0.0248	0.8	-0.0409	191.5	0.0133	189.9	0.0235	2671.5	0.0192	3.3305	-0.1125	3.332	-0.1974	233.64	-0.1928
2.4	-0.0251	0.8	-0.0409	191.5	0.0136	189.9	0.0235	2671.5	0.0192	3.332	-0.1134	3.33333	-0.1981	233.642	-0.1928
2.4	-0.0248	0.8	-0.0412	191.5	0.0136	189.9	0.0238	2671.5	0.0192	3.33333	-0.1143	3.33467	-0.1984	233.643	-0.1928
2.4	-0.0248	0.8	-0.0409	191.5	0.0133	189.9	0.0238	2671.5	0.0192	3.33467	-0.1159	3.33617	-0.1987	233.644	-0.1928
2.4	-0.0244	0.8	-0.0409	191.5	0.0133	189.9	0.0238	2671.5	0.0192	3.33617	-0.1178	3.3375	-0.1993	233.646	-0.1928
2.4	-0.0244	0.8	-0.0409	191.5	0.0136	189.9	0.0238	2671.5	0.0192	3.3375	-0.1184	3.33883	-0.1999	233.647	-0.1928
2.4	-0.0244	0.8	-0.0409	191.5	0.0133	189.9	0.0238	2671.5	0.0192	3.33883	-0.119	3.34033	-0.2018	233.649	-0.1928
2.4	-0.0244	0.8	-0.0406	191.5	0.0136	189.9	0.0238	2671.5	0.0192	3.34033	-0.1196	3.34167	-0.203	233.65	-0.1925
2.4	-0.0241	0.8	-0.0406	191.6	0.0133	189.9	0.0241	2671.6	0.0192	3.34167	-0.1202	3.343	-0.2043	233.651	-0.1928
2.4	-0.0241	0.8	-0.0406	191.6	0.0133	190	0.0241	2671.6	0.0192	3.343	-0.1205	3.3445	-0.2052	233.653	-0.1925
2.4	-0.0241	0.8	-0.0406	191.6	0.0133	190	0.0241	2671.6	0.0192	3.3445	-0.1209	3.34583	-0.2055	233.654	-0.1928
2.4	-0.0238	0.8	-0.0406	191.6	0.0133	190	0.0244	2671.6	0.0189	3.34583	-0.1215	3.34717	-0.2064	233.655	-0.1928
2.4	-0.0238	0.8	-0.0406	191.6	0.0133	190	0.0244	2671.6	0.0192	3.34717	-0.1218	3.34867	-0.2067	233.657	-0.1925
2.5	-0.0241	0.8	-0.0406	191.6	0.0133	190	0.0244	2671.6	0.0189	3.34867	-0.1221	3.35	-0.2077	233.658	-0.1925
2.5	-0.0238	0.8	-0.0406	191.6	0.0133	190	0.0248	2671.6	0.0192	3.35	-0.1227	3.35133	-0.2077	233.66	-0.1925
2.5	-0.0238	0.8	-0.0406	191.6	0.0133	190	0.0248	2671.6	0.0192	3.35133	-0.1233	3.35283	-0.2092	233.661	-0.1928
2.5	-0.0238	0.8	-0.0406	191.6	0.0133	190	0.0248	2671.6	0.0192	3.35283	-0.1233	3.35417	-0.2098	233.662	-0.1925
2.5	-0.0238	0.8	-0.0406	191.6	0.0133	190	0.0251	2671.6	0.0192	3.35417	-0.1236	3.3555	-0.2108	233.664	-0.1925
2.5	-0.0241	0.8	-0.0406	191.6	0.0133	190	0.0251	2671.6	0.0192	3.3555	-0.1236	3.357	-0.2108	233.665	-0.1919
2.5	-0.0241	0.8	-0.0406	191.6	0.0133	190	0.0251	2671.6	0.0192	3.357	-0.1246	3.35833	-0.2117	233.667	-0.1922
2.5	-0.0241	0.8	-0.0403	191.7	0.0133	190	0.0254	2671.7	0.0192	3.35833	-0.1255	3.35967	-0.212	233.668	-0.1922
2.5	-0.0241	0.8	-0.0403	191.7	0.0136	190	0.0254	2671.7	0.0192	3.35967	-0.1261	3.36117	-0.2136	233.669	-0.1922
2.5	-0.0241	0.8	-0.0403	191.7	0.0136	190	0.0257	2671.7	0.0192	3.36117	-0.1267	3.3625	-0.2142	233.671	-0.1919
2.5	-0.0241	0.8	-0.0403	191.7	0.0133	190	0.0257	2671.7	0.0192	3.3625	-0.128	3.36383	-0.2145	233.672	-0.1922
2.5	-0.0241	0.8	-0.0403	191.7	0.0133	190	0.0257	2671.7	0.0192	3.36383	-0.1289	3.36533	-0.2151	233.674	-0.1919
2.5	-0.0238	0.8	-0.0403	191.7	0.0133	190	0.0257	2671.7	0.0192	3.36533	-0.1302	3.36667	-0.216	233.675	-0.1919
2.6	-0.0238	0.9	-0.0399	191.7	0.0133	190	0.026	2671.7	0.0192	3.36667	-0.1311	3.368	-0.216	233.676	-0.1919
2.6	-0.0238	0.9	-0.0403	191.7	0.0133	190	0.026	2671.7	0.0192	3.368	-0.1326	3.3695	-0.2163	233.678	-0.1919
2.6	-0.0238	0.9	-0.0403	191.7	0.0133	190	0.026	2671.7	0.0192	3.3695	-0.1342	3.37083	-0.2163	233.679	-0.1919
2.6	-0.0235	0.9	-0.0403	191.7	0.0133	190	0.026	2671.7	0.0189	3.37083	-0.1357	3.37217	-0.2176	233.68	-0.1919
2.6	-0.0238	0.9	-0.0399	191.7	0.0133	190	0.0266	2671.7	0.0189	3.37217	-0.1367	3.37367	-0.2179	233.682	-0.1922
2.6	-0.0238	0.9	-0.0399	191.7	0.0133	190	0.0266	2671.7	0.0189	3.37367	-0.137	3.375	-0.2182	233.683	-0.1919
2.6	-0.0235	0.9	-0.0399	191.8	0.0133	190	0.0266	2671.8	0.0189	3.375	-0.1388	3.37633	-0.2182	233.683	-0.0055
2.6	-0.0235	0.9	-0.0396	191.8	0.0133	190	0.0266	2671.8	0.0192	3.37633	-0.1401	3.37783	-0.2179	233.685	-0.0055
2.6	-0.0232	0.9	-0.0396	191.8	0.0133	190	0.0269	2671.8	0.0192	3.37783	-0.1404	3.37917	-0.2173	233.686	-0.0052
2.6	-0.0232	0.9	-0.0396	191.8	0.0133	190	0.0269	2671.8	0.0192	3.37917	-0.1395	3.3805	-0.2176	233.688	-0.0052
2.6	-0.0232	0.9	-0.0396	191.8	0.0133	190	0.0272	2671.8	0.0192	3.3805	-0.1401	3.382	-0.2176	233.689	-0.0052
2.6	-0.0235	0.9	-0.0396	191.8	0.0133	190	0.0269	2671.8	0.0192	3.382	-0.1404	3.38333	-0.2173	233.69	-0.0052
2.7	-0.0235	0.9	-0.0396	191.8	0.0133	190	0.0272	2671.8	0.0192	3.38333	-0.1413	3.38333	-0.0099	233.692	-0.0052
2.7	-0.0235	0.9	-0.0399	191.8	0.0133	190	0.0272	2671.8	0.0192	3.38333	-0.0161	3.38467	-0.004	233.693	-0.0052
2.7	-0.0235	0.9	-0.0396	191.8	0.013	190	0.0279	2671.8	0.0192	3.38467	-0.0077	3.38617	-0.0031	233.695	-0.0052
2.7	-0.0235	0.9	-0.0396	191.8	0.0133	190	0.0279	2671.8	0.0192	3.38617	-0.0062	3.3875	-0.0027	233.696	-0.0052
2.7	-0.0238	0.9	-0.0393	191.8	0.0133	190	0.0279	2671.8	0.0192	3.3875	-0.0058	3.38883	-0.0027	233.697	-0.0052
2.7	-0.0238	0.9	-0.0396	191.8	0.0133	190	0.0282	2671.8	0.0195	3.38883	-0.0055	3.39033	-0.0024	233.699	-0.0052
2.7	-0.0238	0.9	-0.0393	191.8	0.0133	190.1	0.0282	2671.8	0.0195	3.39033	-0.0055	3.39167	-0.0024	233.7	-0.0052
2.7	-0.0241	0.9	-0.0393	191.9	0.0133	190.1	0.0282	2671.9	0.0195	3.39167	-0.0055	3.393	-0.0024	233.701	-0.0052
2.7	-0.0238	0.9	-0.0393	191.9	0.0133	190.1	0.0285	2671.9	0.0195	3.393	-0.0055	3.3945	-0.0021	233.703	-0.0052
2.7	-0.0238	0.9	-0.0393	191.9	0.0133	190.1	0.0285	2671.9	0.0192	3.3945	-0.0055	3.39583	-0.0021	233.704	-0.0052
2.7	-0.0238	0.9	-0.0393	191.9	0.0133	190.1	0.0285	2671.9	0.0195	3.39583	-0.0055	3.39717	-0.0021	233.706	-0.0052
2.8	-0.0238	0.9	-0.0393	191.9	0.0133	190.1	0.0285	2671.9	0.0195	3.39717	-0.0052	3.39867	-0.0021	233.707	-0.0052
2.8	-0.0238	0.9	-0.0393	191.9	0.013	190.1	0.0285	2671.9	0.0195	3.39867	-0.0055	3.4	-0.0021	233.708	-0.0052
2.8	-0.0235	0.9	-0.0393	191.9	0.0133	190.1	0.0285	2671.9	0.0195	3.4	-0.0052	3.40133	-0.0021	233.71	-0.0052
2.8	-0.0235	0.9	-0.0393	191.9	0.013	190.1	0.0288	2671.9	0.0195	3.40133	-0.0052	3.40283	-0.0018	233.711	-0.0052
2.8	-0.0238	0.9	-0.0393	191.9	0.0133	190.1	0.0288	2671.9	0.0195	3.40283	-0.0052	3.40417	-0.0018	233.713	-0.0052
2.8	-0.0235	0.9	-0.0393	191.9	0.0133	190.1	0.0291	2671.9	0.0195	3.40417	-0.0052	3.4055	-0.0021	233.714	-0.0052
2.8	-0.0235	0.9	-0.039	191.9	0.013	190.1	0.0288	2671.9	0.0195	3.4055	-0.0052	3.407	-0.0021	233.715	-0.0052
2.8	-0.0238	0.9	-0.039	191.9	0.013	190.1	0.0291	2671.9	0.0195	3.407	-0.0052	3.40833	-0.0021	233.717	-0.0052
2.8	-0.0238	0.9	-0.039	192	0.0133	190.1	0.0291	2672	0.0195	3.40833	-0.0052	3.40967	-0.0018	233.717	0.1776
2.8	-0.0238	0.9	-0.039	192	0.013	190.1	0.0294	2672	0.0195	3.40967	-0.0052	3.41117	-0.0018	233.718	0.1819
2.8	-0.0241	0.9	-0.039	192	0.0133	190.1	0.0291	2672	0.0195	3.41117	-0.0052	3.4125	-0.0018	233.72	0.1844
2.8	-0.0241	0.9	-0.0387	192	0.0133	190.1	0.0294	2672	0.0192	3.4125	-0.0055	3.41383	-0.0018	233.721	0.1894
2.9	-0.0241	0.9	-0.039	192	0.013	190.1	0.0294	2672	0.0192	3.41383	-0.0052	3.41533	-0.0021	233.722	0.1894
2.9	-0.0241	1	-0.039	192	0.013	190.1	0.0294	2672	0.0192	3.41533	-0.0052	3.41667	-0.0021	233.724	0.1906
2.9	-0.0244	1	-0.039	192	0.0133	190.1	0.0294	2672	0.0192	3.41667	-0.0052	3.41667	0.2086	233.725	0.1922
2.9	-0.0244	1	-0.039	192	0.0133	190.1	0.0297	2672	0.0192	3.41667	0.1255	3.418	0.2052	233.726	0.1946
2.9	-0.0248	1	-0.039	192	0.0133	190.1	0.0294	2672	0.0192	3.418	0.1246	3.41883	0.1912	233.728	0.1987
2.9	-0.0248	1	-0.0387	192	0.013	190.1	0.0297	2672	0.0192	3.41867	0.1119	3.4195	0.1875	233.729	0.2005
2.9	-0.0251	1	-0.039	192	0.0133	190.1	0.0297	2672	0.0192	3.4195	0.1038	3.42083	0.1838	233.731	0.2021
2.9	-0.0254	1	-0.0387	192.1	0.0133	190.1	0.0297	2672.1	0.0192	3.42083	0.1004	3.42217	0.1819	233.732	0.2046
2.9	-0.0254	1	-0.0387	192.1	0.013	190.1	0.0297	2672.1	0.0195	3.42217	0.0988	3.42367	0.1804	233.733	0.2055
2.9	-0.0254	1	-0.0387	192.1	0.013	190.1	0.0297	2672.1	0.0195	3.42367	0.0964	3.425	0.1782	233.735	0.207
2.9	-0.0257	1	-0.0387	192.1	0.013	190.1	0.03	2672.1	0.0195	3.425	0.0948	3.42633	0.177	233.736	0.2083
2.9	-0.026	1	-0.0387	192.1	0.013	190.1	0.03	2672.1	0.0195	3.42633	0.0933	3.42783	0.1757	233.738	0.2108
3	-0.026	1	-0.0387	192.1	0.013	190.1	0.0297	2672.1	0.0198	3.42783	0.093	3.42917	0.1745	233.739	0.212
3	-0.026	1	-0.0384	192.1	0.013	190.1	0.0297	2672.1	0.0198	3.42917	0.093	3.4305	0.1739	233.74	0.2123
3	-0.0263	1	-0.0384	192.1	0.013	190.1	0.0133	2672.1	0.0198	3.4305	0.0933	3.432	0.1736	233.742	0.2123
3	-0.0263	1	-0.0384	192.1	0.013	190.1	0.0055	2672.1	0.0198	3.432	0.0942	3.43333	0.1733	233.743	0.2123
3	-0.0266	1	-0.0384	192.1	0.013	190.1	0.0037	2672.1	0.0201	3.43333	0.0945	3.43467	0.1733	233.744	0.2136
3	-0.0266	1	-0.0387	192.1	0.013	190.1	0.0027	2672.1	0.0201	3.43467	0.0957	3.43617	0.1736	233.746	0.2132
3	-0.0269	1	-0.0384	192.1	0.013	190.1	0.0024	2672.1	0.0201	3.43617	0.0967	3.4375	0.1739	233.747	0.2129
3	-0.0269	1	-0.0384	192.2	0.013	190.1	0.0018	2672.2	0.0207	3.4375	0.0973	3.43883	0.1745	233.749	0.2132
3	-0.0272	1	-0.0384	192.2	0.0133	190.2	0.0018	2672.2	0.0207	3.43883	0.0982	3.44033	0.1751	233.75	0.2136
3	-0.0275	1	-0.0381	192.2	0.013	190.2	0.0015	2672.2	0.0207	3.44033	0.0985	3.44167	0.1757	233.751	0.2132
3	-0.0279	1	-0.0384	192.2	0.013	190.2	0.0018	2672.2	0.0207	3.44167	0.0995	3.443	0.1764	233.753	0.2132
3	-0.0288	1	-0.0384	192.2	0.013	190.2	0.0012	2672.2	0.0207	3.443	0.1004	3.4445	0.177	233.754	0.2136
3	-0.0291	1	-0.0381	192.2	0.0133	190.2	0.0015	2672.2	0.0207	3.4445	0.1019	3.44583	0.1779	233.756	0.2139
3.1	-0.0294	1	-0.0384	192.2	0.0133	190.2	0.0015	2672.2	0.0207	3.44583	0.1032	3.44717	0.1791	233.757	0.2148
3.1	-0.0297	1	-0.0381	192.2	0.0065	190.2	0.0012	2672.2	0.012	3.44717	0.1044	3.44867	0.1804	233.758	0.2151
3.1	-0.03	1	-0.0381	192.2	0.0012	190.2	-0.0127	2672.2	0.0052	3.44867	0.1057	3.45	0.1813	233.76	0.2145
3.1	-0.0303	1	-0.0381	192.2	0.0009	190.2	-0.017	2672.2	0.0034	3.45	0.1069	3.45133	0.1826	233.761	0.2139
3.1	-0.031	1	-0.0381	192.2	-0.0009	190.2	-0.0198	2672.2	0.0021	3.45133	0.1075	3.45283	0.1838	233.762	0.2139
3.1	-0.0313	1	-0.0381	192.2	-0.0009	190.2	-0.0207	2672.2	0.0015	3.45283	0.1085	3.45417	0.1847	233.764	0.2142
3.1	-0.0093	1	-0.0015	192.2	-0.0068	190.2	-0.021	2672.2	-0.0083	3.45417	0.1097	3.4555	0.1857	233.765	0.2145
3.1	-0.0021	1	0	192.2	-0.0133	190.2	-0.021	2672.2	-0.0164	3.4555	0.1106	3.457	0.1872	233.767	0.2145
3.1	-0.0018	1	0	192.3	-0.0139	190.2	-0.021	2672.3	-0.0189	3.457	0.1119	3.45833	0.1888	233.768	0.2151
3.1	-0.0015	1	0	192.3	-0.0142	190.2	-0.0207	2672.3	-0.0198	3.45833	0.1122	3.45967	0.1906	233.769	0.2145
3.1	-0.0018	1	0	192.3	-0.0142	190.2	-0.0207	2672.3	-0.0207	3.45967	0.1128	3.46117	0.1919	233.771	0.2145
3.1	0.0198	1	0.0003	192.3	-0.0145	190.2	-0.0204	2672.3	-0.021	3.46117	0.1134	3.4625	0.1931	233.772	0.2148
3.1	0.0248	1.1	0.0003	192.3	-0.0142	190.2	-0.0204	2672.3	-0.021	3.4625	0.1137	3.46383	0.195	233.774	0.2145
3.1	0.0244	1.1	0.0003	192.3	-0.0145	190.2	-0.0204	2672.3	-0.0213	3.46383	0.1143	3.46533	0.1956	233.775	0.2145
3.2	0.0244	1.1	0	192.3	-0.0145	190.2	-0.0201	2672.3	-0.021	3.46533	0.115	3.46667	0.1974	233.776	0.2154
3.2	0.0238	1.1	0	192.3	-0.0145	190.2	-0.0201	2672.3	-0.021	3.46667	0.1159	3.468	0.1984	233.778	0.2154
3.2	0.0238	1.1	0.0003	192.3	-0.0145	190.2	-0.0198	2672.3	-0.021	3.468	0.1159	3.4695	0.1993	233.779	0.2157
3.2	0.0235	1.1	0.0003	192.3	-0.0148	190.2	-0.0198	2672.3	-0.021	3.4695	0.1162	3.47083	0.2012	233.78	0.216
3.2	0.0232	1.1	0.0003	192.3	-0.0148	190.2	-0.0198	2672.3	-0.021	3.47083	0.1162	3.47217	0.2036	233.782	0.216
3.2	0.0232	1.1	0.0396	192.3	-0.0148	190.2	-0.0198	2672.3	-0.021	3.47217	0.1162	3.47367	0.2052	233.783	0.2163
3.2	0.0232	1.1	0.0409	192.3	-0.0148	190.2	-0.0192	2672.3	-0.0207	3.47367	0.1153	3.475	0.2064	233.785	0.2167
3.2	0.0229	1.1	0.0409	192.4	-0.0148	190.2	-0.0192	2672.4	-0.0207	3.475	0.1153	3.47633	0.2074	233.786	0.216
3.2	0.0232	1.1	0.0409	192.4	-0.0148	190.2	-0.0192	2672.4	-0.021	3.47633	0.1156	3.47783	0.207	233.787	0.2163
3.2	0.0232	1.1	0.0409	192.4	-0.0148	190.2	-0.0192	2672.4	-0.0207	3.47783	0.1174	3.47917	0.208	233.789	0.2163
3.2	0.0229	1.1	0.0409	192.4	-0.0148	190.2	-0.0189	2672.4	-0.0207	3.47917	0.1187	3.4805	0.2092	233.79	0.2167
3.3	0.0229	1.1	0.0406	192.4	-0.0148	190.2	-0.0189	2672.4	-0.0204	3.4805	0.1196	3.482	0.2098	233.792	0.2163
3.3	0.0229	1.1	0.0406	192.4	-0.0148	190.2	-0.0192	2672.4	-0.0204	3.482	0.1205	3.48333	0.2117	233.793	0.2167
3.3	0.0229	1.1	0.0406	192.4	-0.0148	190.2	-0.0189	2672.4	-0.0204	3.48333	0.1199	3.48467	0.2129	233.794	0.2163
3.3	0.0229	1.1	0.0406	192.4	-0.0148	190.2	-0.0189	2672.4	-0.0204	3.48467	0.1196	3.48617	0.2145	233.796	0.2163
3.3	0.0226	1.1	0.0403	192.4	-0.0148	190.2	-0.0189	2672.4	-0.0204	3.48617	0.1193	3.4875	0.2163	233.797	0.2163
3.3	0.0229	1.1	0.0403	192.4	-0.0148	190.2	-0.0189	2672.4	-0.0204	3.4875	0.1199	3.48883	0.2191	233.799	0.2176
3.3	0.0229	1.1	0.0399	192.4	-0.0148	190.2	-0.0189	2672.4	-0.0204	3.48883	0.1202	3.49033	0.2216	233.8	0.2173
3.3	0.0226	1.1	0.0399	192.4	-0.0148	190.3	-0.0186	2672.4	-0.0204	3.49033	0.1218	3.49167	0.225	233.8	-0.0058
3.3	0.0223	1.1	0.0399	192.5	-0.0145	190.3	-0.0189	2672.5	-0.0204	3.49167	0.123	3.493	0.23	233.801	-0.0058
3.3	0.0226	1.1	0.0399	192.5	-0.0148	190.3	-0.0186	2672.5	-0.0204	3.493	0.124	3.4945	0.2349	233.803	-0.0058
3.3	0.0226	1.1	0.0396	192.5	-0.0148	190.3	-0.0186	2672.5	-0.0204	3.4945	0.1252	3.49583	0.2399	233.804	-0.0062
3.3	0.0223	1.1	0.0396	192.5	-0.0145	190.3	-0.0186	2672.5	-0.0204	3.49583	0.1267	3.49717	0.2464	233.805	-0.0062
3.4	0.0223	1.1	0.0396	192.5	-0.0145	190.3	-0.0186	2672.5	-0.0204	3.49717	0.1271	3.49867	0.2579	233.807	-0.0062
3.4	0.0223	1.1	0.0393	192.5	-0.0148	190.3	-0.0186	2672.5	-0.0204	3.49867	0.1286	3.5	0.2659	233.808	-0.0062
3.4	0.022	1.1	0.0393	192.5	-0.0148	190.3	-0.0182	2672.5	-0.0204	3.5	0.1295	3.5	0.0062	233.81	-0.0058
3.4	0.022	1.1	0.0393	192.5	-0.0148	190.3	-0.0182	2672.5	-0.0204	3.5	0.0108	3.50133	0.0024	233.811	-0.0058
3.4	0.0217	1.1	0.039	192.5	-0.0148	190.3	-0.0186	2672.5	-0.0204	3.50133	-0.0037	3.50283	0.0012	233.812	-0.0062
3.4	0.0217	1.1	0.039	192.5	-0.0148	190.3	-0.0182	2672.5	-0.0204	3.50283	-0.0049	3.50417	0.0012	233.814	-0.0062
3.4	0.0217	1.1	0.039	192.5	-0.0148	190.3	-0.0182	2672.5	-0.0204	3.50417	-0.0055	3.5055	-0.0012	233.815	-0.0062
3.4	0.0213	1.1	0.039	192.6	-0.0145	190.3	-0.0182	2672.6	-0.0204	3.5055	-0.0058	3.507	-0.0015	233.817	-0.0062
3.4	0.0213	1.1	0.0387	192.6	-0.0148	190.3	-0.0182	2672.6	-0.0204	3.507	-0.0058	3.50833	-0.0018	233.818	-0.0062
3.4	0.0213	1.1	0.0387	192.6	-0.0145	190.3	-0.0182	2672.6	-0.0204	3.50833	-0.0058	3.50967	-0.0018	233.82	-0.0062
3.4	0.0213	1.1	0.0384	192.6	-0.0145	190.3	-0.0182	2672.6	-0.0204	3.50967	-0.0058	3.51117	-0.0015	233.821	-0.0062
3.4	0.0213	1.1	0.0384	192.6	-0.0145	190.3	-0.0182	2672.6	-0.0204	3.51117	-0.0058	3.5125	-0.0018	233.822	-0.0062
3.5	0.0217	1.1	0.0384	192.6	-0.0148	190.3	-0.0182	2672.6	-0.0204	3.5125	-0.0058	3.51383	-0.0018	233.824	-0.0062
3.5	0.0217	1.2	0.0381	192.6	-0.0145	190.3	-0.0179	2672.6	-0.0204	3.51383	-0.0058	3.51533	-0.0018	233.825	-0.0062
3.5	0.0217	1.2	0.0378	192.6	-0.0145	190.3	-0.0179	2672.6	-0.0198	3.51533	-0.0058	3.51667	-0.0018	233.826	-0.0062
3.5	0.0213	1.2	0.0378	192.6	-0.0145	190.3	-0.0182	2672.6	-0.0198	3.51667	-0.0058	3.518	-0.0018	233.828	-0.0062
3.5	0.0213	1.2	0.0378	192.6	-0.0145	190.3	-0.0179	2672.6	-0.0204	3.518	-0.0062	3.5195	-0.0018	233.829	-0.0062
3.5	0.0213	1.2	0.0378	192.6	-0.0145	190.3	-0.0179	2672.6	-0.0204	3.5195	-0.0062	3.52083	-0.0018	233.831	-0.0062
3.5	0.0213	1.2	0.0375	192.6	-0.0145	190.3	-0.0179	2672.6	-0.0204	3.52083	-0.0062	3.52217	-0.0018	233.832	-0.0062
3.5	0.0213	1.2	0.0375	192.7	-0.0145	190.3	-0.0179	2672.7	-0.0204	3.52217	-0.0062	3.52367	-0.0018	233.833	-0.0062
3.5	0.0217	1.2	0.0375	192.7	-0.0148	190.3	-0.0179	2672.7	-0.0204	3.52367	-0.0058	3.525	-0.0021	233.833	-0.1915
3.5	0.0213	1.2	0.0372	192.7	-0.0148	190.3	-0.0179	2672.7	-0.0204	3.525	-0.0058	3.52633	-0.0021	233.835	-0.1832
3.5	0.0213	1.2	0.0372	192.7	-0.0145	190.3	-0.0179	2672.7	-0.0204	3.52633	-0.0062	3.52783	-0.0021	233.836	-0.1801
3.5	0.0213	1.2	0.0372	192.7	-0.0148	190.3	-0.0179	2672.7	-0.0204	3.52783	-0.0062	3.52917	-0.0018	233.838	-0.1798
3.5	0.021	1.2	0.0368	192.7	-0.0148	190.3	-0.0179	2672.7	-0.0204	3.52917	-0.0062	3.5305	-0.0018	233.839	-0.1791
3.6	0.0213	1.2	0.0368	192.7	-0.0148	190.3	-0.0179	2672.7	-0.0207	3.5305	-0.0062	3.532	-0.0018	233.84	-0.1782
3.6	0.021	1.2	0.0365	192.7	-0.0145	190.3	-0.0179	2672.7	-0.0204	3.532	-0.0062	3.53333	-0.0021	233.842	-0.1782
3.6	0.021	1.2	0.0365	192.7	-0.0145	190.3	-0.0179	2672.7	-0.0204	3.53333	-0.0062	3.53333	-0.2415	233.843	-0.1782
3.6	0.021	1.2	0.0365	192.7	-0.0148	190.3	-0.0179	2672.7	-0.0204	3.53333	-0.1249	3.5345	-0.2241	233.845	-0.1785
3.6	0.0207	1.2	0.0362	192.7	-0.0145	190.3	-0.0176	2672.7	-0.0204	3.53467	-0.1267	3.53467	-0.217	233.846	-0.1791
3.6	0.0207	1.2	0.0362	192.7	-0.0145	190.3	-0.0176	2672.7	-0.0207	3.53617	-0.1178	3.5355	-0.2061	233.847	-0.1798
3.6	0.021	1.2	0.0359	192.8	-0.0145	190.3	-0.0176	2672.8	-0.0207	3.5375	-0.1137	3.53617	-0.2033	233.849	-0.1813
3.6	0.021	1.2	0.0359	192.8	-0.0145	190.4	-0.0179	2672.8	-0.0204	3.53883	-0.1116	3.5375	-0.199	233.85	-0.1813
3.6	0.021	1.2	0.0359	192.8	-0.0145	190.4	-0.0179	2672.8	-0.0207	3.54033	-0.1088	3.53883	-0.1965	233.851	-0.1816
3.6	0.021	1.2	0.0359	192.8	-0.0145	190.4	-0.0176	2672.8	-0.0207	3.54167	-0.1069	3.54033	-0.1946	233.853	-0.1819
3.6	0.021	1.2	0.0359	192.8	-0.0145	190.4	-0.0179	2672.8	-0.0207	3.543	-0.1054	3.54167	-0.194	233.854	-0.1829
3.6	0.021	1.2	0.0359	192.8	-0.0145	190.4	-0.0176	2672.8	-0.0207	3.5445	-0.105	3.543	-0.1934	233.856	-0.1838
3.7	0.021	1.2	0.0356	192.8	-0.0145	190.4	-0.0176	2672.8	-0.0207	3.54583	-0.1041	3.5445	-0.1928	233.857	-0.1841
3.7	0.0213	1.2	0.0356	192.8	-0.0145	190.4	-0.0176	2672.8	-0.0207	3.54717	-0.1041	3.54583	-0.1922	233.858	-0.1853
3.7	0.0213	1.2	0.035	192.8	-0.0145	190.4	-0.0179	2672.8	-0.0207	3.54867	-0.1044	3.54717	-0.1915	233.86	-0.1857
3.7	0.0213	1.2	0.035	192.8	-0.0148	190.4	-0.0176	2672.8	-0.0207	3.55	-0.1044	3.54867	-0.1912	233.861	-0.1875
3.7	0.0213	1.2	0.035	192.8	-0.0145	190.4	-0.0176	2672.8	-0.0207	3.55133	-0.105	3.55	-0.19	233.863	-0.1888
3.7	0.0213	1.2	0.035	192.8	-0.0145	190.4	-0.0176	2672.8	-0.0207	3.55283	-0.1057	3.55133	-0.19	233.864	-0.1897
3.7	0.021	1.2	0.035	192.8	-0.0145	190.4	-0.0176	2672.8	-0.0207	3.55417	-0.1063	3.55283	-0.1906	233.865	-0.1897
3.7	0.021	1.2	0.0347	192.9	-0.0145	190.4	-0.0176	2672.9	-0.0207	3.5555	-0.1069	3.55417	-0.1912	233.867	-0.1906
3.7	0.021	1.2	0.0347	192.9	-0.0145	190.4	-0.0176	2672.9	-0.0207	3.557	-0.1081	3.5555	-0.1915	233.868	-0.1912
3.7	0.021	1.2	0.0347	192.9	-0.0145	190.4	-0.0176	2672.9	-0.0207	3.55833	-0.1091	3.557	-0.1915	233.869	-0.1919
3.7	0.021	1.2	0.0344	192.9	-0.0145	190.4	-0.0176	2672.9	-0.0207	3.55967	-0.11	3.55833	-0.1915	233.871	-0.1915
3.8	0.021	1.3	0.0344	192.9	-0.0145	190.4	-0.0176	2672.9	-0.0207	3.56117	-0.1112	3.55967	-0.1925	233.872	-0.1919
3.8	0.0207	1.3	0.0344	192.9	-0.0145	190.4	-0.0176	2672.9	-0.021	3.5625	-0.1122	3.56117	-0.1937	233.874	-0.1919
3.8	0.0207	1.3	0.0344	192.9	-0.0145	190.4	-0.0176	2672.9	-0.0207	3.56383	-0.1122	3.5625	-0.1946	233.875	-0.1919
3.8	0.0207	1.3	0.0344	192.9	-0.0145	190.4	-0.0176	2672.9	-0.0207	3.56533	-0.1128	3.56383	-0.1953	233.876	-0.1922
3.8	0.0207	1.3	0.0341	192.9	-0.0145	190.4	-0.0173	2672.9	-0.021	3.56667	-0.1137	3.56533	-0.1965	233.878	-0.1925
3.8	0.0207	1.3	0.0344	192.9	-0.0145	190.4	-0.0176	2672.9	-0.021	3.568	-0.115	3.56667	-0.1974	233.879	-0.1925
3.8	0.0207	1.3	0.0341	192.9	-0.0145	190.4	-0.0173	2672.9	-0.021	3.5695	-0.1156	3.568	-0.1987	233.881	-0.1922
3.8	0.021	1.3	0.0341	192.9	-0.0145	190.4	-0.0176	2672.9	-0.021	3.57083	-0.1168	3.5695	-0.1996	233.882	-0.1925
3.8	0.021	1.3	0.0341	193	-0.0145	190.4	-0.0173	2673	-0.021	3.57217	-0.1178	3.57083	-0.2015	233.883	-0.1922
3.8	0.021	1.3	0.0341	193	-0.0142	190.4	-0.0173	2673	-0.0213	3.57367	-0.1181	3.57217	-0.2024	233.885	-0.1925
3.8	0.021	1.3	0.0337	193	-0.0145	190.4	-0.0173	2673	-0.0213	3.575	-0.119	3.57367	-0.203	233.886	-0.1925
3.8	0.021	1.3	0.0337	193	-0.0142	190.4	-0.0173	2673	-0.0213	3.57633	-0.1196	3.575	-0.2039	233.887	-0.1925
3.9	0.0213	1.3	0.0337	193	-0.0142	190.4	-0.0173	2673	-0.0213	3.57783	-0.1202	3.57633	-0.2052	233.889	-0.1925
3.9	0.0213	1.3	0.0337	193	-0.0145	190.4	-0.0176	2673	-0.0213	3.57917	-0.1202	3.57783	-0.2058	233.89	-0.1925
3.9	0.0213	1.3	0.0337	193	-0.0145	190.4	-0.0176	2673	-0.0217	3.5805	-0.1202	3.57917	-0.2058	233.892	-0.1922
3.9	0.0213	1.3	0.0334	193	-0.0142	190.4	-0.0173	2673	-0.0217	3.582	-0.1209	3.5805	-0.2067	233.893	-0.1925
3.9	0.0213	1.3	0.0334	193	-0.0145	190.4	-0.0176	2673	-0.0217	3.58333	-0.1215	3.582	-0.2077	233.894	-0.1922
3.9	0.0213	1.3	0.0334	193	-0.0145	190.4	-0.0173	2673	-0.0217	3.58467	-0.1218	3.58333	-0.2092	233.896	-0.1925
3.9	0.0213	1.3	0.0337	193	-0.0145	190.4	-0.0176	2673	-0.022	3.58617	-0.1221	3.58467	-0.2086	233.897	-0.1925
3.9	0.0213	1.3	0.0331	193.1	-0.0142	190.4	-0.0173	2673.1	-0.022	3.5875	-0.123	3.58617	-0.2092	233.899	-0.1931
3.9	0.0217	1.3	0.0331	193.1	-0.0145	190.5	-0.0176	2673.1	-0.022	3.58883	-0.1233	3.5875	-0.2098	233.9	-0.1928
3.9	0.0217	1.3	0.0331	193.1	-0.0145	190.5	-0.0173	2673.1	-0.022	3.59033	-0.123	3.58883	-0.2108	233.901	-0.1928
3.9	0.0217	1.3	0.0331	193.1	-0.0145	190.5	-0.0173	2673.1	-0.0223	3.59167	-0.1233	3.59033	-0.2117	233.903	-0.1925
3.9	0.0213	1.3	0.0331	193.1	-0.0145	190.5	-0.0176	2673.1	-0.0223	3.593	-0.1233	3.59167	-0.2126	233.904	-0.1922
4	0.0213	1.3	0.0331	193.1	-0.0145	190.5	-0.0173	2673.1	-0.0223	3.5945	-0.1246	3.593	-0.2129	233.905	-0.1922
4	0.0213	1.3	0.0331	193.1	-0.0145	190.5	-0.0176	2673.1	-0.0226	3.59583	-0.1255	3.5945	-0.2132	233.907	-0.1922
4	0.0213	1.3	0.0331	193.1	-0.0145	190.5	-0.0173	2673.1	-0.0226	3.59717	-0.1267	3.59583	-0.2139	233.908	-0.1928
4	0.0217	1.3	0.0331	193.1	-0.0145	190.5	-0.0173	2673.1	-0.0226	3.59867	-0.1274	3.59717	-0.2148	233.91	-0.1934
4	0.0217	1.3	0.0328	193.1	-0.0142	190.5	-0.0173	2673.1	-0.0226	3.6	-0.1289	3.59867	-0.2154	233.911	-0.1928
4	0.0217	1.3	0.0331	193.1	-0.0145	190.5	-0.0173	2673.1	-0.0226	3.60133	-0.1302	3.6	-0.2173	233.912	-0.1925
4	0.022	1.3	0.0328	193.1	-0.0145	190.5	-0.0176	2673.1	-0.0226	3.60283	-0.1308	3.60133	-0.217	233.914	-0.1928
4	0.022	1.3	0.0328	193.2	-0.0142	190.5	-0.0173	2673.2	-0.0226	3.60417	-0.1311	3.60283	-0.2176	233.915	-0.1931
4	0.022	1.3	0.0328	193.2	-0.0145	190.5	-0.0176	2673.2	-0.0226	3.6055	-0.1329	3.60417	-0.2188	233.917	-0.1931
4	0.0223	1.3	0.0328	193.2	-0.0145	190.5	-0.0173	2673.2	-0.0226	3.607	-0.1357	3.6055	-0.2188	233.917	-0.0052
4	0.0223	1.3	0.0328	193.2	-0.0142	190.5	-0.0176	2673.2	-0.0226	3.60833	-0.1373	3.607	-0.2198	233.918	-0.0052
4	0.0226	1.3	0.0325	193.2	-0.0142	190.5	-0.0173	2673.2	-0.0226	3.60967	-0.1376	3.60833	-0.2201	233.919	-0.0055
4	0.0229	1.4	0.0328	193.2	-0.0145	190.5	-0.0176	2673.2	-0.0226	3.61117	-0.1385	3.60967	-0.2204	233.921	-0.0052
4.1	0.0229	1.4	0.0325	193.2	-0.0142	190.5	-0.0173	2673.2	-0.0226	3.6125	-0.1395	3.61117	-0.2191	233.922	-0.0052
4.1	0.0232	1.4	0.0325	193.2	-0.0145	190.5	-0.0176	2673.2	-0.0223	3.61383	-0.1395	3.6125	-0.2191	233.924	-0.0052
4.1	0.0232	1.4	0.0325	193.2	-0.0145	190.5	-0.0173	2673.2	-0.0223	3.61533	-0.1407	3.61383	-0.2188	233.925	-0.0052
4.1	0.0232	1.4	0.0325	193.2	-0.0145	190.5	-0.0176	2673.2	-0.0223	3.61667	-0.1416	3.61533	-0.2188	233.926	-0.0052
4.1	0.0232	1.4	0.0325	193.2	-0.0145	190.5	-0.0173	2673.2	-0.0223	3.61667	-0.0167	3.61667	-0.2179	233.928	-0.0052
4.1	0.0232	1.4	0.0325	193.2	-0.008	190.5	-0.0173	2673.2	-0.0136	3.618	-0.008	3.61667	-0.0099	233.929	-0.0052
4.1	0.0232	1.4	0.0322	193.2	-0.0024	190.5	-0.0176	2673.2	-0.0068	3.6195	-0.0062	3.618	-0.004	233.93	-0.0052
4.1	0.0235	1.4	0.0325	193.3	-0.0018	190.5	-0.0173	2673.3	-0.0043	3.62083	-0.0058	3.6195	-0.0031	233.932	-0.0052
4.1	0.0232	1.4	0.0322	193.3	-0.0018	190.5	-0.0176	2673.3	-0.0034	3.62217	-0.0055	3.62083	-0.0027	233.933	-0.0052
4.1	0.0235	1.4	0.0325	193.3	-0.0018	190.5	-0.0176	2673.3	-0.0027	3.62367	-0.0055	3.62217	-0.0027	233.935	-0.0052
4.1	0.0071	1.4	0.0322	193.3	0.0058	190.5	-0.0173	2673.3	0.0071	3.625	-0.0055	3.62367	-0.0024	233.936	-0.0052
4.1	0.0009	1.4	0.0325	193.3	0.0124	190.5	-0.0173	2673.3	0.0158	3.62633	-0.0055	3.625	-0.0024	233.938	-0.0052
4.2	-0.0009	1.4	0.0325	193.3	0.013	190.5	-0.0173	2673.3	0.0182	3.62783	-0.0052	3.62633	-0.0021	233.939	-0.0052
4.2	-0.0012	1.4	0.0325	193.3	0.0133	190.5	-0.0176	2673.3	0.0192	3.62917	-0.0052	3.62783	-0.0021	233.94	-0.0052
4.2	-0.0012	1.4	0.0325	193.3	0.0133	190.5	-0.0173	2673.3	0.0198	3.6305	-0.0052	3.62917	-0.0021	233.942	-0.0052
4.2	-0.0158	1.4	0.0325	193.3	0.0136	190.5	-0.0173	2673.3	0.0198	3.632	-0.0052	3.6305	-0.0021	233.943	-0.0052
4.2	-0.0217	1.4	0.0325	193.3	0.0136	190.5	-0.0173	2673.3	0.0198	3.63333	-0.0052	3.632	-0.0021	233.945	-0.0052
4.2	-0.0217	1.4	0.0325	193.3	0.0136	190.5	-0.0173	2673.3	0.0198	3.63467	-0.0052	3.63333	-0.0021	233.946	-0.0052
4.2	-0.022	1.4	0.0325	193.3	0.0133	190.6	-0.0173	2673.3	0.0198	3.63617	-0.0055	3.63467	-0.0021	233.947	-0.0052
4.2	-0.022	1.4	0.0328	193.3	0.0136	190.6	-0.0173	2673.3	0.0198	3.6375	-0.0055	3.63617	-0.0021	233.949	-0.0052
4.2	-0.022	1.4	0.0325	193.3	0.0136	190.6	-0.0173	2673.3	0.0198	3.63883	-0.0052	3.6375	-0.0021	233.95	-0.0052
4.2	-0.022	1.4	0.0325	193.4	0.0136	190.6	-0.0173	2673.4	0.0198	3.64033	-0.0052	3.63883	-0.0021	233.95	0.1776
4.2	-0.022	1.4	0.0328	193.4	0.0136	190.6	-0.0176	2673.4	0.0198	3.64167	-0.0052	3.64033	-0.0021	233.951	0.1835
4.2	-0.022	1.4	0.0325	193.4	0.0136	190.6	-0.0173	2673.4	0.0198	3.643	-0.0052	3.64167	-0.0021	233.953	0.1857
4.2	-0.022	1.4	0.0328	193.4	0.0139	190.6	-0.0176	2673.4	0.0198	3.6445	-0.0052	3.643	-0.0021	233.954	0.1881
4.3	-0.022	1.4	0.0328	193.4	0.0139	190.6	-0.0173	2673.4	0.0198	3.64583	-0.0052	3.6445	-0.0021	233.956	0.1888
4.3	-0.0223	1.4	0.0328	193.4	0.0136	190.6	-0.0176	2673.4	0.0195	3.64717	-0.0052	3.64583	-0.0021	233.957	0.1903
4.3	-0.0223	1.4	0.0328	193.4	0.0136	190.6	-0.0173	2673.4	0.0195	3.64867	-0.0052	3.64717	-0.0021	233.958	0.1937
4.3	-0.0223	1.4	0.0331	193.4	0.0139	190.6	-0.0176	2673.4	0.0195	3.65	-0.0052	3.64867	-0.0021	233.96	0.1965
4.3	-0.022	1.4	0.0331	193.4	0.0136	190.6	-0.0173	2673.4	0.0195	3.65	0.1252	3.65	-0.0021	233.961	0.1981
4.3	-0.022	1.4	0.0331	193.4	0.0139	190.6	-0.0176	2673.4	0.0195	3.65133	0.124	3.65	0.2089	233.963	0.1993
4.3	-0.022	1.4	0.0331	193.4	0.0136	190.6	-0.0173	2673.4	0.0195	3.65217	0.1109	3.65133	0.2049	233.964	0.2021
4.3	-0.022	1.4	0.0331	193.4	0.0139	190.6	-0.0176	2673.4	0.0195	3.65283	0.1069	3.652	0.1912	233.965	0.2046
4.3	-0.022	1.4	0.0337	193.5	0.0139	190.6	-0.0173	2673.5	0.0195	3.65417	0.1035	3.65283	0.1826	233.967	0.2061
4.3	-0.0217	1.4	0.0334	193.5	0.0136	190.6	-0.0176	2673.5	0.0195	3.6555	0.1007	3.65417	0.1798	233.968	0.2064
4.3	-0.0217	1.4	0.0337	193.5	0.0136	190.6	-0.0176	2673.5	0.0195	3.657	0.0992	3.6555	0.1788	233.97	0.2074
4.3	-0.0217	1.5	0.0341	193.5	0.0139	190.6	-0.0176	2673.5	0.0192	3.65833	0.097	3.657	0.1776	233.971	0.208
4.3	-0.0213	1.5	0.0337	193.5	0.0136	190.6	-0.0176	2673.5	0.0192	3.65967	0.0961	3.65833	0.1764	233.972	0.2098
4.4	-0.0213	1.5	0.0341	193.5	0.0136	190.6	-0.0176	2673.5	0.0192	3.66117	0.0957	3.65967	0.1757	233.974	0.2117
4.4	-0.0213	1.5	0.0341	193.5	0.0136	190.6	-0.0176	2673.5	0.0192	3.6625	0.0957	3.66117	0.1748	233.975	0.2117
4.4	-0.0213	1.5	0.0341	193.5	0.0136	190.6	-0.0176	2673.5	0.0192	3.66383	0.0957	3.6625	0.1739	233.976	0.2129
4.4	-0.0213	1.5	0.0337	193.5	0.0136	190.6	-0.0176	2673.5	0.0192	3.66533	0.0964	3.66383	0.1729	233.978	0.2139
4.4	-0.0213	1.5	0.0341	193.5	0.0136	190.6	-0.0176	2673.5	0.0192	3.66667	0.097	3.66533	0.172	233.979	0.2136
4.4	-0.0213	1.5	0.0337	193.5	0.0136	190.6	-0.0176	2673.5	0.0192	3.668	0.0976	3.66667	0.1717	233.981	0.2132
4.4	-0.0213	1.5	0.0341	193.6	0.0136	190.6	-0.0176	2673.6	0.0192	3.6695	0.0982	3.668	0.1714	233.982	0.2136
4.4	-0.0213	1.5	0.0337	193.6	0.0136	190.6	-0.0176	2673.6	0.0192	3.67083	0.0995	3.6695	0.1711	233.983	0.2145
4.4	-0.0213	1.5	0.0341	193.6	0.0136	190.6	-0.0176	2673.6	0.0192	3.67217	0.1001	3.67083	0.1711	233.985	0.2145
4.4	-0.0217	1.5	0.0337	193.6	0.0136	190.6	-0.0176	2673.6	0.0192	3.67367	0.101	3.67217	0.1711	233.986	0.2148
4.4	-0.0213	1.5	0.0341	193.6	0.0136	190.6	-0.0176	2673.6	0.0192	3.675	0.1023	3.67367	0.1714	233.988	0.2145
4.5	-0.0213	1.5	0.0337	193.6	0.0139	190.6	-0.0176	2673.6	0.0192	3.67633	0.1035	3.675	0.172	233.989	0.2145
4.5	-0.0213	1.5	0.0337	193.6	0.0136	190.6	-0.0179	2673.6	0.0192	3.67783	0.1047	3.67633	0.1726	233.99	0.2151
4.5	-0.0217	1.5	0.0337	193.6	0.0136	190.6	-0.0176	2673.6	0.0192	3.67917	0.1057	3.67783	0.1733	233.992	0.2157
4.5	-0.0213	1.5	0.0337	193.6	0.0136	190.6	-0.0176	2673.6	0.0192	3.6805	0.1057	3.67917	0.1742	233.993	0.2163
4.5	-0.0217	1.5	0.0337	193.6	0.0136	190.6	-0.0179	2673.6	0.0192	3.682	0.106	3.6805	0.1754	233.994	0.216
4.5	-0.0217	1.5	0.0341	193.6	0.0136	190.7	-0.0179	2673.6	0.0192	3.68333	0.1066	3.682	0.1767	233.996	0.2151
4.5	-0.0217	1.5	0.0341	193.6	0.0136	190.7	-0.0179	2673.6	0.0192	3.68467	0.1069	3.68333	0.1776	233.997	0.2157
4.5	-0.0213	1.5	0.0341	193.7	0.0136	190.7	-0.0179	2673.7	0.0192	3.68617	0.1075	3.68467	0.1788	233.999	0.2157
4.5	-0.0213	1.5	0.0337	193.7	0.0136	190.7	-0.0179	2673.7	0.0192	3.6875	0.1088	3.68617	0.1801	234	0.2167
4.5	-0.0213	1.5	0.0337	193.7	0.0133	190.7	-0.0179	2673.7	0.0192	3.68883	0.11	3.6875	0.181	234.001	0.2167
4.5	-0.0213	1.5	0.0337	193.7	0.0133	190.7	-0.0176	2673.7	0.0192	3.69033	0.1109	3.68883	0.1822	234.003	0.2167
4.5	-0.0213	1.5	0.0337	193.7	0.0136	190.7	-0.0176	2673.7	0.0192	3.69167	0.1119	3.69033	0.1838	234.004	0.217
4.5	-0.0213	1.5	0.0337	193.7	0.0133	190.7	-0.0179	2673.7	0.0192	3.693	0.1125	3.69167	0.185	234.006	0.2167
4.6	-0.0213	1.5	0.0337	193.7	0.0133	190.7	-0.0179	2673.7	0.0192	3.6945	0.1128	3.693	0.186	234.007	0.2163
4.6	-0.021	1.5	0.0337	193.7	0.0136	190.7	-0.0179	2673.7	0.0192	3.69583	0.1131	3.6945	0.1875	234.008	0.2167
4.6	-0.021	1.5	0.0337	193.7	0.0136	190.7	-0.0179	2673.7	0.0192	3.69717	0.1128	3.69583	0.1891	234.01	0.2167
4.6	-0.021	1.5	0.0337	193.7	0.0136	190.7	-0.0179	2673.7	0.0192	3.69867	0.1125	3.69717	0.1903	234.011	0.2163
4.6	-0.021	1.5	0.0337	193.7	0.0136	190.7	-0.0179	2673.7	0.0192	3.7	0.1131	3.69867	0.1922	234.012	0.217
4.6	-0.021	1.5	0.0337	193.7	0.0136	190.7	-0.0179	2673.7	0.0192	3.70133	0.1134	3.7	0.1937	234.014	0.2167
4.6	-0.021	1.5	0.0337	193.8	0.0136	190.7	-0.0179	2673.8	0.0192	3.70283	0.1137	3.70133	0.1956	234.015	0.2173
4.6	-0.0213	1.5	0.0337	193.8	0.0136	190.7	-0.0179	2673.8	0.0192	3.70417	0.115	3.70283	0.1974	234.017	0.2179
4.6	-0.0213	1.5	0.0337	193.8	0.0136	190.7	-0.0179	2673.8	0.0192	3.7055	0.1156	3.70417	0.199	234.018	0.2179
4.6	-0.021	1.6	0.0337	193.8	0.0136	190.7	-0.0179	2673.8	0.0192	3.707	0.115	3.7055	0.2012	234.019	0.2179
4.6	-0.021	1.6	0.0337	193.8	0.0133	190.7	-0.0179	2673.8	0.0192	3.70833	0.1147	3.707	0.2021	234.021	0.2179
4.7	-0.021	1.6	0.0337	193.8	0.0136	190.7	-0.0179	2673.8	0.0192	3.70967	0.1143	3.70833	0.2039	234.022	0.2179
4.7	-0.021	1.6	0.0337	193.8	0.0133	190.7	-0.0179	2673.8	0.0192	3.71117	0.1153	3.70967	0.2052	234.024	0.2179
4.7	-0.021	1.6	0.0337	193.8	0.0133	190.7	-0.0179	2673.8	0.0192	3.7125	0.1159	3.71117	0.2064	234.025	0.2182
4.7	-0.0213	1.6	0.0337	193.8	0.0133	190.7	-0.0182	2673.8	0.0192	3.71383	0.1162	3.7125	0.208	234.026	0.2182
4.7	-0.0213	1.6	0.0337	193.8	0.0133	190.7	-0.0182	2673.8	0.0195	3.71533	0.1178	3.71383	0.2114	234.028	0.2179
4.7	-0.0213	1.6	0.0337	193.8	0.0133	190.7	-0.0182	2673.8	0.0195	3.71667	0.1187	3.71533	0.2126	234.029	0.2179
4.7	-0.0213	1.6	0.0337	193.8	0.0133	190.7	-0.0179	2673.8	0.0192	3.718	0.1187	3.71667	0.2142	234.03	0.2179
4.7	-0.0213	1.6	0.0337	193.8	0.0133	190.7	-0.0179	2673.8	0.0195	3.7195	0.119	3.718	0.2154	234.032	0.2185
4.7	-0.021	1.6	0.0337	193.9	0.0133	190.7	-0.0179	2673.9	0.0195	3.72083	0.1196	3.7195	0.2163	234.033	0.2173
4.7	-0.021	1.6	0.0337	193.9	0.0133	190.7	-0.0182	2673.9	0.0195	3.72217	0.1212	3.72083	0.2182	234.033	-0.0055
4.7	-0.021	1.6	0.0341	193.9	0.0133	190.7	-0.0182	2673.9	0.0195	3.72367	0.1227	3.72217	0.2207	234.035	-0.0058
4.7	-0.021	1.6	0.0337	193.9	0.0133	190.7	-0.0182	2673.9	0.0195	3.725	0.1246	3.72367	0.2222	234.036	-0.0062
4.8	-0.021	1.6	0.0341	193.9	0.0133	190.7	-0.0182	2673.9	0.0195	3.72633	0.1255	3.725	0.2247	234.037	-0.0062
4.8	-0.021	1.6	0.0337	193.9	0.0133	190.7	-0.0182	2673.9	0.0195	3.72783	0.1264	3.72633	0.2284	234.039	-0.0062
4.8	-0.021	1.6	0.0341	193.9	0.0133	190.7	-0.0182	2673.9	0.0195	3.72917	0.1271	3.72783	0.2318	234.04	-0.0062
4.8	-0.021	1.6	0.0341	193.9	0.0133	190.7	-0.0182	2673.9	0.0195	3.7305	0.1283	3.72917	0.2377	234.042	-0.0062
4.8	-0.021	1.6	0.0341	193.9	0.0133	190.7	-0.0182	2673.9	0.0195	3.732	0.1302	3.7305	0.2439	234.043	-0.0058
4.8	-0.021	1.6	0.0341	193.9	0.0133	190.8	-0.0182	2673.9	0.0195	3.73333	0.132	3.732	0.2501	234.044	-0.0062
4.8	-0.021	1.6	0.0341	193.9	0.0133	190.8	-0.0182	2673.9	0.0198	3.73333	0.0114	3.73333	0.2566	234.046	-0.0062
4.8	-0.021	1.6	0.0341	193.9	0.0133	190.8	-0.0182	2673.9	0.0198	3.73467	-0.0034	3.73333	0.0077	234.047	-0.0062
4.8	-0.021	1.6	0.0341	194	0.0133	190.8	-0.0186	2674	0.0198	3.73617	-0.0052	3.73467	0.0027	234.049	-0.0062
4.8	-0.0213	1.6	0.0341	194	0.0133	190.8	-0.0182	2674	0.0198	3.7375	-0.0055	3.73617	0.0015	234.05	-0.0058
4.8	-0.0213	1.6	0.0344	194	0.0133	190.8	-0.0186	2674	0.0198	3.73883	-0.0055	3.7375	0.0012	234.051	-0.0058
4.8	-0.0213	1.6	0.0341	194	0.0133	190.8	-0.0186	2674	0.0198	3.74033	-0.0058	3.73883	-0.0012	234.053	-0.0062
4.8	-0.0213	1.6	0.0341	194	0.0133	190.8	-0.0186	2674	0.0198	3.74167	-0.0058	3.74033	-0.0015	234.054	-0.0062
4.9	-0.0213	1.6	0.0344	194	0.0133	190.8	-0.0186	2674	0.0198	3.743	-0.0058	3.74167	-0.0018	234.055	-0.0062
4.9	-0.0213	1.6	0.0344	194	0.0133	190.8	-0.0186	2674	0.0201	3.7445	-0.0058	3.743	-0.0018	234.057	-0.0062
4.9	-0.0217	1.6	0.0344	194	0.0133	190.8	-0.0186	2674	0.0201	3.74583	-0.0058	3.7445	-0.0018	234.058	-0.0062
4.9	-0.0217	1.6	0.0344	194	0.0133	190.8	-0.0186	2674	0.0201	3.74717	-0.0062	3.74583	-0.0018	234.06	-0.0058
4.9	-0.0217	1.6	0.0344	194	0.0133	190.8	-0.0186	2674	0.0201	3.74867	-0.0062	3.74717	-0.0018	234.061	-0.0058
4.9	-0.0217	1.6	0.0344	194	0.0133	190.8	-0.0186	2674	0.0201	3.75	-0.0062	3.74867	-0.0018	234.062	-0.0062
4.9	-0.0217	1.6	0.0344	194.1	0.0133	190.8	-0.0189	2674.1	0.0201	3.75133	-0.0062	3.75	-0.0018	234.064	-0.0062
4.9	-0.0217	1.6	0.0344	194.1	0.0133	190.8	-0.0186	2674.1	0.0201	3.75283	-0.0062	3.75133	-0.0018	234.065	-0.0062
4.9	-0.0217	1.6	0.0344	194.1	0.0133	190.8	-0.0186	2674.1	0.0201	3.75417	-0.0062	3.75283	-0.0021	234.067	-0.0062
4.9	-0.0217	1.6	0.0344	194.1	0.0133	190.8	-0.0189	2674.1	0.0207	3.7555	-0.0062	3.75417	-0.0018	234.067	-0.1919
4.9	-0.0217	1.7	0.0344	194.1	0.0133	190.8	-0.0189	2674.1	0.0207	3.757	-0.0062	3.7555	-0.0018	234.068	-0.1832
5	-0.0217	1.7	0.0344	194.1	0.0133	190.8	-0.0189	2674.1	0.0207	3.75833	-0.0062	3.757	-0.0018	234.07	-0.181
5	-0.0217	1.7	0.0347	194.1	0.0136	190.8	-0.0189	2674.1	0.0207	3.75967	-0.0062	3.75833	-0.0018	234.071	-0.1798
5	-0.022	1.7	0.0347	194.1	0.0133	190.8	-0.0189	2674.1	0.0207	3.76117	-0.0062	3.75967	-0.0021	234.072	-0.1791
5	-0.022	1.7	0.035	194.1	0.0136	190.8	-0.0189	2674.1	0.0207	3.7625	-0.0062	3.76117	-0.0021	234.074	-0.1779
5	-0.022	1.7	0.035	194.1	0.0133	190.8	-0.0189	2674.1	0.021	3.76383	-0.0062	3.7625	-0.0018	234.075	-0.1776
5	-0.022	1.7	0.035	194.1	0.0133	190.8	-0.0189	2674.1	0.021	3.76533	-0.0062	3.76383	-0.0018	234.076	-0.1776
5	-0.0223	1.7	0.0356	194.1	0.0133	190.8	-0.0189	2674.1	0.0213	3.76667	-0.0062	3.76533	-0.0018	234.078	-0.1776
5	-0.0223	1.7	0.0356	194.2	0.0133	190.8	-0.0192	2674.2	0.0213	3.76667	-0.1258	3.76667	-0.0018	234.079	-0.1779
5	-0.0223	1.7	0.0362	194.2	0.0133	190.8	-0.0192	2674.2	0.0213	3.768	-0.1277	3.76667	-0.2405	234.081	-0.1779
5	-0.0226	1.7	0.0362	194.2	0.0133	190.8	-0.0192	2674.2	0.0213	3.7695	-0.1196	3.76783	-0.2179	234.082	-0.1785
5	-0.0226	1.7	0.0365	194.2	0.0133	190.8	-0.0189	2674.2	0.0213	3.77083	-0.114	3.768	-0.208	234.083	-0.1791
5	-0.0229	1.7	0.0365	194.2	0.0133	190.8	-0.0189	2674.2	0.0213	3.77217	-0.1112	3.76917	-0.1977	234.085	-0.1791
5	-0.0232	1.7	0.0368	194.2	0.0133	190.8	-0.0192	2674.2	0.0213	3.77367	-0.1088	3.7695	-0.1971	234.086	-0.1807
5.1	-0.0235	1.7	0.0368	194.2	0.0133	190.8	-0.0192	2674.2	0.0213	3.775	-0.1063	3.77083	-0.1946	234.088	-0.181
5.1	-0.0235	1.7	0.0372	194.2	0.0133	190.8	-0.0192	2674.2	0.0213	3.77633	-0.1054	3.77217	-0.1928	234.089	-0.1819
5.1	-0.0241	1.7	0.0372	194.2	0.0133	190.8	-0.0192	2674.2	0.0217	3.77783	-0.105	3.77367	-0.1915	234.09	-0.1832
5.1	-0.0241	1.7	0.0375	194.2	0.0133	190.8	-0.0192	2674.2	0.0217	3.77917	-0.1044	3.775	-0.1903	234.092	-0.1835
5.1	-0.0248	1.7	0.0375	194.2	0.0133	190.8	-0.0192	2674.2	0.0217	3.7805	-0.1044	3.77633	-0.1891	234.093	-0.1847
5.1	-0.0251	1.7	0.0375	194.2	0.0133	190.9	-0.0198	2674.2	0.0217	3.782	-0.1044	3.77783	-0.1884	234.095	-0.1857
5.1	-0.0254	1.7	0.0378	194.3	0.0133	190.9	-0.0198	2674.3	0.0217	3.78333	-0.1047	3.77917	-0.1881	234.096	-0.1872
5.1	-0.0257	1.7	0.0378	194.3	0.0133	190.9	-0.0198	2674.3	0.0217	3.78467	-0.1054	3.7805	-0.1878	234.097	-0.1884
5.1	-0.0257	1.7	0.0381	194.3	0.0133	190.9	-0.0198	2674.3	0.0217	3.78617	-0.1057	3.782	-0.1875	234.099	-0.1891
5.1	-0.026	1.7	0.0381	194.3	0.0068	190.9	-0.0198	2674.3	0.0124	3.7875	-0.106	3.78333	-0.1872	234.1	-0.1912
5.1	-0.0263	1.7	0.0384	194.3	0.0012	190.9	-0.0198	2674.3	0.0058	3.78883	-0.1069	3.78467	-0.1869	234.101	-0.1919
5.2	-0.0263	1.7	0.0384	194.3	0.0009	190.9	-0.0198	2674.3	0.0034	3.79033	-0.1075	3.78617	-0.1869	234.103	-0.1925
5.2	-0.0266	1.7	0.039	194.3	-0.0009	190.9	-0.0198	2674.3	0.0024	3.79167	-0.1081	3.7875	-0.1866	234.104	-0.1928
5.2	-0.0266	1.7	0.039	194.3	-0.0009	190.9	-0.0201	2674.3	0.0018	3.793	-0.1097	3.78883	-0.1872	234.106	-0.1928
5.2	-0.0086	1.7	0.0393	194.3	-0.0071	190.9	-0.0201	2674.3	-0.0083	3.7945	-0.1103	3.79033	-0.1875	234.107	-0.1931
5.2	-0.0021	1.7	0.0396	194.3	-0.0136	190.9	-0.0201	2674.3	-0.0167	3.79583	-0.1116	3.79167	-0.1881	234.108	-0.1931
5.2	-0.0018	1.7	0.0399	194.3	-0.0142	190.9	-0.0201	2674.3	-0.0189	3.79717	-0.1125	3.793	-0.1891	234.11	-0.1928
5.2	-0.0015	1.7	0.0403	194.3	-0.0145	190.9	-0.0204	2674.3	-0.0198	3.79867	-0.114	3.7945	-0.1897	234.111	-0.1931
5.2	-0.0015	1.7	0.0406	194.3	-0.0145	190.9	-0.0204	2674.3	-0.0204	3.8	-0.1147	3.79583	-0.1906	234.113	-0.1931
5.2	0.0158	1.7	0.0409	194.3	-0.0145	190.9	-0.0204	2674.3	-0.0207	3.80133	-0.1168	3.79717	-0.1915	234.114	-0.1931
5.2	0.0213	1.7	0.0412	194.3	-0.0145	190.9	-0.0201	2674.3	-0.0207	3.80283	-0.1178	3.79867	-0.1928	234.115	-0.1931
5.2	0.022	1.8	0.0421	194.4	-0.0148	190.9	-0.0204	2674.4	-0.0207	3.80417	-0.1187	3.8	-0.1937	234.117	-0.1928
5.2	0.0217	1.8	0.0424	194.4	-0.0145	190.9	-0.0207	2674.4	-0.0207	3.8055	-0.1196	3.80133	-0.1956	234.118	-0.1931
5.2	0.0217	1.8	0.0443	194.4	-0.0148	190.9	-0.0207	2674.4	-0.0207	3.807	-0.1202	3.80283	-0.1971	234.119	-0.1931
5.2	0.0217	1.8	0.0449	194.4	-0.0148	190.9	-0.0204	2674.4	-0.0204	3.80833	-0.1205	3.80417	-0.199	234.121	-0.1928
5.3	0.0217	1.8	0.0452	194.4	-0.0148	190.9	-0.0204	2674.4	-0.0204	3.80967	-0.1215	3.8055	-0.1996	234.122	-0.1928
5.3	0.0213	1.8	0.0455	194.4	-0.0148	190.9	-0.0204	2674.4	-0.0204	3.81117	-0.1221	3.807	-0.2005	234.124	-0.1937
5.3	0.0213	1.8	0.0461	194.4	-0.0151	190.9	-0.0207	2674.4	-0.0204	3.8125	-0.1224	3.80833	-0.2018	234.125	-0.1937
5.3	0.0213	1.8	0.0461	194.4	-0.0151	190.9	-0.0207	2674.4	-0.0204	3.81383	-0.1227	3.80967	-0.203	234.126	-0.1934
5.3	0.0213	1.8	0.0468	194.4	-0.0148	190.9	-0.021	2674.4	-0.0204	3.81533	-0.1227	3.81117	-0.2043	234.128	-0.1934
5.3	0.0213	1.8	0.0471	194.4	-0.0148	190.9	-0.021	2674.4	-0.0204	3.81667	-0.1221	3.8125	-0.2055	234.129	-0.1937
5.3	0.0213	1.8	0.0477	194.4	-0.0148	190.9	-0.021	2674.4	-0.0207	3.818	-0.1221	3.81383	-0.2067	234.131	-0.1937
5.3	0.0213	1.8	0.048	194.4	-0.0151	190.9	-0.021	2674.4	-0.0204	3.8195	-0.1224	3.81533	-0.208	234.132	-0.1937
5.3	0.0213	1.8	0.0486	194.5	-0.0151	190.9	-0.021	2674.5	-0.0204	3.82083	-0.1233	3.81667	-0.2095	234.133	-0.1934
5.3	0.0213	1.8	0.0492	194.5	-0.0151	190.9	-0.021	2674.5	-0.0204	3.82217	-0.124	3.818	-0.2117	234.135	-0.1928
5.3	0.021	1.8	0.0496	194.5	-0.0151	190.9	-0.021	2674.5	-0.0204	3.82367	-0.1246	3.8195	-0.2136	234.136	-0.1931
5.3	0.021	1.8	0.0502	194.5	-0.0148	190.9	-0.021	2674.5	-0.0204	3.825	-0.1252	3.82083	-0.2142	234.137	-0.1931
5.3	0.021	1.8	0.0511	194.5	-0.0151	190.9	-0.0213	2674.5	-0.0204	3.82633	-0.1258	3.82217	-0.2151	234.139	-0.1937
5.4	0.021	1.8	0.0517	194.5	-0.0151	190.9	-0.0213	2674.5	-0.0204	3.82783	-0.1271	3.82367	-0.2163	234.14	-0.194
5.4	0.0207	1.8	0.0523	194.5	-0.0148	190.9	-0.0213	2674.5	-0.0204	3.82917	-0.1274	3.825	-0.2173	234.142	-0.194
5.4	0.0207	1.8	0.0527	194.5	-0.0148	190.9	-0.0213	2674.5	-0.0204	3.8305	-0.1283	3.82633	-0.2185	234.143	-0.194
5.4	0.0207	1.8	0.0533	194.5	-0.0148	191	-0.0213	2674.5	-0.0204	3.832	-0.1292	3.82783	-0.2201	234.144	-0.1937
5.4	0.0201	1.8	0.0539	194.5	-0.0148	191	-0.0213	2674.5	-0.0204	3.83333	-0.1295	3.82917	-0.2213	234.146	-0.1937
5.4	0.0201	1.8	0.0542	194.5	-0.0148	191	-0.0217	2674.5	-0.0204	3.83467	-0.1305	3.8305	-0.2222	234.147	-0.194
5.4	0.0201	1.8	0.0548	194.6	-0.0148	191	-0.0217	2674.6	-0.0204	3.83617	-0.1326	3.832	-0.2232	234.149	-0.1937
5.4	0.0198	1.8	0.0551	194.6	-0.0148	191	-0.0217	2674.6	-0.0204	3.8375	-0.1342	3.83333	-0.2244	234.15	-0.194
5.4	0.0198	1.8	0.053	194.6	-0.0145	191	-0.022	2674.6	-0.0204	3.83883	-0.1357	3.83467	-0.2244	234.15	-0.0052
5.4	0.0198	1.8	0.053	194.6	-0.0148	191	-0.0217	2674.6	-0.0204	3.84033	-0.1379	3.83617	-0.2253	234.151	-0.0052
5.4	0.0198	1.8	0.0536	194.6	-0.0148	191	-0.022	2674.6	-0.0204	3.84167	-0.1395	3.8375	-0.2263	234.153	-0.0055
5.5	0.0195	1.8	0.0536	194.6	-0.0148	191	-0.022	2674.6	-0.0204	3.843	-0.141	3.83883	-0.2275	234.154	-0.0052
5.5	0.0198	1.8	0.0542	194.6	-0.0148	191	-0.0223	2674.6	-0.0204	3.8445	-0.1419	3.84033	-0.2278	234.155	-0.0052
5.5	0.0198	1.8	0.0545	194.6	-0.0148	191	-0.0223	2674.6	-0.0204	3.84583	-0.1419	3.84167	-0.2275	234.157	-0.0052
5.5	0.0195	1.8	0.0551	194.6	-0.0148	191	-0.0223	2674.6	-0.0204	3.84717	-0.1422	3.843	-0.2272	234.158	-0.0052
5.5	0.0198	1.8	0.0554	194.6	-0.0148	191	-0.0223	2674.6	-0.0204	3.84867	-0.1432	3.8445	-0.2269	234.16	-0.0052
5.5	0.0198	1.8	0.0558	194.6	-0.0148	191	-0.0223	2674.6	-0.0204	3.85	-0.1438	3.84583	-0.2275	234.161	-0.0052
5.5	0.0195	1.8	0.0561	194.6	-0.0148	191	-0.0226	2674.6	-0.0204	3.85	-0.0176	3.84717	-0.2275	234.162	-0.0052
5.5	0.0198	1.8	0.0561	194.7	-0.0148	191	-0.0226	2674.7	-0.0204	3.85133	-0.0086	3.84867	-0.2272	234.164	-0.0052
5.5	0.0198	1.9	0.0564	194.7	-0.0148	191	-0.0229	2674.7	-0.0204	3.85283	-0.0065	3.85	-0.2272	234.165	-0.0049
5.5	0.0198	1.9	0.0567	194.7	-0.0148	191	-0.0226	2674.7	-0.0204	3.85417	-0.0058	3.85	-0.0105	234.167	-0.0052
5.5	0.0198	1.9	0.0573	194.7	-0.0148	191	-0.0226	2674.7	-0.0204	3.8555	-0.0058	3.85133	-0.0043	234.168	-0.0052
5.5	0.0198	1.9	0.0576	194.7	-0.0148	191	-0.0229	2674.7	-0.0204	3.857	-0.0058	3.85283	-0.0034	234.169	-0.0052
5.5	0.0195	1.9	0.0595	194.7	-0.0148	191	-0.0229	2674.7	-0.0204	3.85833	-0.0055	3.85417	-0.0027	234.171	-0.0052
5.6	0.0195	1.9	0.0601	194.7	-0.0148	191	-0.0232	2674.7	-0.0204	3.85967	-0.0055	3.8555	-0.0024	234.172	-0.0052
5.6	0.0195	1.9	0.0607	194.7	-0.0148	191	-0.0232	2674.7	-0.0204	3.86117	-0.0055	3.857	-0.0024	234.174	-0.0052
5.6	0.0195	1.9	0.061	194.7	-0.0145	191	-0.0232	2674.7	-0.0204	3.8625	-0.0055	3.85833	-0.0024	234.175	-0.0052
5.6	0.0195	1.9	0.0613	194.7	-0.0145	191	-0.0232	2674.7	-0.0204	3.86383	-0.0052	3.85967	-0.0024	234.176	-0.0052
5.6	0.0192	1.9	0.0613	194.7	-0.0145	191	-0.0232	2674.7	-0.0204	3.86533	-0.0055	3.86117	-0.0021	234.178	-0.0052
5.6	0.0192	1.9	0.0616	194.7	-0.0145	191	-0.0235	2674.7	-0.0204	3.86667	-0.0055	3.8625	-0.0021	234.179	-0.0052
5.6	0.0189	1.9	0.062	194.8	-0.0148	191	-0.0235	2674.8	-0.0204	3.868	-0.0055	3.86383	-0.0021	234.18	-0.0052
5.6	0.0189	1.9	0.0651	194.8	-0.0145	191	-0.0235	2674.8	-0.0204	3.8695	-0.0055	3.86533	-0.0021	234.182	-0.0055
5.6	0.0189	1.9	0.0651	194.8	-0.0148	191	-0.0235	2674.8	-0.0204	3.87083	-0.0055	3.86667	-0.0021	234.183	-0.0052
5.6	0.0189	1.9	0.0651	194.8	-0.0145	191	-0.0238	2674.8	-0.0204	3.87217	-0.0052	3.868	-0.0018	234.183	0.1782
5.6	0.0189	1.9	0.0651	194.8	-0.0148	191	-0.0238	2674.8	-0.0204	3.87367	-0.0052	3.8695	-0.0018	234.185	0.1853
5.7	0.0189	1.9	0.0654	194.8	-0.0148	191	-0.0241	2674.8	-0.0204	3.875	-0.0052	3.87083	-0.0021	234.186	0.1872
5.7	0.0189	1.9	0.0651	194.8	-0.0145	191	-0.0241	2674.8	-0.0204	3.87633	-0.0055	3.87217	-0.0021	234.188	0.1869
5.7	0.0189	1.9	0.0654	194.8	-0.0148	191	-0.0241	2674.8	-0.0204	3.87783	-0.0052	3.87367	-0.0021	234.189	0.1875
5.7	0.0189	1.9	0.0651	194.8	-0.0148	191.1	-0.0241	2674.8	-0.0204	3.87917	-0.0052	3.875	-0.0018	234.19	0.1903
5.7	0.0189	1.9	0.0651	194.8	-0.0148	191.1	-0.0241	2674.8	-0.0204	3.8805	-0.0052	3.87633	-0.0018	234.192	0.1931
5.7	0.0189	1.9	0.0654	194.8	-0.0148	191.1	-0.0244	2674.8	-0.0204	3.882	-0.0052	3.87783	-0.0018	234.193	0.194
5.7	0.0192	1.9	0.0651	194.8	-0.0145	191.1	-0.0244	2674.8	-0.0207	3.88333	-0.0052	3.87917	-0.0021	234.195	0.1971
5.7	0.0192	1.9	0.0651	194.8	-0.0148	191.1	-0.0244	2674.8	-0.0204	3.88333	0.1255	3.8805	-0.0021	234.196	0.1981
5.7	0.0192	1.9	0.0647	194.9	-0.0148	191.1	-0.0248	2674.9	-0.0204	3.88467	0.1252	3.882	-0.0018	234.197	0.199
5.7	0.0192	1.9	0.0647	194.9	-0.0148	191.1	-0.0248	2674.9	-0.0204	3.8855	0.1119	3.88333	-0.0018	234.199	0.2008
5.7	0.0192	1.9	0.0647	194.9	-0.0148	191.1	-0.0248	2674.9	-0.0204	3.88617	0.1081	3.88333	0.217	234.2	0.203
5.7	0.0192	1.9	0.0644	194.9	-0.0148	191.1	-0.0251	2674.9	-0.0204	3.8875	0.1047	3.88467	0.2036	234.201	0.2049
5.8	0.0189	1.9	0.0644	194.9	-0.0145	191.1	-0.0248	2674.9	-0.0207	3.88883	0.1023	3.88533	0.1903	234.203	0.2058
5.8	0.0189	1.9	0.0641	194.9	-0.0148	191.1	-0.0251	2674.9	-0.0207	3.89033	0.1001	3.88617	0.1829	234.204	0.2083
5.8	0.0192	1.9	0.0641	194.9	-0.0145	191.1	-0.0251	2674.9	-0.0207	3.89167	0.0982	3.8875	0.1807	234.206	0.2105
5.8	0.0189	1.9	0.061	194.9	-0.0145	191.1	-0.0254	2674.9	-0.0207	3.893	0.0976	3.88883	0.1801	234.207	0.212
5.8	0.0189	1.9	0.0607	194.9	-0.0145	191.1	-0.0254	2674.9	-0.0207	3.8945	0.097	3.89033	0.1795	234.208	0.2126
5.8	0.0186	1.9	0.0604	194.9	-0.0145	191.1	-0.0254	2674.9	-0.0207	3.89583	0.097	3.89167	0.1788	234.21	0.2136
5.8	0.0186	1.9	0.0601	194.9	-0.0145	191.1	-0.0254	2674.9	-0.0207	3.89717	0.0967	3.893	0.1776	234.211	0.2142
5.8	0.0186	1.9	0.0598	194.9	-0.0145	191.1	-0.0257	2674.9	-0.0207	3.89867	0.0973	3.8945	0.1767	234.213	0.2148
5.8	0.0186	1.9	0.0598	195	-0.0145	191.1	-0.0254	2675	-0.0207	3.9	0.0976	3.89583	0.176	234.214	0.216
5.8	0.0186	2	0.0595	195	-0.0148	191.1	-0.0257	2675	-0.0207	3.90133	0.0985	3.89717	0.1754	234.215	0.216
5.8	0.0186	2	0.0595	195	-0.0145	191.1	-0.0257	2675	-0.0207	3.90283	0.0988	3.89867	0.1748	234.217	0.2151
5.8	0.0186	2	0.0592	195	-0.0145	191.1	-0.0257	2675	-0.0207	3.90417	0.0995	3.9	0.1745	234.218	0.2145
5.8	0.0186	2	0.0592	195	-0.0148	191.1	-0.026	2675	-0.0207	3.9055	0.1016	3.90133	0.1742	234.22	0.2151
5.9	0.0186	2	0.0585	195	-0.0148	191.1	-0.0257	2675	-0.0207	3.907	0.1023	3.90283	0.1739	234.221	0.2145
5.9	0.0186	2	0.0585	195	-0.0148	191.1	-0.026	2675	-0.021	3.90833	0.1032	3.90417	0.1739	234.222	0.2151
5.9	0.0189	2	0.0592	195	-0.0145	191.1	-0.026	2675	-0.021	3.90967	0.1038	3.9055	0.1742	234.224	0.2151
5.9	0.0189	2	0.0592	195	-0.0148	191.1	-0.026	2675	-0.021	3.91117	0.1044	3.907	0.1748	234.225	0.2151
5.9	0.0189	2	0.0585	195	-0.0145	191.1	-0.026	2675	-0.021	3.9125	0.1057	3.90833	0.1751	234.226	0.2151
5.9	0.0189	2	0.061	195	-0.0145	191.1	-0.0263	2675	-0.021	3.91383	0.1063	3.90967	0.1754	234.228	0.2154
5.9	0.0189	2	0.0607	195.1	-0.0148	191.1	-0.0263	2675.1	-0.021	3.91533	0.1075	3.91117	0.1764	234.229	0.2151
5.9	0.0189	2	0.0604	195.1	-0.0145	191.1	-0.0263	2675.1	-0.0213	3.91667	0.1081	3.9125	0.177	234.231	0.2157
5.9	0.0189	2	0.0604	195.1	-0.0145	191.1	-0.0266	2675.1	-0.0213	3.918	0.1088	3.91383	0.1776	234.232	0.2154
5.9	0.0189	2	0.0601	195.1	-0.0148	191.1	-0.0263	2675.1	-0.0213	3.9195	0.1097	3.91533	0.1782	234.233	0.2151
5.9	0.0189	2	0.0595	195.1	-0.0145	191.1	-0.0266	2675.1	-0.0213	3.92083	0.1106	3.91667	0.1795	234.235	0.2148
6	0.0189	2	0.0595	195.1	-0.0145	191.1	-0.0263	2675.1	-0.0217	3.92217	0.1109	3.918	0.1804	234.236	0.2157
6	0.0186	2	0.0592	195.1	-0.0145	191.1	-0.0263	2675.1	-0.0217	3.92367	0.1119	3.9195	0.181	234.238	0.216
6	0.0189	2	0.0585	195.1	-0.0145	191.1	-0.0266	2675.1	-0.0217	3.925	0.1128	3.92083	0.1822	234.239	0.216
6	0.0189	2	0.0585	195.1	-0.0145	191.2	-0.0266	2675.1	-0.0217	3.92633	0.1128	3.92217	0.1832	234.24	0.2167
6	0.0189	2	0.0579	195.1	-0.0145	191.2	-0.0266	2675.1	-0.0217	3.92783	0.1137	3.92367	0.1844	234.242	0.2167
6	0.0186	2	0.0579	195.1	-0.0145	191.2	-0.0269	2675.1	-0.0217	3.92917	0.1137	3.925	0.1853	234.243	0.216
6	0.0186	2	0.0579	195.1	-0.0145	191.2	-0.0266	2675.1	-0.022	3.9305	0.1147	3.92633	0.1863	234.244	0.2163
6	0.0186	2	0.0576	195.2	-0.0145	191.2	-0.0269	2675.2	-0.022	3.932	0.1153	3.92783	0.1881	234.246	0.2176
6	0.0186	2	0.0573	195.2	-0.0148	191.2	-0.0266	2675.2	-0.022	3.93333	0.1153	3.92917	0.1897	234.247	0.2173
6	0.0189	2	0.057	195.2	-0.0145	191.2	-0.0266	2675.2	-0.0223	3.93467	0.1156	3.9305	0.1912	234.249	0.2176
6	0.0189	2	0.0567	195.2	-0.0145	191.2	-0.013	2675.2	-0.0223	3.93617	0.115	3.932	0.1925	234.25	0.2185
6	0.0189	2	0.0567	195.2	-0.0145	191.2	-0.0052	2675.2	-0.0223	3.9375	0.114	3.93333	0.194	234.251	0.2179
6	0.0189	2	0.0567	195.2	-0.0148	191.2	-0.0027	2675.2	-0.0223	3.93883	0.1147	3.93467	0.1965	234.253	0.2182
6.1	0.0189	2	0.0564	195.2	-0.0145	191.2	-0.0018	2675.2	-0.0226	3.94033	0.115	3.93617	0.1981	234.254	0.2188
6.1	0.0192	2	0.0561	195.2	-0.0148	191.2	-0.0015	2675.2	-0.0226	3.94167	0.1156	3.9375	0.1993	234.256	0.2185
6.1	0.0195	2	0.0558	195.2	-0.0148	191.2	-0.0009	2675.2	-0.0226	3.943	0.1156	3.93883	0.2015	234.257	0.2185
6.1	0.0195	2	0.0558	195.2	-0.0148	191.2	-0.0009	2675.2	-0.0226	3.9445	0.1162	3.94033	0.2033	234.258	0.2194
6.1	0.0195	2	0.0558	195.2	-0.0148	191.2	-0.0006	2675.2	-0.0226	3.94583	0.1181	3.94167	0.2052	234.26	0.2185
6.1	0.0195	2	0.0554	195.2	-0.0145	191.2	-0.0006	2675.2	-0.0229	3.94717	0.119	3.943	0.2067	234.261	0.2198
6.1	0.0192	2	0.0551	195.3	-0.0148	191.2	-0.0003	2675.3	-0.0229	3.94867	0.1199	3.9445	0.2095	234.262	0.2194
6.1	0.0195	2	0.0551	195.3	-0.0145	191.2	-0.0003	2675.3	-0.0229	3.95	0.1193	3.94583	0.2114	234.264	0.2198
6.1	0.0195	2.1	0.0548	195.3	-0.0145	191.2	-0.0003	2675.3	-0.0229	3.95133	0.1193	3.94717	0.2136	234.265	0.2194
6.1	0.0195	2.1	0.0545	195.3	-0.0145	191.2	0	2675.3	-0.0229	3.95283	0.1202	3.94867	0.2157	234.267	0.2198
6.1	0.0195	2.1	0.0545	195.3	-0.0145	191.2	0.013	2675.3	-0.0229	3.95417	0.1212	3.95	0.2176	234.267	-0.0058
6.2	0.0195	2.1	0.0542	195.3	-0.0145	191.2	0.0173	2675.3	-0.0229	3.9555	0.1224	3.95133	0.2198	234.268	-0.0058
6.2	0.0195	2.1	0.0542	195.3	-0.0145	191.2	0.0198	2675.3	-0.0229	3.957	0.1243	3.95283	0.2219	234.269	-0.0058
6.2	0.0198	2.1	0.0542	195.3	-0.008	191.2	0.0213	2675.3	-0.0142	3.95833	0.1261	3.95417	0.2244	234.271	-0.0058
6.2	0.0198	2.1	0.0037	195.3	-0.0024	191.2	0.0217	2675.3	-0.0071	3.95967	0.1274	3.9555	0.2278	234.272	-0.0062
6.2	0.0198	2.1	0.0012	195.3	-0.0021	191.2	0.0223	2675.3	-0.0049	3.96117	0.1289	3.957	0.2312	234.274	-0.0062
6.2	0.0198	2.1	0.0009	195.3	-0.0015	191.2	0.0223	2675.3	-0.0037	3.9625	0.1308	3.95833	0.2349	234.275	-0.0062
6.2	0.0198	2.1	0.0009	195.3	-0.0018	191.2	0.0223	2675.3	-0.0027	3.96383	0.1326	3.95967	0.2405	234.276	-0.0062
6.2	0.0068	2.1	0.0009	195.3	0.0062	191.2	0.022	2675.3	0.0074	3.96533	0.1345	3.96117	0.2501	234.278	-0.0062
6.2	0.0009	2.1	0.0009	195.3	0.012	191.2	0.0213	2675.3	0.0161	3.96667	0.1354	3.9625	0.2607	234.279	-0.0062
6.2	-0.0009	2.1	0.0009	195.3	0.0133	191.2	0.0213	2675.3	0.0189	3.96667	0.0127	3.96383	0.2718	234.28	-0.0062
6.2	-0.0012	2.1	0.0009	195.4	0.0136	191.2	0.021	2675.4	0.0198	3.968	0.0034	3.96533	0.278	234.282	-0.0062
6.2	-0.0012	2.1	0.0009	195.4	0.0136	191.2	0.021	2675.4	0.0201	3.9695	-0.0049	3.96667	0.283	234.283	-0.0062
6.2	-0.0136	2.1	0.0009	195.4	0.0139	191.2	0.0207	2675.4	0.0207	3.97083	-0.0052	3.96667	0.0093	234.285	-0.0062
6.2	-0.0192	2.1	0.0009	195.4	0.0139	191.2	0.021	2675.4	0.0207	3.97217	-0.0055	3.968	0.0037	234.286	-0.0058
6.3	-0.0195	2.1	0.0009	195.4	0.0139	191.2	0.0207	2675.4	0.0207	3.97367	-0.0055	3.9695	0.0021	234.287	-0.0058
6.3	-0.0195	2.1	0.0009	195.4	0.0139	191.2	0.0207	2675.4	0.0207	3.975	-0.0058	3.97083	0.0015	234.289	-0.0062
6.3	-0.0195	2.1	-0.0554	195.4	0.0139	191.2	0.0204	2675.4	0.0207	3.97633	-0.0058	3.97217	0.0012	234.29	-0.0062
6.3	-0.0198	2.1	-0.0483	195.4	0.0139	191.3	0.0204	2675.4	0.0207	3.97783	-0.0058	3.97367	-0.0015	234.292	-0.0062
6.3	-0.0198	2.1	-0.0474	195.4	0.0139	191.3	0.0204	2675.4	0.0207	3.97917	-0.0058	3.975	-0.0015	234.293	-0.0062
6.3	-0.0198	2.1	-0.0468	195.4	0.0139	191.3	0.0204	2675.4	0.0207	3.9805	-0.0058	3.97633	-0.0015	234.294	-0.0062
6.3	-0.0198	2.1	-0.0465	195.4	0.0139	191.3	0.0204	2675.4	0.0201	3.982	-0.0058	3.97783	-0.0015	234.296	-0.0062
6.3	-0.0198	2.1	-0.0458	195.4	0.0139	191.3	0.0204	2675.4	0.0201	3.98333	-0.0058	3.97917	-0.0018	234.297	-0.0062
6.3	-0.0198	2.1	-0.0455	195.5	0.0139	191.3	0.0201	2675.5	0.0201	3.98467	-0.0058	3.9805	-0.0015	234.299	-0.0058
6.3	-0.0195	2.1	-0.0449	195.5	0.0136	191.3	0.0204	2675.5	0.0201	3.98617	-0.0058	3.982	-0.0018	234.3	-0.0058
6.3	-0.0195	2.1	-0.0446	195.5	0.0139	191.3	0.0204	2675.5	0.0201	3.9875	-0.0062	3.98333	-0.0018	234.3	-0.1919
6.3	-0.0195	2.1	-0.0446	195.5	0.0136	191.3	0.0201	2675.5	0.0198	3.98883	-0.0062	3.98467	-0.0018	234.301	-0.1829
6.3	-0.0195	2.1	-0.044	195.5	0.0139	191.3	0.0201	2675.5	0.0198	3.99033	-0.0062	3.98617	-0.0018	234.303	-0.1807
6.4	-0.0195	2.1	-0.044	195.5	0.0139	191.3	0.0201	2675.5	0.0198	3.99167	-0.0058	3.9875	-0.0018	234.304	-0.1791
6.4	-0.0192	2.1	-0.0434	195.5	0.0139	191.3	0.0201	2675.5	0.0195	3.993	-0.0058	3.98883	-0.0018	234.305	-0.1782
6.4	-0.0192	2.1	-0.0427	195.5	0.0139	191.3	0.0201	2675.5	0.0195	3.9945	-0.0062	3.99033	-0.0018	234.307	-0.1779
6.4	-0.0192	2.1	-0.0424	195.5	0.0139	191.3	0.0201	2675.5	0.0195	3.99583	-0.0062	3.99167	-0.0018	234.308	-0.1779
6.4	-0.0192	2.1	-0.0424	195.5	0.0139	191.3	0.0201	2675.5	0.0192	3.99717	-0.0062	3.993	-0.0018	234.31	-0.1779
6.4	-0.0192	2.1	-0.0418	195.5	0.0139	191.3	0.0201	2675.5	0.0192	3.99867	-0.0062	3.9945	-0.0021	234.311	-0.1779
6.4	-0.0195	2.1	-0.0418	195.6	0.0139	191.3	0.0198	2675.6	0.0189	4	-0.0062	3.99583	-0.0018	234.312	-0.1782
6.4	-0.0195	2.1	-0.0415	195.6	0.0139	191.3	0.0198	2675.6	0.0189	4	-0.1271	3.99717	-0.0018	234.314	-0.1791
6.4	-0.0192	2.2	-0.0415	195.6	0.0139	191.3	0.0198	2675.6	0.0189	4.00133	-0.1289	3.99867	-0.0018	234.315	-0.1795
6.4	-0.0195	2.2	-0.0409	195.6	0.0139	191.3	0.0198	2675.6	0.0186	4.00283	-0.1202	4	-0.0018	234.317	-0.1801
6.4	-0.0195	2.2	-0.0409	195.6	0.0139	191.3	0.0198	2675.6	0.0186	4.00417	-0.1165	4	-0.2492	234.318	-0.1801
6.5	-0.0195	2.2	-0.0406	195.6	0.0139	191.3	0.0198	2675.6	0.0186	4.0055	-0.1134	4.00083	-0.2387	234.32	-0.181
6.5	-0.0198	2.2	-0.0403	195.6	0.0139	191.3	0.0198	2675.6	0.0186	4.007	-0.1112	4.00117	-0.2213	234.321	-0.1813
6.5	-0.0198	2.2	-0.0403	195.6	0.0139	191.3	0.0192	2675.6	0.0186	4.00833	-0.1094	4.00133	-0.2126	234.322	-0.1819
6.5	-0.0195	2.2	-0.0399	195.6	0.0136	191.3	0.0198	2675.6	0.0186	4.00967	-0.1081	4.00217	-0.2024	234.324	-0.1819
6.5	-0.0195	2.2	-0.0396	195.6	0.0139	191.3	0.0198	2675.6	0.0186	4.01117	-0.1069	4.00283	-0.1996	234.325	-0.1822
6.5	-0.0195	2.2	-0.0393	195.6	0.0136	191.3	0.0198	2675.6	0.0186	4.0125	-0.1066	4.00417	-0.1977	234.326	-0.1826
6.5	-0.0195	2.2	-0.039	195.6	0.0136	191.3	0.0192	2675.6	0.0186	4.01383	-0.1063	4.0055	-0.1959	234.328	-0.1832
6.5	-0.0195	2.2	-0.039	195.7	0.0139	191.3	0.0192	2675.7	0.0189	4.01533	-0.1066	4.007	-0.1946	234.329	-0.1835
6.5	-0.0195	2.2	-0.0387	195.7	0.0136	191.3	0.0192	2675.7	0.0189	4.01667	-0.1069	4.00833	-0.1943	234.331	-0.1844
6.5	-0.0195	2.2	-0.0387	195.7	0.0136	191.3	0.0198	2675.7	0.0189	4.018	-0.1075	4.00967	-0.1937	234.332	-0.185
6.5	-0.0192	2.2	-0.0384	195.7	0.0136	191.3	0.0192	2675.7	0.0189	4.0195	-0.1078	4.01117	-0.1928	234.333	-0.186
6.5	-0.0192	2.2	-0.0384	195.7	0.0136	191.3	0.0192	2675.7	0.0189	4.02083	-0.1091	4.0125	-0.1922	234.335	-0.1857
6.5	-0.0192	2.2	-0.0381	195.7	0.0136	191.3	0.0192	2675.7	0.0189	4.02217	-0.11	4.01383	-0.1919	234.336	-0.1872
6.6	-0.0192	2.2	-0.0381	195.7	0.0136	191.3	0.0192	2675.7	0.0189	4.02367	-0.1112	4.01533	-0.1909	234.338	-0.1875
6.6	-0.0192	2.2	-0.0378	195.7	0.0139	191.3	0.0192	2675.7	0.0189	4.025	-0.1122	4.01667	-0.1903	234.339	-0.1888
6.6	-0.0192	2.2	-0.0375	195.7	0.0136	191.3	0.0192	2675.7	0.0189	4.02633	-0.1131	4.018	-0.1897	234.34	-0.1897
6.6	-0.0192	2.2	-0.0375	195.7	0.0139	191.4	0.0192	2675.7	0.0189	4.02783	-0.114	4.0195	-0.1894	234.342	-0.1903
6.6	-0.0192	2.2	-0.0375	195.7	0.0136	191.4	0.0189	2675.7	0.0189	4.02917	-0.115	4.02083	-0.1891	234.343	-0.1922
6.6	-0.0195	2.2	-0.0372	195.7	0.0136	191.4	0.0192	2675.7	0.0189	4.0305	-0.1159	4.02217	-0.1891	234.345	-0.1925
6.6	-0.0195	2.2	-0.0372	195.8	0.0139	191.4	0.0189	2675.8	0.0189	4.032	-0.1168	4.02367	-0.1891	234.346	-0.1928
6.6	-0.0195	2.2	-0.0368	195.8	0.0136	191.4	0.0192	2675.8	0.0189	4.03333	-0.1181	4.025	-0.1894	234.347	-0.194
6.6	-0.0195	2.2	-0.0368	195.8	0.0136	191.4	0.0189	2675.8	0.0189	4.03467	-0.119	4.02633	-0.1897	234.349	-0.194
6.6	-0.0195	2.2	-0.0365	195.8	0.0139	191.4	0.0189	2675.8	0.0189	4.03617	-0.1199	4.02783	-0.1903	234.35	-0.1943
6.6	-0.0198	2.2	-0.0365	195.8	0.0136	191.4	0.0192	2675.8	0.0189	4.0375	-0.1215	4.02917	-0.1906	234.351	-0.1943
6.7	-0.0195	2.2	-0.0362	195.8	0.0136	191.4	0.0189	2675.8	0.0189	4.03883	-0.1221	4.0305	-0.1912	234.353	-0.195
6.7	-0.0195	2.2	-0.0362	195.8	0.0136	191.4	0.0192	2675.8	0.0189	4.04033	-0.1221	4.032	-0.1919	234.354	-0.195
6.7	-0.0195	2.2	-0.0359	195.8	0.0136	191.4	0.0192	2675.8	0.0189	4.04167	-0.1224	4.03333	-0.1928	234.356	-0.195
6.7	-0.0195	2.2	-0.0356	195.8	0.0136	191.4	0.0192	2675.8	0.0189	4.043	-0.1233	4.03467	-0.1943	234.357	-0.195
6.7	-0.0195	2.2	-0.0359	195.8	0.0133	191.4	0.0192	2675.8	0.0189	4.0445	-0.1236	4.03617	-0.1953	234.358	-0.195
6.7	-0.0195	2.2	-0.0356	195.8	0.0133	191.4	0.0189	2675.8	0.0192	4.04583	-0.1249	4.0375	-0.1962	234.36	-0.195
6.7	-0.0192	2.2	-0.0356	195.8	0.0133	191.4	0.0189	2675.8	0.0192	4.04717	-0.1246	4.03883	-0.1974	234.361	-0.195
6.7	-0.0195	2.2	-0.0356	195.8	0.0136	191.4	0.0189	2675.8	0.0192	4.04867	-0.1236	4.04033	-0.1981	234.363	-0.195
6.7	-0.0195	2.3	-0.035	195.9	0.0133	191.4	0.0189	2675.9	0.0192	4.05	-0.124	4.04167	-0.199	234.364	-0.195
6.7	-0.0195	2.3	-0.035	195.9	0.0136	191.4	0.0192	2675.9	0.0192	4.05133	-0.1236	4.043	-0.2002	234.365	-0.1953
6.7	-0.0195	2.3	-0.035	195.9	0.0136	191.4	0.0189	2675.9	0.0192	4.05283	-0.124	4.0445	-0.2021	234.367	-0.1953
6.7	-0.0195	2.3	-0.0347	195.9	0.0133	191.4	0.0189	2675.9	0.0192	4.05417	-0.1249	4.04583	-0.2039	234.368	-0.1953
6.8	-0.0195	2.3	-0.0347	195.9	0.0133	191.4	0.0189	2675.9	0.0192	4.0555	-0.1258	4.04717	-0.2058	234.369	-0.1956
6.8	-0.0195	2.3	-0.0347	195.9	0.0136	191.4	0.0189	2675.9	0.0192	4.057	-0.1271	4.04867	-0.207	234.371	-0.195
6.8	-0.0195	2.3	-0.0344	195.9	0.0133	191.4	0.0189	2675.9	0.0192	4.05833	-0.1283	4.05	-0.2083	234.372	-0.1943
6.8	-0.0192	2.3	-0.0344	195.9	0.0136	191.4	0.0189	2675.9	0.0192	4.05967	-0.1274	4.05133	-0.2105	234.374	-0.1943
6.8	-0.0195	2.3	-0.0344	195.9	0.0133	191.4	0.0189	2675.9	0.0192	4.06117	-0.1277	4.05283	-0.2117	234.375	-0.1943
6.8	-0.0195	2.3	-0.0344	195.9	0.0136	191.4	0.0189	2675.9	0.0192	4.0625	-0.1286	4.05417	-0.2126	234.376	-0.195
6.8	-0.0195	2.3	-0.0341	195.9	0.0136	191.4	0.0189	2675.9	0.0192	4.06383	-0.1305	4.0555	-0.2151	234.378	-0.1953
6.8	-0.0195	2.3	-0.0341	195.9	0.0136	191.4	0.0186	2675.9	0.0192	4.06533	-0.1323	4.057	-0.2157	234.379	-0.195
6.8	-0.0195	2.3	-0.0341	196	0.0136	191.4	0.0186	2676	0.0192	4.06667	-0.1345	4.05833	-0.217	234.381	-0.1953
6.8	-0.0195	2.3	-0.0337	196	0.0136	191.4	0.0186	2676	0.0195	4.068	-0.1364	4.05967	-0.2179	234.382	-0.195
6.8	-0.0198	2.3	-0.0337	196	0.0136	191.4	0.0189	2676	0.0195	4.0695	-0.1379	4.06117	-0.2188	234.383	-0.1953
6.8	-0.0198	2.3	-0.0337	196	0.0136	191.4	0.0189	2676	0.0195	4.07083	-0.1388	4.0625	-0.2201	234.383	-0.0055
6.8	-0.0198	2.3	-0.0337	196	0.0136	191.4	0.0189	2676	0.0195	4.07217	-0.141	4.06383	-0.2222	234.385	-0.0052
6.9	-0.0198	2.3	-0.0337	196	0.0133	191.4	0.0189	2676	0.0192	4.07367	-0.1416	4.06533	-0.2232	234.386	-0.0052
6.9	-0.0198	2.3	-0.0334	196	0.0133	191.4	0.0186	2676	0.0195	4.075	-0.1426	4.06667	-0.2241	234.387	-0.0055
6.9	-0.0198	2.3	-0.0334	196	0.0133	191.4	0.0189	2676	0.0195	4.07633	-0.1429	4.068	-0.2256	234.389	-0.0052
6.9	-0.0198	2.3	-0.0331	196	0.0133	191.5	0.0189	2676	0.0195	4.07783	-0.1435	4.0695	-0.2278	234.39	-0.0052
6.9	-0.0198	2.3	-0.0331	196	0.0133	191.5	0.0189	2676	0.0195	4.07917	-0.1441	4.07083	-0.23	234.392	-0.0052
6.9	-0.0198	2.3	-0.0331	196	0.0133	191.5	0.0189	2676	0.0195	4.0805	-0.1447	4.07217	-0.2328	234.393	-0.0052
6.9	-0.0198	2.3	-0.0331	196.1	0.0136	191.5	0.0189	2676.1	0.0195	4.082	-0.1441	4.07367	-0.2337	234.394	-0.0052
6.9	-0.0198	2.3	-0.0331	196.1	0.0136	191.5	0.0189	2676.1	0.0195	4.08333	-0.1435	4.075	-0.2346	234.396	-0.0052
6.9	-0.0198	2.3	-0.0331	196.1	0.0133	191.5	0.0189	2676.1	0.0198	4.08333	-0.0176	4.07633	-0.2337	234.397	-0.0052
6.9	-0.0198	2.3	-0.0328	196.1	0.0133	191.5	0.0189	2676.1	0.0198	4.08467	-0.0086	4.07783	-0.2331	234.399	-0.0052
6.9	-0.0198	2.3	-0.0328	196.1	0.0133	191.5	0.0189	2676.1	0.0198	4.08617	-0.0065	4.07917	-0.2318	234.4	-0.0052
7	-0.0198	2.3	-0.0328	196.1	0.0133	191.5	0.0189	2676.1	0.0198	4.0875	-0.0058	4.0805	-0.2315	234.401	-0.0052
7	-0.0198	2.3	-0.0328	196.1	0.0133	191.5	0.0189	2676.1	0.0198	4.08883	-0.0058	4.082	-0.2309	234.403	-0.0052
7	-0.0198	2.3	-0.0325	196.1	0.0136	191.5	0.0189	2676.1	0.0198	4.09033	-0.0058	4.08333	-0.2309	234.404	-0.0052
7	-0.0198	2.3	-0.0328	196.1	0.0133	191.5	0.0189	2676.1	0.0198	4.09167	-0.0055	4.08333	-0.0108	234.405	-0.0052
7	-0.0204	2.3	-0.0325	196.1	0.0136	191.5	0.0189	2676.1	0.0198	4.093	-0.0055	4.08467	-0.0046	234.407	-0.0052
7	-0.0204	2.3	-0.0325	196.1	0.0136	191.5	0.0189	2676.1	0.0198	4.0945	-0.0055	4.08617	-0.0034	234.408	-0.0052
7	-0.0204	2.3	-0.0325	196.1	0.0133	191.5	0.0189	2676.1	0.0198	4.09583	-0.0052	4.0875	-0.0027	234.41	-0.0049
7	-0.0204	2.3	-0.0325	196.2	0.0133	191.5	0.0186	2676.2	0.0195	4.09717	-0.0052	4.08883	-0.0024	234.411	-0.0052
7	-0.0204	2.4	-0.0322	196.2	0.0136	191.5	0.0186	2676.2	0.0195	4.09867	-0.0052	4.09033	-0.0024	234.412	-0.0052
7	-0.0207	2.4	-0.0325	196.2	0.0133	191.5	0.0186	2676.2	0.0195	4.1	-0.0052	4.09167	-0.0021	234.414	-0.0052
7	-0.0207	2.4	-0.0322	196.2	0.0133	191.5	0.0186	2676.2	0.0195	4.10133	-0.0052	4.093	-0.0024	234.415	-0.0052
7	-0.0207	2.4	-0.0325	196.2	0.0133	191.5	0.0189	2676.2	0.0195	4.10283	-0.0052	4.0945	-0.0024	234.417	-0.0052
7	-0.021	2.4	-0.0322	196.2	0.0133	191.5	0.0189	2676.2	0.0195	4.10417	-0.0052	4.09583	-0.0021
7.1	-0.021	2.4	-0.0322	196.2	0.0133	191.5	0.0189	2676.2	0.0198	4.1055	-0.0052	4.09717	-0.0021
7.1	-0.021	2.4	-0.0322	196.2	0.0133	191.5	0.0189	2676.2	0.0195	4.107	-0.0052	4.09867	-0.0021
7.1	-0.021	2.4	-0.0322	196.2	0.0133	191.5	0.0189	2676.2	0.0198	4.10833	-0.0055	4.1	-0.0018
7.1	-0.021	2.4	-0.0319	196.2	0.0133	191.5	0.0189	2676.2	0.0198	4.10967	-0.0055	4.10133	-0.0018
7.1	-0.021	2.4	-0.0322	196.2	0.0133	191.5	0.0186	2676.2	0.0198	4.11117	-0.0052	4.10283	-0.0021
7.1	-0.0213	2.4	-0.0319	196.2	0.0136	191.5	0.0186	2676.2	0.0201	4.1125	-0.0052	4.10417	-0.0021
7.1	-0.0213	2.4	-0.0319	196.3	0.0133	191.5	0.0189	2676.3	0.0201	4.11383	-0.0052	4.1055	-0.0021
7.1	-0.0213	2.4	-0.0319	196.3	0.0133	191.5	0.0189	2676.3	0.0201	4.11533	-0.0052	4.107	-0.0021
7.1	-0.0217	2.4	-0.0319	196.3	0.0136	191.5	0.0186	2676.3	0.0201	4.11667	-0.0052	4.10833	-0.0018
7.1	-0.022	2.4	-0.0319	196.3	0.0133	191.5	0.0186	2676.3	0.0207			4.10967	-0.0018
7.1	-0.022	2.4	-0.0319	196.3	0.0133	191.5	0.0186	2676.3	0.0207			4.11117	-0.0018
7.2	-0.0223	2.4	-0.0316	196.3	0.0136	191.5	0.0189	2676.3	0.0207			4.1125	-0.0021
7.2	-0.0226	2.4	-0.0316	196.3	0.0133	191.5	0.0189	2676.3	0.021			4.11383	-0.0021
7.2	-0.0226	2.4	-0.0319	196.3	0.0136	191.5	0.0189	2676.3	0.021			4.11533	-0.0021
7.2	-0.0229	2.4	-0.0319	196.3	0.0136	191.6	0.0189	2676.3	0.021			4.11667	-0.0018
7.2	-0.0232	2.4	-0.0316	196.3	0.0133	191.6	0.0186	2676.3	0.021
7.2	-0.0235	2.4	-0.0316	196.3	0.0136	191.6	0.0189	2676.3	0.021
7.2	-0.0238	2.4	-0.0316	196.3	0.0068	191.6	0.0189	2676.3	0.012
7.2	-0.0241	2.4	-0.0316	196.3	0.0012	191.6	0.0189	2676.3	0.0055
7.2	-0.0241	2.4	-0.0316	196.3	0.0009	191.6	0.0189	2676.3	0.0034
7.2	-0.0244	2.4	-0.0313	196.4	0.0009	191.6	0.0189	2676.4	0.0021
7.2	-0.0244	2.4	-0.0316	196.4	-0.0009	191.6	0.0189	2676.4	0.0018
7.2	-0.0083	2.4	-0.0313	196.4	-0.0071	191.6	0.0189	2676.4	-0.0083
7.2	-0.0021	2.4	-0.0316	196.4	-0.0136	191.6	0.0189	2676.4	-0.0167
7.3	-0.0018	2.4	-0.0313	196.4	-0.0142	191.6	0.0189	2676.4	-0.0189
7.3	-0.0015	2.4	-0.0316	196.4	-0.0145	191.6	0.0189	2676.4	-0.0204
7.3	-0.0015	2.4	-0.0313	196.4	-0.0145	191.6	0.0189	2676.4	-0.021
7.3	0.0139	2.4	-0.0313	196.4	-0.0145	191.6	0.0189	2676.4	-0.021
7.3	0.0195	2.4	-0.0313	196.4	-0.0148	191.6	0.0186	2676.4	-0.0213
7.3	0.0198	2.4	-0.0313	196.4	-0.0148	191.6	0.0189	2676.4	-0.0213
7.3	0.0195	2.4	-0.0313	196.4	-0.0148	191.6	0.0189	2676.4	-0.0213
7.3	0.0195	2.5	-0.031	196.4	-0.0151	191.6	0.0189	2676.4	-0.0213
7.3	0.0195	2.5	-0.0313	196.4	-0.0148	191.6	0.0189	2676.4	-0.0213
7.3	0.0195	2.5	-0.0313	196.5	-0.0148	191.6	0.0189	2676.5	-0.0213
7.3	0.0195	2.5	-0.0313	196.5	-0.0151	191.6	0.0192	2676.5	-0.0213
7.3	0.0195	2.5	-0.0313	196.5	-0.0151	191.6	0.0189	2676.5	-0.0213
7.3	0.0195	2.5	-0.0313	196.5	-0.0148	191.6	0.0189	2676.5	-0.021
7.3	0.0195	2.5	-0.0313	196.5	-0.0151	191.6	0.0189	2676.5	-0.021
7.4	0.0195	2.5	-0.0313	196.5	-0.0148	191.6	0.0189	2676.5	-0.021
7.4	0.0192	2.5	-0.031	196.5	-0.0148	191.6	0.0189	2676.5	-0.021
7.4	0.0195	2.5	-0.0313	196.5	-0.0148	191.6	0.0189	2676.5	-0.021
7.4	0.0195	2.5	-0.031	196.5	-0.0148	191.6	0.0192	2676.5	-0.021
7.4	0.0195	2.5	-0.031	196.5	-0.0148	191.6	0.0189	2676.5	-0.0207
7.4	0.0195	2.5	-0.031	196.5	-0.0148	191.6	0.0189	2676.5	-0.0207
7.4	0.0195	2.5	-0.031	196.6	-0.0148	191.6	0.0189	2676.6	-0.0207
7.4	0.0195	2.5	-0.031	196.6	-0.0148	191.6	0.0189	2676.6	-0.0207
7.4	0.0192	2.5	-0.0313	196.6	-0.0148	191.6	0.0189	2676.6	-0.0207
7.4	0.0192	2.5	-0.0313	196.6	-0.0148	191.6	0.0189	2676.6	-0.0207
7.4	0.0192	2.5	-0.0313	196.6	-0.0151	191.6	0.0192	2676.6	-0.0207
7.5	0.0192	2.5	-0.031	196.6	-0.0151	191.6	0.0189	2676.6	-0.0207
7.5	0.0192	2.5	-0.031	196.6	-0.0151	191.7	0.0192	2676.6	-0.0207
7.5	0.0189	2.5	-0.031	196.6	-0.0148	191.7	0.0192	2676.6	-0.0207
7.5	0.0189	2.5	-0.031	196.6	-0.0151	191.7	0.0192	2676.6	-0.0207
7.5	0.0189	2.5	-0.0313	196.6	-0.0151	191.7	0.0192	2676.6	-0.0207
7.5	0.0186	2.5	-0.0313	196.6	-0.0148	191.7	0.0189	2676.6	-0.0207
7.5	0.0186	2.5	-0.031	196.6	-0.0151	191.7	0.0192	2676.6	-0.0204
7.5	0.0186	2.5	-0.031	196.7	-0.0151	191.7	0.0192	2676.7	-0.0207
7.5	0.0182	2.5	-0.031	196.7	-0.0151	191.7	0.0192	2676.7	-0.0207
7.5	0.0186	2.5	-0.031	196.7	-0.0148	191.7	0.0192	2676.7	-0.0204
7.5	0.0182	2.5	-0.0313	196.7	-0.0148	191.7	0.0189	2676.7	-0.0204
7.5	0.0182	2.5	-0.0313	196.7	-0.0151	191.7	0.0192	2676.7	-0.0204
7.5	0.0186	2.5	-0.0313	196.7	-0.0148	191.7	0.0192	2676.7	-0.0204
7.6	0.0186	2.5	-0.0313	196.7	-0.0148	191.7	0.0192	2676.7	-0.0204
7.6	0.0182	2.5	-0.031	196.7	-0.0148	191.7	0.0192	2676.7	-0.0204
7.6	0.0186	2.5	-0.0313	196.7	-0.0148	191.7	0.0192	2676.7	-0.0204
7.6	0.0186	2.5	-0.031	196.7	-0.0148	191.7	0.0192	2676.7	-0.0204
7.6	0.0186	2.5	-0.0313	196.7	-0.0145	191.7	0.0192	2676.7	-0.0204
7.6	0.0186	2.5	-0.0313	196.7	-0.0145	191.7	0.0192	2676.7	-0.0204
7.6	0.0186	2.6	-0.031	196.8	-0.0148	191.7	0.0192	2676.8	-0.0204
7.6	0.0186	2.6	-0.0313	196.8	-0.0148	191.7	0.0192	2676.8	-0.0204
7.6	0.0186	2.6	-0.0313	196.8	-0.0148	191.7	0.0198	2676.8	-0.0204
7.6	0.0186	2.6	-0.0313	196.8	-0.0145	191.7	0.0198	2676.8	-0.0204
7.6	0.0186	2.6	-0.0313	196.8	-0.0145	191.7	0.0198	2676.8	-0.0204
7.7	0.0182	2.6	-0.0313	196.8	-0.0148	191.7	0.0198	2676.8	-0.0204
7.7	0.0182	2.6	-0.0313	196.8	-0.0148	191.7	0.0198	2676.8	-0.0204
7.7	0.0182	2.6	-0.0313	196.8	-0.0148	191.7	0.0198	2676.8	-0.0207
7.7	0.0182	2.6	-0.0313	196.8	-0.0148	191.7	0.0198	2676.8	-0.0204
7.7	0.0182	2.6	-0.0313	196.8	-0.0148	191.7	0.0198	2676.8	-0.0204
7.7	0.0182	2.6	-0.0313	196.8	-0.0148	191.7	0.0198	2676.8	-0.0204
7.7	0.0182	2.6	-0.0313	196.8	-0.0148	191.7	0.0198	2676.8	-0.0207
7.7	0.0182	2.6	-0.0313	196.8	-0.0148	191.7	0.0198	2676.8	-0.0207
7.7	0.0182	2.6	-0.0313	196.9	-0.0148	191.7	0.0198	2676.9	-0.0204
7.7	0.0182	2.6	-0.0316	196.9	-0.0148	191.7	0.0201	2676.9	-0.0207
7.7	0.0182	2.6	-0.0316	196.9	-0.0148	191.7	0.0198	2676.9	-0.0207
7.7	0.0179	2.6	-0.0313	196.9	-0.0145	191.7	0.0201	2676.9	-0.0207
7.8	0.0182	2.6	-0.0313	196.9	-0.0145	191.7	0.0201	2676.9	-0.0207
7.8	0.0182	2.6	-0.0313	196.9	-0.0148	191.8	0.0201	2676.9	-0.0207
7.8	0.0182	2.6	-0.0313	196.9	-0.0145	191.8	0.0198	2676.9	-0.0207
7.8	0.0182	2.6	-0.0316	196.9	-0.0145	191.8	0.0201	2676.9	-0.0207
7.8	0.0182	2.6	-0.0316	196.9	-0.0145	191.8	0.0201	2676.9	-0.0207
7.8	0.0182	2.6	-0.0316	196.9	-0.0145	191.8	0.0201	2676.9	-0.0207
7.8	0.0182	2.6	-0.0316	196.9	-0.0145	191.8	0.0201	2676.9	-0.0207
7.8	0.0182	2.6	-0.0319	196.9	-0.0145	191.8	0.0201	2676.9	-0.0207
7.8	0.0182	2.6	-0.0316	197	-0.0145	191.8	0.0204	2677	-0.0207
7.8	0.0182	2.6	-0.0319	197	-0.0145	191.8	0.0204	2677	-0.0207
7.8	0.0182	2.6	-0.0319	197	-0.0145	191.8	0.0201	2677	-0.0207
7.8	0.0179	2.6	-0.0319	197	-0.0145	191.8	0.0201	2677	-0.0204
7.8	0.0179	2.6	-0.0319	197	-0.0148	191.8	0.0204	2677	-0.0204
7.9	0.0179	2.6	-0.0319	197	-0.0145	191.8	0.0204	2677	-0.0204
7.9	0.0179	2.6	-0.0319	197	-0.0145	191.8	0.0204	2677	-0.0204
7.9	0.0179	2.6	-0.0322	197	-0.0145	191.8	0.0201	2677	-0.0198
7.9	0.0179	2.6	-0.0319	197	-0.0145	191.8	0.0204	2677	-0.0198
7.9	0.0179	2.6	-0.0322	197	-0.0148	191.8	0.0204	2677	-0.0198
7.9	0.0179	2.6	-0.0319	197	-0.0148	191.8	0.0204	2677	-0.0195
7.9	0.0176	2.7	-0.0322	197.1	-0.0145	191.8	0.0204	2677.1	-0.0195
7.9	0.0179	2.7	-0.0322	197.1	-0.0148	191.8	0.0204	2677.1	-0.0195
7.9	0.0176	2.7	-0.0322	197.1	-0.0145	191.8	0.0204	2677.1	-0.0198
7.9	0.0179	2.7	-0.0325	197.1	-0.0145	191.8	0.0204	2677.1	-0.0198
7.9	0.0176	2.7	-0.0325	197.1	-0.0145	191.8	0.0204	2677.1	-0.0198
8	0.0176	2.7	-0.0325	197.1	-0.0145	191.8	0.0204	2677.1	-0.0198
8	0.0176	2.7	-0.0325	197.1	-0.0145	191.8	0.0207	2677.1	-0.0198
8	0.0179	2.7	-0.0325	197.1	-0.0145	191.8	0.0207	2677.1	-0.0198
8	0.0176	2.7	-0.0325	197.1	-0.0145	191.8	0.0204	2677.1	-0.0204
8	0.0179	2.7	-0.0325	197.1	-0.0145	191.8	0.0207	2677.1	-0.0204
8	0.0179	2.7	-0.0325	197.1	-0.0145	191.8	0.0207	2677.1	-0.0204
8	0.0179	2.7	-0.0328	197.1	-0.0145	191.8	0.0207	2677.1	-0.0207
8	0.0179	2.7	-0.0328	197.2	-0.0145	191.8	0.0207	2677.2	-0.0207
8	0.0179	2.7	-0.0328	197.2	-0.0145	191.8	0.021	2677.2	-0.0207
8	0.0179	2.7	-0.0328	197.2	-0.0145	191.8	0.0207	2677.2	-0.0207
8	0.0179	2.7	-0.0331	197.2	-0.0145	191.8	0.021	2677.2	-0.021
8	0.0179	2.7	-0.0331	197.2	-0.0145	191.8	0.021	2677.2	-0.021
8.1	0.0179	2.7	-0.0331	197.2	-0.0148	191.8	0.0207	2677.2	-0.021
8.1	0.0179	2.7	-0.0331	197.2	-0.0145	191.8	0.021	2677.2	-0.0213
8.1	0.0179	2.7	-0.0334	197.2	-0.0145	191.9	0.021	2677.2	-0.0213
8.1	0.0179	2.7	-0.0331	197.2	-0.0145	191.9	0.021	2677.2	-0.0213
8.1	0.0179	2.7	-0.0334	197.2	-0.0145	191.9	0.021	2677.2	-0.0217
8.1	0.0179	2.7	-0.0334	197.2	-0.0145	191.9	0.021	2677.2	-0.0217
8.1	0.0179	2.7	-0.0337	197.2	-0.0145	191.9	0.0213	2677.2	-0.022
8.1	0.0176	2.7	-0.0337	197.3	-0.0145	191.9	0.021	2677.3	-0.022
8.1	0.0179	2.7	-0.0337	197.3	-0.0145	191.9	0.0213	2677.3	-0.022
8.1	0.0176	2.7	-0.0337	197.3	-0.0145	191.9	0.0213	2677.3	-0.0223
8.1	0.0176	2.7	-0.0337	197.3	-0.0145	191.9	0.0213	2677.3	-0.0223
8.1	0.0179	2.7	-0.0337	197.3	-0.0142	191.9	0.0217	2677.3	-0.0223
8.2	0.0179	2.7	-0.0341	197.3	-0.0145	191.9	0.0213	2677.3	-0.0223
8.2	0.0179	2.7	-0.0341	197.3	-0.0145	191.9	0.0217	2677.3	-0.0226
8.2	0.0179	2.7	-0.0341	197.3	-0.0145	191.9	0.0217	2677.3	-0.0226
8.2	0.0179	2.7	-0.0341	197.3	-0.0145	191.9	0.0213	2677.3	-0.0226
8.2	0.0182	2.7	-0.0341	197.3	-0.0145	191.9	0.0217	2677.3	-0.0226
8.2	0.0182	2.7	-0.0344	197.3	-0.0145	191.9	0.0217	2677.3	-0.0226
8.2	0.0182	2.8	-0.0344	197.3	-0.0145	191.9	0.0217	2677.3	-0.0229
8.2	0.0182	2.8	-0.0344	197.3	-0.0145	191.9	0.0217	2677.3	-0.0229
8.2	0.0182	2.8	-0.0344	197.4	-0.0145	191.9	0.0217	2677.4	-0.0229
8.2	0.0182	2.8	-0.0347	197.4	-0.0148	191.9	0.022	2677.4	-0.0229
8.2	0.0186	2.8	-0.0344	197.4	-0.008	191.9	0.022	2677.4	-0.0142
8.2	0.0186	2.8	-0.0347	197.4	-0.0024	191.9	0.022	2677.4	-0.0071
8.3	0.0186	2.8	-0.0347	197.4	-0.0021	191.9	0.022	2677.4	-0.0049
8.3	0.0186	2.8	-0.0347	197.4	-0.0018	191.9	0.022	2677.4	-0.0037
8.3	0.0189	2.8	-0.035	197.4	-0.0018	191.9	0.0223	2677.4	-0.0027
8.3	0.0068	2.8	-0.0347	197.4	0.0058	191.9	0.022	2677.4	0.0074
8.3	0.0009	2.8	-0.035	197.4	0.0124	191.9	0.0223	2677.4	0.0161
8.3	-0.0009	2.8	-0.0356	197.4	0.0133	191.9	0.0223	2677.4	0.0186
8.3	-0.0012	2.8	-0.035	197.4	0.0133	191.9	0.0226	2677.4	0.0195
8.3	-0.0012	2.8	-0.035	197.4	0.0133	191.9	0.0223	2677.4	0.0201
8.3	-0.012	2.8	-0.0356	197.4	0.0136	191.9	0.0223	2677.4	0.0201
8.3	-0.0182	2.8	-0.0356	197.4	0.0136	191.9	0.0226	2677.4	0.0207
8.3	-0.0186	2.8	-0.0356	197.5	0.0136	191.9	0.0226	2677.5	0.0207
8.3	-0.0182	2.8	-0.0359	197.5	0.0139	191.9	0.0226	2677.5	0.0201
8.3	-0.0186	2.8	-0.0359	197.5	0.0136	191.9	0.0226	2677.5	0.0201
8.3	-0.0186	2.8	-0.0359	197.5	0.0136	191.9	0.0226	2677.5	0.0201
8.3	-0.0186	2.8	-0.0359	197.5	0.0139	192	0.0226	2677.5	0.0201
8.4	-0.0186	2.8	-0.0359	197.5	0.0139	192	0.0229	2677.5	0.0201
8.4	-0.0186	2.8	-0.0359	197.5	0.0136	192	0.0229	2677.5	0.0201
8.4	-0.0186	2.8	-0.0362	197.5	0.0139	192	0.0229	2677.5	0.0201
8.4	-0.0189	2.8	-0.0362	197.5	0.0139	192	0.0229	2677.5	0.0198
8.4	-0.0186	2.8	-0.0362	197.5	0.0139	192	0.0232	2677.5	0.0198
8.4	-0.0186	2.8	-0.0362	197.5	0.0139	192	0.0232	2677.5	0.0198
8.4	-0.0189	2.8	-0.0362	197.6	0.0139	192	0.0232	2677.6	0.0198
8.4	-0.0186	2.8	-0.0362	197.6	0.0139	192	0.0235	2677.6	0.0198
8.4	-0.0189	2.8	-0.0362	197.6	0.0139	192	0.0235	2677.6	0.0198
8.4	-0.0189	2.8	-0.0365	197.6	0.0139	192	0.0232	2677.6	0.0198
8.4	-0.0189	2.8	-0.0365	197.6	0.0136	192	0.0235	2677.6	0.0198
8.4	-0.0189	2.8	-0.0365	197.6	0.0136	192	0.0235	2677.6	0.0195
8.5	-0.0189	2.8	-0.0365	197.6	0.0139	192	0.0235	2677.6	0.0195
8.5	-0.0189	2.8	-0.0365	197.6	0.0136	192	0.0235	2677.6	0.0195
8.5	-0.0189	2.8	-0.0365	197.6	0.0136	192	0.0238	2677.6	0.0195
8.5	-0.0189	2.9	-0.0365	197.6	0.0136	192	0.0238	2677.6	0.0195
8.5	-0.0186	2.9	-0.0365	197.6	0.0136	192	0.0241	2677.6	0.0195
8.5	-0.0189	2.9	-0.0368	197.6	0.0136	192	0.0238	2677.6	0.0195
8.5	-0.0186	2.9	-0.0368	197.7	0.0136	192	0.0241	2677.7	0.0195
8.5	-0.0186	2.9	-0.0368	197.7	0.0136	192	0.0241	2677.7	0.0195
8.5	-0.0186	2.9	-0.0368	197.7	0.0136	192	0.0244	2677.7	0.0195
8.5	-0.0186	2.9	-0.0368	197.7	0.0136	192	0.0244	2677.7	0.0195
8.5	-0.0186	2.9	-0.0368	197.7	0.0136	192	0.0244	2677.7	0.0195
8.6	-0.0186	2.9	-0.0368	197.7	0.0136	192	0.0244	2677.7	0.0192
8.6	-0.0186	2.9	-0.0368	197.7	0.0136	192	0.0244	2677.7	0.0192
8.6	-0.0186	2.9	-0.0368	197.7	0.0136	192	0.0248	2677.7	0.0195
8.6	-0.0186	2.9	-0.0368	197.7	0.0136	192	0.0248	2677.7	0.0195
8.6	-0.0186	2.9	-0.0372	197.7	0.0136	192	0.0248	2677.7	0.0192
8.6	-0.0186	2.9	-0.0372	197.7	0.0136	192	0.0248	2677.7	0.0195
8.6	-0.0189	2.9	-0.0372	197.7	0.0136	192	0.0251	2677.7	0.0192
8.6	-0.0189	2.9	-0.0368	197.8	0.0136	192	0.0251	2677.8	0.0192
8.6	-0.0189	2.9	-0.0372	197.8	0.0136	192	0.0254	2677.8	0.0192
8.6	-0.0189	2.9	-0.0368	197.8	0.0133	192	0.0254	2677.8	0.0192
8.6	-0.0189	2.9	-0.0372	197.8	0.0136	192	0.0254	2677.8	0.0192
8.6	-0.0189	2.9	-0.0372	197.8	0.0136	192.1	0.0257	2677.8	0.0192
8.7	-0.0189	2.9	-0.0372	197.8	0.0136	192.1	0.0257	2677.8	0.0192
8.7	-0.0189	2.9	-0.0372	197.8	0.0133	192.1	0.0257	2677.8	0.0192
8.7	-0.0189	2.9	-0.0372	197.8	0.0136	192.1	0.0257	2677.8	0.0192
8.7	-0.0186	2.9	-0.0375	197.8	0.0133	192.1	0.026	2677.8	0.0195
8.7	-0.0186	2.9	-0.0372	197.8	0.0133	192.1	0.026	2677.8	0.0195
8.7	-0.0186	2.9	-0.0372	197.8	0.0136	192.1	0.0263	2677.8	0.0192
8.7	-0.0186	2.9	-0.0375	197.8	0.0133	192.1	0.0263	2677.8	0.0192
8.7	-0.0186	2.9	-0.0372	197.8	0.0133	192.1	0.0263	2677.8	0.0195
8.7	-0.0186	2.9	-0.0372	197.9	0.0136	192.1	0.0266	2677.9	0.0192
8.7	-0.0186	2.9	-0.0372	197.9	0.0136	192.1	0.0266	2677.9	0.0192
8.7	-0.0186	2.9	-0.0372	197.9	0.0136	192.1	0.0269	2677.9	0.0192
8.7	-0.0186	2.9	-0.0372	197.9	0.0136	192.1	0.0269	2677.9	0.0195
8.8	-0.0186	2.9	-0.0375	197.9	0.0136	192.1	0.0269	2677.9	0.0192
8.8	-0.0186	2.9	-0.0372	197.9	0.0136	192.1	0.0272	2677.9	0.0195
8.8	-0.0186	2.9	-0.0372	197.9	0.0133	192.1	0.0272	2677.9	0.0195
8.8	-0.0189	2.9	-0.0372	197.9	0.0136	192.1	0.0272	2677.9	0.0192
8.8	-0.0186	3	-0.0372	197.9	0.0136	192.1	0.0279	2677.9	0.0195
8.8	-0.0189	3	-0.0375	197.9	0.0133	192.1	0.0282	2677.9	0.0195
8.8	-0.0189	3	-0.0372	197.9	0.0136	192.1	0.0282	2677.9	0.0195
8.8	-0.0186	3	-0.0375	197.9	0.0136	192.1	0.0282	2677.9	0.0195
8.8	-0.0189	3	-0.0375	198	0.0133	192.1	0.0282	2678	0.0195
8.8	-0.0189	3	-0.0372	198	0.0133	192.1	0.0285	2678	0.0195
8.8	-0.0189	3	-0.0372	198	0.0133	192.1	0.0285	2678	0.0195
8.8	-0.0189	3	-0.0372	198	0.0133	192.1	0.0285	2678	0.0195
8.8	-0.0189	3	-0.0372	198	0.0136	192.1	0.0288	2678	0.0195
8.9	-0.0189	3	-0.0372	198	0.0133	192.1	0.0288	2678	0.0195
8.9	-0.0192	3	-0.0372	198	0.0133	192.1	0.0288	2678	0.0195
8.9	-0.0189	3	-0.0372	198	0.0136	192.1	0.0291	2678	0.0195
8.9	-0.0189	3	-0.0372	198	0.0133	192.1	0.0291	2678	0.0195
8.9	-0.0189	3	-0.0372	198	0.0136	192.1	0.0291	2678	0.0195
8.9	-0.0189	3	-0.0372	198	0.0136	192.1	0.0294	2678	0.0195
8.9	-0.0189	3	-0.0372	198.1	0.0136	192.1	0.0294	2678.1	0.0195
8.9	-0.0189	3	-0.0372	198.1	0.0133	192.1	0.0297	2678.1	0.0195
8.9	-0.0189	3	-0.0372	198.1	0.0136	192.1	0.0294	2678.1	0.0195
8.9	-0.0189	3	-0.0372	198.1	0.0133	192.1	0.0297	2678.1	0.0198
8.9	-0.0189	3	-0.0372	198.1	0.0136	192.2	0.0297	2678.1	0.0198
8.9	-0.0189	3	-0.0372	198.1	0.0136	192.2	0.0297	2678.1	0.0198
9	-0.0189	3	-0.0372	198.1	0.0133	192.2	0.03	2678.1	0.0198
9	-0.0189	3	-0.0372	198.1	0.0133	192.2	0.03	2678.1	0.0198
9	-0.0189	3	-0.0372	198.1	0.0133	192.2	0.03	2678.1	0.0195
9	-0.0189	3	-0.0368	198.1	0.0133	192.2	0.03	2678.1	0.0198
9	-0.0189	3	-0.0368	198.1	0.0133	192.2	0.03	2678.1	0.0195
9	-0.0192	3	-0.0372	198.1	0.0133	192.2	0.03	2678.1	0.0195
9	-0.0192	3	-0.0368	198.2	0.0133	192.2	0.0303	2678.2	0.0195
9	-0.0192	3	-0.0368	198.2	0.0133	192.2	0.0303	2678.2	0.0192
9	-0.0192	3	-0.0368	198.2	0.0133	192.2	0.0303	2678.2	0.0192
9	-0.0192	3	-0.0368	198.2	0.0133	192.2	0.0306	2678.2	0.0192
9	-0.0195	3	-0.0368	198.2	0.0133	192.2	0.0306	2678.2	0.0192
9.1	-0.0192	3	-0.0368	198.2	0.0133	192.2	0.0303	2678.2	0.0192
9.1	-0.0195	3	-0.0368	198.2	0.0133	192.2	0.0306	2678.2	0.0192
9.1	-0.0195	3	-0.0368	198.2	0.0133	192.2	0.0306	2678.2	0.0192
9.1	-0.0195	3	-0.0368	198.2	0.0136	192.2	0.0306	2678.2	0.0192
9.1	-0.0195	3	-0.0368	198.2	0.0133	192.2	0.0306	2678.2	0.0195
9.1	-0.0195	3.1	-0.0368	198.2	0.0133	192.2	0.031	2678.2	0.0195
9.1	-0.0195	3.1	-0.0365	198.2	0.0136	192.2	0.0133	2678.2	0.0195
9.1	-0.0195	3.1	-0.0368	198.3	0.0133	192.2	0.0055	2678.3	0.0198
9.1	-0.0195	3.1	-0.0368	198.3	0.0133	192.2	0.0037	2678.3	0.0198
9.1	-0.0195	3.1	-0.0368	198.3	0.0133	192.2	0.0031	2678.3	0.0198
9.1	-0.0195	3.1	-0.0365	198.3	0.0133	192.2	0.0024	2678.3	0.0201
9.1	-0.0198	3.1	-0.0368	198.3	0.0133	192.2	0.0018	2678.3	0.0201
9.2	-0.0195	3.1	-0.0365	198.3	0.0133	192.2	0.0018	2678.3	0.0201
9.2	-0.0204	3.1	-0.0365	198.3	0.0133	192.2	0.0015	2678.3	0.0201
9.2	-0.0204	3.1	-0.0365	198.3	0.0133	192.2	0.0015	2678.3	0.0207
9.2	-0.0204	3.1	-0.0365	198.3	0.0133	192.2	0.0012	2678.3	0.0207
9.2	-0.0204	3.1	-0.0365	198.3	0.0133	192.2	0.0012	2678.3	0.0207
9.2	-0.0207	3.1	-0.0365	198.3	0.0133	192.2	0.0012	2678.3	0.0207
9.2	-0.021	3.1	-0.0365	198.3	0.0133	192.2	0.0012	2678.3	0.021
9.2	-0.021	3.1	-0.0365	198.3	0.0133	192.2	-0.013	2678.3	0.021
9.2	-0.021	3.1	-0.0365	198.4	0.0133	192.2	-0.0179	2678.4	0.021
9.2	-0.0213	3.1	-0.0365	198.4	0.0133	192.2	-0.0207	2678.4	0.021
9.2	-0.0217	3.1	-0.0365	198.4	0.0133	192.2	-0.0217	2678.4	0.021
9.2	-0.022	3.1	-0.0027	198.4	0.0133	192.2	-0.022	2678.4	0.021
9.3	-0.022	3.1	0	198.4	0.0136	192.2	-0.0217	2678.4	0.0213
9.3	-0.0223	3.1	0	198.4	0.0133	192.3	-0.0217	2678.4	0.0213
9.3	-0.0223	3.1	0	198.4	0.0068	192.3	-0.0213	2678.4	0.012
9.3	-0.0226	3.1	0	198.4	0.0012	192.3	-0.021	2678.4	0.0055
9.3	-0.0226	3.1	0	198.4	0.0009	192.3	-0.021	2678.4	0.0034
9.3	-0.0229	3.1	0	198.4	0.0009	192.3	-0.0207	2678.4	0.0021
9.3	-0.0229	3.1	0	198.4	-0.0009	192.3	-0.0204	2678.4	0.0018
9.3	-0.0083	3.1	0	198.4	-0.0071	192.3	-0.0207	2678.4	-0.0083
9.3	-0.0021	3.1	0	198.4	-0.0136	192.3	-0.0204	2678.4	-0.0167
9.3	-0.0018	3.1	0.0003	198.4	-0.0142	192.3	-0.0204	2678.4	-0.0192
9.3	-0.0015	3.1	0	198.5	-0.0145	192.3	-0.0204	2678.5	-0.0204
9.3	-0.0015	3.1	0.0003	198.5	-0.0148	192.3	-0.0204	2678.5	-0.0207
9.3	0.012	3.1	0.0362	198.5	-0.0148	192.3	-0.0201	2678.5	-0.021
9.3	0.0182	3.1	0.0384	198.5	-0.0145	192.3	-0.0201	2678.5	-0.0213
9.3	0.0186	3.1	0.0381	198.5	-0.0148	192.3	-0.0198	2678.5	-0.0213
9.4	0.0186	3.1	0.0378	198.5	-0.0148	192.3	-0.0198	2678.5	-0.0213
9.4	0.0186	3.1	0.0378	198.5	-0.0148	192.3	-0.0198	2678.5	-0.0213
9.4	0.0186	3.1	0.0375	198.5	-0.0148	192.3	-0.0198	2678.5	-0.0213
9.4	0.0189	3.1	0.0375	198.5	-0.0148	192.3	-0.0198	2678.5	-0.0213
9.4	0.0189	3.2	0.0372	198.5	-0.0148	192.3	-0.0198	2678.5	-0.021
9.4	0.0189	3.2	0.0368	198.5	-0.0148	192.3	-0.0192	2678.5	-0.021
9.4	0.0186	3.2	0.0368	198.6	-0.0148	192.3	-0.0192	2678.6	-0.021
9.4	0.0186	3.2	0.0365	198.6	-0.0151	192.3	-0.0192	2678.6	-0.021
9.4	0.0186	3.2	0.0365	198.6	-0.0151	192.3	-0.0192	2678.6	-0.021
9.4	0.0186	3.2	0.0362	198.6	-0.0151	192.3	-0.0192	2678.6	-0.021
9.4	0.0186	3.2	0.0362	198.6	-0.0148	192.3	-0.0189	2678.6	-0.021
9.4	0.0186	3.2	0.0362	198.6	-0.0151	192.3	-0.0192	2678.6	-0.0207
9.5	0.0186	3.2	0.0359	198.6	-0.0151	192.3	-0.0189	2678.6	-0.0207
9.5	0.0186	3.2	0.0359	198.6	-0.0151	192.3	-0.0189	2678.6	-0.0207
9.5	0.0182	3.2	0.0356	198.6	-0.0151	192.3	-0.0189	2678.6	-0.0207
9.5	0.0182	3.2	0.0356	198.6	-0.0151	192.3	-0.0192	2678.6	-0.0207
9.5	0.0182	3.2	0.035	198.6	-0.0151	192.3	-0.0189	2678.6	-0.0207
9.5	0.0182	3.2	0.035	198.6	-0.0148	192.3	-0.0189	2678.6	-0.0207
9.5	0.0179	3.2	0.0347	198.7	-0.0148	192.3	-0.0186	2678.7	-0.0207
9.5	0.0179	3.2	0.0347	198.7	-0.0148	192.3	-0.0189	2678.7	-0.0207
9.5	0.0179	3.2	0.0347	198.7	-0.0148	192.3	-0.0189	2678.7	-0.0207
9.5	0.0179	3.2	0.0344	198.7	-0.0148	192.3	-0.0189	2678.7	-0.0207
9.5	0.0179	3.2	0.0344	198.7	-0.0148	192.3	-0.0189	2678.7	-0.0207
9.6	0.0179	3.2	0.0344	198.7	-0.0148	192.4	-0.0186	2678.7	-0.0207
9.6	0.0179	3.2	0.0341	198.7	-0.0148	192.4	-0.0189	2678.7	-0.0207
9.6	0.0179	3.2	0.0341	198.7	-0.0148	192.4	-0.0186	2678.7	-0.0207
9.6	0.0182	3.2	0.0341	198.7	-0.0148	192.4	-0.0186	2678.7	-0.0207
9.6	0.0179	3.2	0.0341	198.7	-0.0148	192.4	-0.0186	2678.7	-0.0207
9.6	0.0179	3.2	0.0337	198.7	-0.0148	192.4	-0.0186	2678.7	-0.0204
9.6	0.0179	3.2	0.0337	198.7	-0.0148	192.4	-0.0186	2678.7	-0.0204
9.6	0.0179	3.2	0.0334	198.8	-0.0148	192.4	-0.0182	2678.8	-0.0204
9.6	0.0179	3.2	0.0334	198.8	-0.0148	192.4	-0.0186	2678.8	-0.0207
9.6	0.0179	3.2	0.0334	198.8	-0.0148	192.4	-0.0182	2678.8	-0.0207
9.6	0.0179	3.2	0.0331	198.8	-0.0148	192.4	-0.0182	2678.8	-0.0207
9.6	0.0179	3.2	0.0334	198.8	-0.0148	192.4	-0.0182	2678.8	-0.0207
9.7	0.0176	3.2	0.0331	198.8	-0.0148	192.4	-0.0182	2678.8	-0.0207
9.7	0.0176	3.2	0.0331	198.8	-0.0148	192.4	-0.0182	2678.8	-0.0204
9.7	0.0176	3.2	0.0328	198.8	-0.0148	192.4	-0.0182	2678.8	-0.0207
9.7	0.0176	3.2	0.0331	198.8	-0.0148	192.4	-0.0182	2678.8	-0.0207
9.7	0.0176	3.3	0.0331	198.8	-0.0148	192.4	-0.0182	2678.8	-0.0207
9.7	0.0173	3.3	0.0328	198.8	-0.0148	192.4	-0.0182	2678.8	-0.0207
9.7	0.0173	3.3	0.0328	198.8	-0.0145	192.4	-0.0182	2678.8	-0.0204
9.7	0.0173	3.3	0.0328	198.8	-0.0145	192.4	-0.0179	2678.8	-0.0204
9.7	0.0173	3.3	0.0328	198.9	-0.0145	192.4	-0.0182	2678.9	-0.0204
9.7	0.0173	3.3	0.0325	198.9	-0.0145	192.4	-0.0182	2678.9	-0.0204
9.7	0.0173	3.3	0.0325	198.9	-0.0148	192.4	-0.0182	2678.9	-0.0204
9.7	0.0173	3.3	0.0325	198.9	-0.0145	192.4	-0.0179	2678.9	-0.0204
9.8	0.0173	3.3	0.0322	198.9	-0.0148	192.4	-0.0179	2678.9	-0.0204
9.8	0.0176	3.3	0.0322	198.9	-0.0145	192.4	-0.0179	2678.9	-0.0204
9.8	0.0173	3.3	0.0322	198.9	-0.0145	192.4	-0.0179	2678.9	-0.0207
9.8	0.0176	3.3	0.0322	198.9	-0.0145	192.4	-0.0179	2678.9	-0.0204
9.8	0.0176	3.3	0.0322	198.9	-0.0145	192.4	-0.0182	2678.9	-0.0204
9.8	0.0173	3.3	0.0319	198.9	-0.0145	192.4	-0.0179	2678.9	-0.0207
9.8	0.0176	3.3	0.0319	198.9	-0.0145	192.4	-0.0179	2678.9	-0.0204
9.8	0.0176	3.3	0.0319	198.9	-0.0145	192.4	-0.0179	2678.9	-0.0207
9.8	0.0173	3.3	0.0319	199	-0.0145	192.4	-0.0182	2679	-0.0207
9.8	0.0176	3.3	0.0319	199	-0.0145	192.4	-0.0182	2679	-0.0207
9.8	0.0176	3.3	0.0316	199	-0.0145	192.4	-0.0179	2679	-0.0207
9.8	0.0173	3.3	0.0316	199	-0.0145	192.4	-0.0179	2679	-0.0207
9.8	0.0173	3.3	0.0316	199	-0.0145	192.5	-0.0179	2679	-0.0207
9.9	0.0173	3.3	0.0316	199	-0.0145	192.5	-0.0179	2679	-0.0207
9.9	0.0173	3.3	0.0313	199	-0.0145	192.5	-0.0179	2679	-0.0207
9.9	0.0173	3.3	0.0313	199	-0.0145	192.5	-0.0179	2679	-0.0207
9.9	0.0173	3.3	0.0313	199	-0.0145	192.5	-0.0179	2679	-0.0207
9.9	0.017	3.3	0.0313	199	-0.0145	192.5	-0.0179	2679	-0.0207
9.9	0.017	3.3	0.0313	199	-0.0145	192.5	-0.0179	2679	-0.0207
9.9	0.0173	3.3	0.0313	199.1	-0.0145	192.5	-0.0179	2679.1	-0.0207
9.9	0.0173	3.3	0.031	199.1	-0.0145	192.5	-0.0179	2679.1	-0.0207
9.9	0.0173	3.3	0.031	199.1	-0.0142	192.5	-0.0179	2679.1	-0.0207
9.9	0.0173	3.3	0.0313	199.1	-0.0145	192.5	-0.0176	2679.1	-0.0207
9.9	0.0173	3.3	0.031	199.1	-0.0142	192.5	-0.0179	2679.1	-0.0207
9.9	0.0173	3.3	0.031	199.1	-0.0145	192.5	-0.0179	2679.1	-0.021
10	0.0173	3.3	0.031	199.1	-0.0145	192.5	-0.0179	2679.1	-0.021
10	0.0173	3.3	0.031	199.1	-0.0145	192.5	-0.0179	2679.1	-0.0207
10	0.0173	3.3	0.031	199.1	-0.0145	192.5	-0.0179	2679.1	-0.0207
10	0.0173	3.4	0.0306	199.1	-0.0145	192.5	-0.0176	2679.1	-0.021
10	0.0173	3.4	0.0306	199.1	-0.0145	192.5	-0.0176	2679.1	-0.021
10	0.0173	3.4	0.0306	199.1	-0.0148	192.5	-0.0179	2679.1	-0.021
10	0.0173	3.4	0.0306	199.2	-0.0145	192.5	-0.0179	2679.2	-0.021
10	0.0173	3.4	0.0303	199.2	-0.0145	192.5	-0.0176	2679.2	-0.021
10	0.0173	3.4	0.0306	199.2	-0.0145	192.5	-0.0176	2679.2	-0.0207
10	0.0173	3.4	0.0303	199.2	-0.0145	192.5	-0.0179	2679.2	-0.0207
10	0.0173	3.4	0.0306	199.2	-0.0145	192.5	-0.0179	2679.2	-0.0207
10.1	0.017	3.4	0.0303	199.2	-0.0145	192.5	-0.0176	2679.2	-0.0207
10.1	0.0173	3.4	0.0303	199.2	-0.0145	192.5	-0.0179	2679.2	-0.0204
10.1	0.017	3.4	0.0303	199.2	-0.0142	192.5	-0.0179	2679.2	-0.0204
10.1	0.017	3.4	0.0303	199.2	-0.0145	192.5	-0.0179	2679.2	-0.0204
10.1	0.0167	3.4	0.0303	199.2	-0.0145	192.5	-0.0179	2679.2	-0.0204
10.1	0.0167	3.4	0.0303	199.2	-0.0145	192.5	-0.0176	2679.2	-0.0204
10.1	0.0167	3.4	0.0303	199.2	-0.0142	192.5	-0.0176	2679.2	-0.0204
10.1	0.017	3.4	0.0303	199.3	-0.0145	192.5	-0.0176	2679.3	-0.0204
10.1	0.017	3.4	0.03	199.3	-0.0145	192.5	-0.0179	2679.3	-0.0207
10.1	0.017	3.4	0.03	199.3	-0.0145	192.5	-0.0179	2679.3	-0.0207
10.1	0.017	3.4	0.03	199.3	-0.0145	192.5	-0.0179	2679.3	-0.021
10.1	0.017	3.4	0.03	199.3	-0.0145	192.6	-0.0179	2679.3	-0.021
10.2	0.0173	3.4	0.03	199.3	-0.0145	192.6	-0.0176	2679.3	-0.021
10.2	0.0173	3.4	0.03	199.3	-0.0145	192.6	-0.0176	2679.3	-0.0213
10.2	0.017	3.4	0.0297	199.3	-0.0145	192.6	-0.0179	2679.3	-0.0213
10.2	0.0173	3.4	0.0297	199.3	-0.0145	192.6	-0.0179	2679.3	-0.0217
10.2	0.0173	3.4	0.0297	199.3	-0.0145	192.6	-0.0176	2679.3	-0.0217
10.2	0.0173	3.4	0.03	199.3	-0.0145	192.6	-0.0179	2679.3	-0.0217
10.2	0.0173	3.4	0.0297	199.3	-0.0145	192.6	-0.0179	2679.3	-0.022
10.2	0.0173	3.4	0.0297	199.3	-0.0145	192.6	-0.0176	2679.3	-0.022
10.2	0.0173	3.4	0.0297	199.4	-0.0145	192.6	-0.0179	2679.4	-0.022
10.2	0.0173	3.4	0.0297	199.4	-0.0142	192.6	-0.0176	2679.4	-0.0223
10.2	0.0173	3.4	0.0297	199.4	-0.0145	192.6	-0.0179	2679.4	-0.0223
10.2	0.0173	3.4	0.0297	199.4	-0.0145	192.6	-0.0176	2679.4	-0.0223
10.3	0.017	3.4	0.0294	199.4	-0.0142	192.6	-0.0176	2679.4	-0.0223
10.3	0.0173	3.4	0.0297	199.4	-0.0142	192.6	-0.0179	2679.4	-0.0223
10.3	0.0173	3.4	0.0297	199.4	-0.0145	192.6	-0.0179	2679.4	-0.0226
10.3	0.0173	3.4	0.0294	199.4	-0.0142	192.6	-0.0179	2679.4	-0.0226
10.3	0.0173	3.5	0.0297	199.4	-0.0145	192.6	-0.0176	2679.4	-0.0226
10.3	0.0173	3.5	0.0294	199.4	-0.0142	192.6	-0.0176	2679.4	-0.0229
10.3	0.0173	3.5	0.0294	199.4	-0.008	192.6	-0.0179	2679.4	-0.0139
10.3	0.0173	3.5	0.0294	199.4	-0.0024	192.6	-0.0176	2679.4	-0.0068
10.3	0.0173	3.5	0.0294	199.4	-0.0021	192.6	-0.0179	2679.4	-0.0049
10.3	0.0176	3.5	0.0294	199.5	-0.0018	192.6	-0.0176	2679.5	-0.0034
10.3	0.0176	3.5	0.0294	199.5	-0.0015	192.6	-0.0179	2679.5	-0.0027
10.3	0.0065	3.5	0.0294			192.6	-0.0176
10.3	0.0009	3.5	0.0294			192.6	-0.0179
10.3	-0.0009	3.5	0.0291			192.6	-0.0176
10.4	-0.0012	3.5	0.0294			192.6	-0.0179
10.4	-0.0012	3.5	0.0294			192.6	-0.0179
10.4	-0.0114	3.5	0.0294			192.6	-0.0179
10.4	-0.0176	3.5	0.0291			192.6	-0.0179
10.4	-0.0179	3.5	0.0291			192.6	-0.0179
10.4	-0.0182	3.5	0.0291			192.6	-0.0179
10.4	-0.0182	3.5	0.0291			192.6	-0.0179
10.4	-0.0179	3.5	0.0291			192.6	-0.0179
10.4	-0.0179	3.5	0.0291			192.6	-0.0179
10.4	-0.0179	3.5	0.0291			192.7	-0.0179
10.4	-0.0179	3.5	0.0291			192.7	-0.0179
10.4	-0.0179	3.5	0.0288			192.7	-0.0179
10.4	-0.0179	3.5	0.0291			192.7	-0.0179
10.5	-0.0176	3.5	0.0291			192.7	-0.0179
10.5	-0.0176	3.5	0.0291			192.7	-0.0179
10.5	-0.0179	3.5	0.0288			192.7	-0.0179
10.5	-0.0176	3.5	0.0288			192.7	-0.0179
10.5	-0.0179	3.5	0.0288			192.7	-0.0179
10.5	-0.0179	3.5	0.0288			192.7	-0.0179
10.5	-0.0179	3.5	0.0288			192.7	-0.0179
10.5	-0.0179	3.5	0.0288			192.7	-0.0179
10.5	-0.0179	3.5	0.0288			192.7	-0.0182
10.5	-0.0182	3.5	0.0288			192.7	-0.0179
10.5	-0.0182	3.5	0.0288			192.7	-0.0179
10.6	-0.0182	3.5	0.0288			192.7	-0.0179
10.6	-0.0182	3.5	0.0288			192.7	-0.0179
10.6	-0.0182	3.5	0.0288			192.7	-0.0179
10.6	-0.0182	3.6	0.0288			192.7	-0.0179
10.6	-0.0179	3.6	0.0288			192.7	-0.0179
10.6	-0.0182	3.6	0.0288			192.7	-0.0182
10.6	-0.0182	3.6	0.0288			192.7	-0.0182
10.6	-0.0182	3.6	0.0288			192.7	-0.0182
10.6	-0.0182	3.6	0.0288			192.7	-0.0182
10.6	-0.0179	3.6	0.0288			192.7	-0.0179
10.6	-0.0179	3.6	0.0288			192.7	-0.0182
10.6	-0.0176	3.6	0.0288			192.7	-0.0182
10.7	-0.0179	3.6	0.0288			192.7	-0.0182
10.7	-0.0179	3.6	0.0288			192.7	-0.0182
10.7	-0.0179	3.6	0.0288			192.7	-0.0179
10.7	-0.0179	3.6	0.0288			192.7	-0.0182
10.7	-0.0179	3.6	0.0288			192.7	-0.0182
10.7	-0.0179	3.6	0.0285			192.7	-0.0182
10.7	-0.0179	3.6	0.0285			192.7	-0.0186
10.7	-0.0182	3.6	0.0288			192.7	-0.0182
10.7	-0.0182	3.6	0.0285			192.7	-0.0179
10.7	-0.0182	3.6	0.0285			192.8	-0.0182
10.7	-0.0182	3.6	0.0285			192.8	-0.0182
10.7	-0.0182	3.6	0.0285			192.8	-0.0182
10.8	-0.0182	3.6	0.0285			192.8	-0.0186
10.8	-0.0186	3.6	0.0285			192.8	-0.0186
10.8	-0.0182	3.6	0.0285			192.8	-0.0186
10.8	-0.0182	3.6	0.0288			192.8	-0.0186
10.8	-0.0182	3.6	0.0288			192.8	-0.0182
10.8	-0.0182	3.6	0.0285			192.8	-0.0186
10.8	-0.0182	3.6	0.0285			192.8	-0.0182
10.8	-0.0182	3.6	0.0285			192.8	-0.0186
10.8	-0.0179	3.6	0.0285			192.8	-0.0186
10.8	-0.0179	3.6	0.0285			192.8	-0.0186
10.8	-0.0179	3.6	0.0285			192.8	-0.0186
10.8	-0.0179	3.6	0.0285			192.8	-0.0186
10.8	-0.0179	3.6	0.0285			192.8	-0.0186
10.9	-0.0179	3.6	0.0285			192.8	-0.0186
10.9	-0.0179	3.6	0.0285			192.8	-0.0186
10.9	-0.0179	3.7	0.0285			192.8	-0.0186
10.9	-0.0182	3.7	0.0285			192.8	-0.0189
10.9	-0.0179	3.7	0.0285			192.8	-0.0186
10.9	-0.0182	3.7	0.0285			192.8	-0.0186
10.9	-0.0182	3.7	0.0285			192.8	-0.0186
10.9	-0.0182	3.7	0.0285			192.8	-0.0189
10.9	-0.0186	3.7	0.0285			192.8	-0.0189
10.9	-0.0186	3.7	0.0285			192.8	-0.0189
10.9	-0.0182	3.7	0.0288			192.8	-0.0189
10.9	-0.0182	3.7	0.0285			192.8	-0.0189
11	-0.0186	3.7	0.0285			192.8	-0.0189
11	-0.0182	3.7	0.0285			192.8	-0.0189
11	-0.0182	3.7	0.0288			192.8	-0.0189
11	-0.0182	3.7	0.0285			192.8	-0.0189
11	-0.0182	3.7	0.0288			192.8	-0.0189
11	-0.0182	3.7	0.0285			192.8	-0.0189
11	-0.0182	3.7	0.0285			192.8	-0.0192
11	-0.0182	3.7	0.0285			192.8	-0.0192
11	-0.0182	3.7	0.0285			192.8	-0.0192
11	-0.0182	3.7	0.0285			192.9	-0.0192
11	-0.0182	3.7	0.0285			192.9	-0.0192
11.1	-0.0182	3.7	0.0285			192.9	-0.0192
11.1	-0.0182	3.7	0.0285			192.9	-0.0192
11.1	-0.0186	3.7	0.0285			192.9	-0.0192
11.1	-0.0186	3.7	0.0288			192.9	-0.0192
11.1	-0.0186	3.7	0.0285			192.9	-0.0198
11.1	-0.0186	3.7	0.0285			192.9	-0.0198
11.1	-0.0189	3.7	0.0288			192.9	-0.0192
11.1	-0.0189	3.7	0.0285			192.9	-0.0198
11.1	-0.0189	3.7	0.0288			192.9	-0.0198
11.1	-0.0189	3.7	0.0285			192.9	-0.0192
11.1	-0.0189	3.7	0.0285			192.9	-0.0198
11.1	-0.0189	3.7	0.0288			192.9	-0.0198
11.2	-0.0189	3.7	0.0288			192.9	-0.0198
11.2	-0.0189	3.7	0.0288			192.9	-0.0201
11.2	-0.0189	3.8	0.0285			192.9	-0.0201
11.2	-0.0189	3.8	0.0288			192.9	-0.0198
11.2	-0.0189	3.8	0.0288			192.9	-0.0198
11.2	-0.0189	3.8	0.0288			192.9	-0.0201
11.2	-0.0189	3.8	0.0288			192.9	-0.0201
11.2	-0.0192	3.8	0.0288			192.9	-0.0201
11.2	-0.0189	3.8	0.0288			192.9	-0.0201
11.2	-0.0192	3.8	0.0288			192.9	-0.0201
11.2	-0.0192	3.8	0.0288			192.9	-0.0204
11.2	-0.0192	3.8	0.0288			192.9	-0.0204
11.3	-0.0192	3.8	0.0288			192.9	-0.0204
11.3	-0.0195	3.8	0.0288			192.9	-0.0201
11.3	-0.0198	3.8	0.0291			192.9	-0.0204
11.3	-0.0195	3.8	0.0288			192.9	-0.0204
11.3	-0.0198	3.8	0.0288			192.9	-0.0204
11.3	-0.0204	3.8	0.0291			192.9	-0.0204
11.3	-0.0207	3.8	0.0288			192.9	-0.0204
11.3	-0.0207	3.8	0.0291			192.9	-0.0204
11.3	-0.021	3.8	0.0291			192.9	-0.0207
11.3	-0.021	3.8	0.0288			192.9	-0.0207
11.3	-0.0213	3.8	0.0291			193	-0.0207
11.3	-0.0213	3.8	0.0291			193	-0.021
11.3	-0.0217	3.8	0.0294			193	-0.021
11.4	-0.0217	3.8	0.0291			193	-0.0207
11.4	-0.0217	3.8	0.0291			193	-0.0207
11.4	-0.0083	3.8	0.0294			193	-0.0207
11.4	-0.0021	3.8	0.0294			193	-0.021
11.4	-0.0018	3.8	0.0294			193	-0.021
11.4	-0.0015	3.8	0.0294			193	-0.021
11.4	-0.0015	3.8	0.0294			193	-0.0213
11.4	0.0111	3.8	0.0294			193	-0.0213
11.4	0.017	3.8	0.0294			193	-0.0213
11.4	0.0173	3.8	0.0294			193	-0.0213
11.4	0.0176	3.8	0.0294			193	-0.0213
11.4	0.0176	3.8	0.0294			193	-0.0217
11.4	0.0176	3.8	0.0297			193	-0.0213
11.4	0.0176	3.9	0.0294			193	-0.0217
11.5	0.0179	3.9	0.0294			193	-0.0217
11.5	0.0176	3.9	0.0297			193	-0.0217
11.5	0.0179	3.9	0.0297			193	-0.0217
11.5	0.0179	3.9	0.0297			193	-0.022
11.5	0.0176	3.9	0.0297			193	-0.0217
11.5	0.0179	3.9	0.0297			193	-0.022
11.5	0.0176	3.9	0.0297			193	-0.022
11.5	0.0176	3.9	0.03			193	-0.022
11.5	0.0176	3.9	0.0297			193	-0.0223
11.5	0.0176	3.9	0.03			193	-0.0223
11.5	0.0176	3.9	0.03			193	-0.0223
11.6	0.0176	3.9	0.03			193	-0.0226
11.6	0.0173	3.9	0.03			193	-0.0226
11.6	0.0173	3.9	0.03			193	-0.0226
11.6	0.0173	3.9	0.0303			193	-0.0223
11.6	0.0173	3.9	0.0303			193	-0.0226
11.6	0.0173	3.9	0.0303			193	-0.0226
11.6	0.0173	3.9	0.0303			193	-0.0229
11.6	0.0173	3.9	0.0306			193.1	-0.0229
11.6	0.0173	3.9	0.0306			193.1	-0.0229
11.6	0.0173	3.9	0.0306			193.1	-0.0229
11.6	0.0173	3.9	0.0306			193.1	-0.0232
11.6	0.0173	3.9	0.031			193.1	-0.0232
11.7	0.0173	3.9	0.031			193.1	-0.0232
11.7	0.0173	3.9	0.031			193.1	-0.0232
11.7	0.0173	3.9	0.031			193.1	-0.0235
11.7	0.0173	3.9	0.0313			193.1	-0.0235
11.7	0.0173	3.9	0.0313			193.1	-0.0235
11.7	0.0173	3.9	0.0313			193.1	-0.0238
11.7	0.0173	3.9	0.0313			193.1	-0.0238
11.7	0.0173	3.9	0.0316			193.1	-0.0238
11.7	0.0173	3.9	0.0316			193.1	-0.0241
11.7	0.0173	3.9	0.0316			193.1	-0.0238
11.7	0.0173	3.9	0.0316			193.1	-0.0241
11.7	0.017	3.9	0.0316			193.1	-0.0241
11.8	0.017	4	0.0319			193.1	-0.0241
11.8	0.017	4	0.0319			193.1	-0.0244
11.8	0.017	4	0.0322			193.1	-0.0244
11.8	0.017	4	0.0322			193.1	-0.0244
11.8	0.017	4	0.0325			193.1	-0.0248
11.8	0.017	4	0.0322			193.1	-0.0248
11.8	0.017	4	0.0325			193.1	-0.0248
11.8	0.017	4	0.0325			193.1	-0.0251
11.8	0.017	4	0.0325			193.1	-0.0251
11.8	0.017	4	0.0331			193.1	-0.0251
11.8	0.017	4	0.0331			193.1	-0.0254
11.8	0.017	4	0.0331			193.1	-0.0254
11.8	0.017	4	0.0331			193.1	-0.0254
11.9	0.017	4	0.0334			193.1	-0.0254
11.9	0.017	4	0.0334			193.1	-0.0257
11.9	0.017	4	0.0337			193.1	-0.0257
11.9	0.017	4	0.0341			193.1	-0.026
11.9	0.017	4	0.0341			193.1	-0.026
11.9	0.017	4	0.0341			193.1	-0.026
11.9	0.017	4	0.0344			193.2	-0.026
11.9	0.017	4	0.0344			193.2	-0.026
11.9	0.017	4	0.0347			193.2	-0.0263
11.9	0.0167	4	0.035			193.2	-0.0263
11.9	0.0167	4	0.0356			193.2	-0.0263
11.9	0.0167	4	0.0356			193.2	-0.0263
12	0.0167	4	0.0359			193.2	-0.0263
12	0.0167	4	0.0359			193.2	-0.0266
12	0.0164	4	0.0362			193.2	-0.0266
12	0.0164	4	0.0365			193.2	-0.0269
12	0.0167	4	0.0365			193.2	-0.0266
12	0.0167	4	0.0368			193.2	-0.0269
12	0.0167	4	0.0368			193.2	-0.0269
12	0.0167	4	0.0372			193.2	-0.0269
12	0.0167	4	0.0372			193.2	-0.0269
12	0.017	4	0.0375			193.2	-0.0272
12	0.017	4	0.0378			193.2	-0.0272
12.1	0.017	4	0.0378			193.2	-0.0272
12.1	0.017	4.1	0.0381			193.2	-0.0272
12.1	0.017	4.1	0.0381			193.2	-0.0272
12.1	0.017	4.1	0.0384			193.2	-0.0279
12.1	0.017	4.1	0.0384			193.2	-0.0279
12.1	0.017	4.1	0.0387			193.2	-0.0279
12.1	0.017	4.1	0.039			193.2	-0.0279
12.1	0.017	4.1	0.0393			193.2	-0.0279
12.1	0.017	4.1	0.0393			193.2	-0.0279
12.1	0.017	4.1	0.0393			193.2	-0.0279
12.1	0.0167	4.1	0.0396			193.2	-0.0279
12.1	0.0167	4.1	0.0396			193.2	-0.0282
12.2	0.0167	4.1	0.0399			193.2	-0.0282
12.2	0.0167	4.1	0.0403			193.2	-0.0282
12.2	0.0167	4.1	0.0403			193.2	-0.013
12.2	0.0164	4.1	0.0403			193.2	-0.0052
12.2	0.0164	4.1	0.0403			193.2	-0.0031
12.2	0.0164	4.1	0.0406			193.2	-0.0021
12.2	0.0164	4.1	0.0406			193.2	-0.0015
12.2	0.0164	4.1	0.0409			193.2	-0.0009
12.2	0.0167	4.1	0.0409			193.3	-0.0009
12.2	0.0167	4.1	0.0412			193.3	-0.0006
12.2	0.0167	4.1	0.0412			193.3	-0.0006
12.2	0.0164	4.1	0.0415			193.3	-0.0003
12.3	0.0167	4.1	0.0415			193.3	-0.0003
12.3	0.0167	4.1	0.0415			193.3	0
12.3	0.0167	4.1	0.0415			193.3	0
12.3	0.0167	4.1	0.0415			193.3	0.0136
12.3	0.0167	4.1	0.0418			193.3	0.0179
12.3	0.0167	4.1	0.0418			193.3	0.0207
12.3	0.0167	4.1	0.0418			193.3	0.022
12.3	0.017	4.1	0.0046			193.3	0.0229
12.3	0.017	4.1	0.0012			193.3	0.0229
12.3	0.017	4.1	0.0012			193.3	0.0229
12.3	0.0167	4.1	0.0009			193.3	0.0226
12.3	0.0167	4.1	0.0009			193.3	0.0223
12.3	0.017	4.1	0.0009			193.3	0.0223
12.4	0.0167	4.2	0.0009			193.3	0.022
12.4	0.0167	4.2	0.0009			193.3	0.0217
12.4	0.017	4.2	0.0009			193.3	0.0217
12.4	0.017	4.2	0.0009			193.3	0.0217
12.4	0.0167	4.2	0.0009			193.3	0.0213
12.4	0.017	4.2	0.0006			193.3	0.0213
12.4	0.0065	4.2	0.0006			193.3	0.0213
12.4	0.0009	4.2	-0.0381			193.3	0.0213
12.4	-0.0009	4.2	-0.0384			193.3	0.021
12.4	-0.0012	4.2	-0.0375			193.3	0.021
12.4	-0.0012	4.2	-0.0372			193.3	0.0213
12.4	-0.0108	4.2	-0.0365			193.3	0.021
12.4	-0.017	4.2	-0.0359			193.3	0.021
12.4	-0.0173	4.2	-0.0356			193.3	0.021
12.5	-0.0176	4.2	-0.0347			193.3	0.0207
12.5	-0.0176	4.2	-0.0344			193.3	0.0207
12.5	-0.0176	4.2	-0.0344			193.3	0.0207
12.5	-0.0176	4.2	-0.0337			193.3	0.0207
12.5	-0.0176	4.2	-0.0334			193.3	0.0207
12.5	-0.0176	4.2	-0.0334			193.3	0.0207
12.5	-0.0179	4.2	-0.0331			193.3	0.0204
12.5	-0.0179	4.2	-0.0328			193.4	0.0207
12.5	-0.0176	4.2	-0.0328			193.4	0.0204
12.5	-0.0176	4.2	-0.0325			193.4	0.0207
12.5	-0.0176	4.2	-0.0325			193.4	0.0204
12.6	-0.0176	4.2	-0.0325			193.4	0.0204
12.6	-0.0176	4.2	-0.0322			193.4	0.0207
12.6	-0.0176	4.2	-0.0319			193.4	0.0204
12.6	-0.0176	4.2	-0.0316			193.4	0.0204
12.6	-0.0176	4.2	-0.0316			193.4	0.0204
12.6	-0.0173	4.2	-0.0316			193.4	0.0204
12.6	-0.0173	4.2	-0.0316			193.4	0.0204
12.6	-0.0176	4.2	-0.0313			193.4	0.0204
12.6	-0.0173	4.2	-0.0313			193.4	0.0204
12.6	-0.0176	4.2	-0.031			193.4	0.0201
12.6	-0.0176	4.2	-0.031			193.4	0.0201
12.6	-0.0176	4.2	-0.031			193.4	0.0201
12.7	-0.0176	4.3	-0.0306			193.4	0.0201
12.7	-0.0176	4.3	-0.0306			193.4	0.0204
12.7	-0.0176	4.3	-0.0306			193.4	0.0201
12.7	-0.0176	4.3	-0.0303			193.4	0.0204
12.7	-0.0176	4.3	-0.0303			193.4	0.0201
12.7	-0.0176	4.3	-0.0303			193.4	0.0201
12.7	-0.0176	4.3	-0.03			193.4	0.0201
12.7	-0.0176	4.3	-0.0303			193.4	0.0201
12.7	-0.0176	4.3	-0.03			193.4	0.0201
12.7	-0.0176	4.3	-0.03			193.4	0.0201
12.7	-0.0176	4.3	-0.0297			193.4	0.0201
12.7	-0.0176	4.3	-0.0297			193.4	0.0201
12.8	-0.0173	4.3	-0.0297			193.4	0.0201
12.8	-0.0173	4.3	-0.0297			193.4	0.0201
12.8	-0.0173	4.3	-0.0297			193.4	0.0201
12.8	-0.0173	4.3	-0.0294			193.4	0.0201
12.8	-0.0173	4.3	-0.0294			193.4	0.0198
12.8	-0.0176	4.3	-0.0291			193.4	0.0198
12.8	-0.0173	4.3	-0.0294			193.4	0.0198
12.8	-0.0176	4.3	-0.0291			193.4	0.0198
12.8	-0.0173	4.3	-0.0288			193.5	0.0201
12.8	-0.0173	4.3	-0.0288			193.5	0.0201
12.8	-0.0176	4.3	-0.0288			193.5	0.0198
12.8	-0.0176	4.3	-0.0288			193.5	0.0198
12.8	-0.0176	4.3	-0.0288			193.5	0.0201
12.9	-0.0176	4.3	-0.0288			193.5	0.0198
12.9	-0.0176	4.3	-0.0285			193.5	0.0198
12.9	-0.0176	4.3	-0.0288			193.5	0.0198
12.9	-0.0176	4.3	-0.0285			193.5	0.0198
12.9	-0.0176	4.3	-0.0288			193.5	0.0201
12.9	-0.0176	4.3	-0.0282			193.5	0.0198
12.9	-0.0176	4.3	-0.0285			193.5	0.0198
12.9	-0.0176	4.3	-0.0282			193.5	0.0198
12.9	-0.0176	4.3	-0.0282			193.5	0.0198
12.9	-0.0176	4.3	-0.0282			193.5	0.0198
12.9	-0.0176	4.3	-0.0282			193.5	0.0198
12.9	-0.0176	4.3	-0.0282			193.5	0.0198
13	-0.0173	4.4	-0.0282			193.5	0.0198
13	-0.0176	4.4	-0.0282			193.5	0.0198
13	-0.0176	4.4	-0.0279			193.5	0.0198
13	-0.0176	4.4	-0.0282			193.5	0.0192
13	-0.0176	4.4	-0.0279			193.5	0.0198
13	-0.0176	4.4	-0.0279			193.5	0.0198
13	-0.0179	4.4	-0.0279			193.5	0.0198
13	-0.0179	4.4	-0.0279			193.5	0.0198
13	-0.0176	4.4	-0.0272			193.5	0.0198
13	-0.0179	4.4	-0.0279			193.5	0.0198
13	-0.0179	4.4	-0.0272			193.5	0.0198
13.1	-0.0179	4.4	-0.0279			193.5	0.0192
13.1	-0.0179	4.4	-0.0272			193.5	0.0198
13.1	-0.0179	4.4	-0.0272			193.5	0.0192
13.1	-0.0179	4.4	-0.0272			193.5	0.0198
13.1	-0.0179	4.4	-0.0269			193.5	0.0198
13.1	-0.0179	4.4	-0.0272			193.5	0.0198
13.1	-0.0179	4.4	-0.0269			193.5	0.0198
13.1	-0.0179	4.4	-0.0269			193.6	0.0198
13.1	-0.0179	4.4	-0.0269			193.6	0.0198
13.1	-0.0179	4.4	-0.0269			193.6	0.0198
13.1	-0.0179	4.4	-0.0269			193.6	0.0198
13.1	-0.0179	4.4	-0.0269			193.6	0.0198
13.2	-0.0179	4.4	-0.0269			193.6	0.0198
13.2	-0.0179	4.4	-0.0269			193.6	0.0198
13.2	-0.0179	4.4	-0.0269			193.6	0.0192
13.2	-0.0179	4.4	-0.0266			193.6	0.0198
13.2	-0.0179	4.4	-0.0269			193.6	0.0192
13.2	-0.0182	4.4	-0.0269			193.6	0.0192
13.2	-0.0182	4.4	-0.0269			193.6	0.0198
13.2	-0.0182	4.4	-0.0266			193.6	0.0198
13.2	-0.0182	4.4	-0.0266			193.6	0.0198
13.2	-0.0186	4.4	-0.0266			193.6	0.0198
13.2	-0.0182	4.4	-0.0266			193.6	0.0198
13.2	-0.0186	4.4	-0.0266			193.6	0.0198
13.3	-0.0186	4.5	-0.0266			193.6	0.0192
13.3	-0.0186	4.5	-0.0266			193.6	0.0198
13.3	-0.0186	4.5	-0.0266			193.6	0.0198
13.3	-0.0189	4.5	-0.0263			193.6	0.0198
13.3	-0.0189	4.5	-0.0266			193.6	0.0198
13.3	-0.0189	4.5	-0.0266			193.6	0.0198
13.3	-0.0189	4.5	-0.0263			193.6	0.0198
13.3	-0.0189	4.5	-0.0263			193.6	0.0198
13.3	-0.0189	4.5	-0.0263			193.6	0.0198
13.3	-0.0189	4.5	-0.0263			193.6	0.0198
13.3	-0.0192	4.5	-0.0263			193.6	0.0198
13.3	-0.0192	4.5	-0.0263			193.6	0.0198
13.3	-0.0192	4.5	-0.0263			193.6	0.0198
13.4	-0.0192	4.5	-0.0263			193.6	0.0198
13.4	-0.0192	4.5	-0.0263			193.6	0.0198
13.4	-0.0195	4.5	-0.026			193.6	0.0198
13.4	-0.0198	4.5	-0.0263			193.6	0.0198
13.4	-0.0198	4.5	-0.026			193.6	0.0198
13.4	-0.0204	4.5	-0.0263			193.6	0.0198
13.4	-0.0204	4.5	-0.026			193.7	0.0198
13.4	-0.0207	4.5	-0.0263			193.7	0.0198
13.4	-0.021	4.5	-0.026			193.7	0.0198
13.4	-0.021	4.5	-0.026			193.7	0.0198
13.4	-0.0083	4.5	-0.0263			193.7	0.0198
13.4	-0.0021	4.5	-0.026			193.7	0.0198
13.4	-0.0018	4.5	-0.026			193.7	0.0198
13.5	-0.0015	4.5	-0.026			193.7	0.0198
13.5	-0.0015	4.5	-0.026			193.7	0.0201
13.5	0.0105	4.5	-0.026			193.7	0.0198
13.5	0.017	4.5	-0.0257			193.7	0.0198
13.5	0.0173	4.5	-0.026			193.7	0.0198
13.5	0.0173	4.5	-0.0257			193.7	0.0198
13.5	0.0173	4.5	-0.0257			193.7	0.0201
13.5	0.017	4.5	-0.026			193.7	0.0201
13.5	0.017	4.5	-0.026			193.7	0.0198
13.5	0.017	4.5	-0.0257			193.7	0.0198
13.5	0.017	4.5	-0.026			193.7	0.0198
13.5	0.017	4.6	-0.026			193.7	0.0201
13.6	0.017	4.6	-0.026			193.7	0.0198
13.6	0.017	4.6	-0.026			193.7	0.0201
13.6	0.017	4.6	-0.026			193.7	0.0198
13.6	0.017	4.6	-0.026			193.7	0.0201
13.6	0.017	4.6	-0.0257			193.7	0.0201
13.6	0.017	4.6	-0.0257			193.7	0.0201
13.6	0.017	4.6	-0.0257			193.7	0.0201
13.6	0.017	4.6	-0.026			193.7	0.0201
13.6	0.017	4.6	-0.0257			193.7	0.0201
13.6	0.0173	4.6	-0.0257			193.7	0.0201
13.6	0.017	4.6	-0.0257			193.7	0.0201
13.6	0.017	4.6	-0.0257			193.7	0.0201
13.7	0.017	4.6	-0.0257			193.7	0.0201
13.7	0.017	4.6	-0.0257			193.7	0.0201
13.7	0.017	4.6	-0.0257			193.7	0.0201
13.7	0.017	4.6	-0.0257			193.7	0.0201
13.7	0.0167	4.6	-0.0257			193.7	0.0201
13.7	0.017	4.6	-0.0257			193.8	0.0201
13.7	0.0167	4.6	-0.0257			193.8	0.0204
13.7	0.0167	4.6	-0.0257			193.8	0.0201
13.7	0.0167	4.6	-0.0257			193.8	0.0204
13.7	0.0167	4.6	-0.0257			193.8	0.0201
13.7	0.0167	4.6	-0.0257			193.8	0.0204
13.7	0.0167	4.6	-0.0257			193.8	0.0201
13.8	0.0164	4.6	-0.0257			193.8	0.0204
13.8	0.0164	4.6	-0.0257			193.8	0.0204
13.8	0.0164	4.6	-0.0257			193.8	0.0201
13.8	0.0167	4.6	-0.0254			193.8	0.0204
13.8	0.0167	4.6	-0.0254			193.8	0.0204
13.8	0.0167	4.6	-0.0254			193.8	0.0204
13.8	0.0167	4.6	-0.0257			193.8	0.0204
13.8	0.0167	4.6	-0.0257			193.8	0.0204
13.8	0.0167	4.6	-0.0257			193.8	0.0207
13.8	0.0167	4.6	-0.0257			193.8	0.0204
13.8	0.0167	4.7	-0.0257			193.8	0.0204
13.8	0.0167	4.7	-0.0257			193.8	0.0207
13.8	0.0167	4.7	-0.0254			193.8	0.0204
13.9	0.0167	4.7	-0.0257			193.8	0.0207
13.9	0.0167	4.7	-0.0254			193.8	0.0207
13.9	0.0167	4.7	-0.0257			193.8	0.0204
13.9	0.0164	4.7	-0.0257			193.8	0.0204
13.9	0.0164	4.7	-0.0257			193.8	0.0207
13.9	0.0164	4.7	-0.0254			193.8	0.0207
13.9	0.0164	4.7	-0.0257			193.8	0.0207
13.9	0.0164	4.7	-0.0257			193.8	0.0207
13.9	0.0164	4.7	-0.0257			193.8	0.0207
13.9	0.0164	4.7	-0.0254			193.8	0.0207
13.9	0.0164	4.7	-0.0257			193.8	0.021
13.9	0.0164	4.7	-0.0257			193.8	0.0207
14	0.0164	4.7	-0.0257			193.8	0.0207
14	0.0164	4.7	-0.0257			193.8	0.021
14	0.0164	4.7	-0.0257			193.8	0.021
14	0.0164	4.7	-0.0257			193.8	0.021
14	0.0164	4.7	-0.0257			193.8	0.021
14	0.0164	4.7	-0.0257			193.9	0.021
14	0.0164	4.7	-0.0257			193.9	0.021
14	0.0167	4.7	-0.0257			193.9	0.021
14	0.0164	4.7	-0.0257			193.9	0.021
14	0.0164	4.7	-0.0257			193.9	0.021
14	0.0167	4.7	-0.026			193.9	0.021
14.1	0.0164	4.7	-0.0257			193.9	0.0213
14.1	0.0164	4.7	-0.026			193.9	0.0213
14.1	0.0164	4.7	-0.0257			193.9	0.0213
14.1	0.0164	4.7	-0.0257			193.9	0.021
14.1	0.0164	4.7	-0.0257			193.9	0.0213
14.1	0.0164	4.7	-0.0257			193.9	0.0213
14.1	0.0161	4.7	-0.0257			193.9	0.0213
14.1	0.0161	4.7	-0.026			193.9	0.0213
14.1	0.0161	4.7	-0.026			193.9	0.0213
14.1	0.0161	4.7	-0.026			193.9	0.0213
14.1	0.0164	4.8	-0.0257			193.9	0.0213
14.1	0.0161	4.8	-0.026			193.9	0.0217
14.2	0.0164	4.8	-0.026			193.9	0.0217
14.2	0.0164	4.8	-0.026			193.9	0.0217
14.2	0.0164	4.8	-0.026			193.9	0.0217
14.2	0.0164	4.8	-0.026			193.9	0.0217
14.2	0.0164	4.8	-0.026			193.9	0.0217
14.2	0.0164	4.8	-0.026			193.9	0.022
14.2	0.0164	4.8	-0.026			193.9	0.022
14.2	0.0164	4.8	-0.026			193.9	0.022
14.2	0.0164	4.8	-0.026			193.9	0.0217
14.2	0.0161	4.8	-0.026			193.9	0.022
14.2	0.0164	4.8	-0.026			193.9	0.022
14.2	0.0164	4.8	-0.026			193.9	0.022
14.3	0.0161	4.8	-0.026			193.9	0.022
14.3	0.0164	4.8	-0.026			193.9	0.0223
14.3	0.0164	4.8	-0.0263			193.9	0.022
14.3	0.0164	4.8	-0.0263			193.9	0.022
14.3	0.0161	4.8	-0.026			193.9	0.022
14.3	0.0161	4.8	-0.0263			193.9	0.0223
14.3	0.0161	4.8	-0.0263			194	0.0223
14.3	0.0161	4.8	-0.0263			194	0.0223
14.3	0.0161	4.8	-0.0263			194	0.0223
14.3	0.0164	4.8	-0.0263			194	0.0226
14.3	0.0161	4.8	-0.0263			194	0.0226
14.3	0.0161	4.8	-0.0263			194	0.0226
14.3	0.0164	4.8	-0.0263			194	0.0223
14.4	0.0164	4.8	-0.0263			194	0.0226
14.4	0.0164	4.8	-0.0263			194	0.0226
14.4	0.0167	4.8	-0.0266			194	0.0226
14.4	0.0164	4.8	-0.0263			194	0.0229
14.4	0.0167	4.8	-0.0266			194	0.0229
14.4	0.0167	4.8	-0.0263			194	0.0229
14.4	0.0167	4.8	-0.0266			194	0.0229
14.4	0.0167	4.8	-0.0266			194	0.0229
14.4	0.0167	4.8	-0.0266			194	0.0232
14.4	0.0164	4.8	-0.0266			194	0.0232
14.4	0.0164	4.9	-0.0266			194	0.0232
14.4	0.0164	4.9	-0.0266			194	0.0232
14.5	0.0167	4.9	-0.0266			194	0.0232
14.5	0.0164	4.9	-0.0266			194	0.0232
14.5	0.0065	4.9	-0.0266			194	0.0235
14.5	0.0009	4.9	-0.0266			194	0.0235
14.5	-0.0009	4.9	-0.0269			194	0.0235
14.5	-0.0012	4.9	-0.0269			194	0.0238
14.5	-0.0012	4.9	-0.0269			194	0.0238
14.5	-0.0102	4.9	-0.0269			194	0.0238
14.5	-0.0167	4.9	-0.0269			194	0.0238
14.5	-0.0167	4.9	-0.0269			194	0.0238
14.5	-0.017	4.9	-0.0269			194	0.0241
14.5	-0.017	4.9	-0.0269			194	0.0241
14.5	-0.0173	4.9	-0.0272			194	0.0241
14.6	-0.0173	4.9	-0.0269			194	0.0238
14.6	-0.0173	4.9	-0.0272			194	0.0244
14.6	-0.0173	4.9	-0.0269			194	0.0244
14.6	-0.0173	4.9	-0.0272			194.1	0.0244
14.6	-0.0173	4.9	-0.0272			194.1	0.0244
14.6	-0.0173	4.9	-0.0269			194.1	0.0244
14.6	-0.0173	4.9	-0.0272			194.1	0.0248
14.6	-0.0173	4.9	-0.0272			194.1	0.0248
14.6	-0.0176	4.9	-0.0272			194.1	0.0248
14.6	-0.0173	4.9	-0.0272			194.1	0.0248
14.6	-0.0173	4.9	-0.0272			194.1	0.0251
14.6	-0.0173	4.9	-0.0279			194.1	0.0251
14.7	-0.0173	4.9	-0.0272			194.1	0.0251
14.7	-0.017	4.9	-0.0279			194.1	0.0254
14.7	-0.017	4.9	-0.0279			194.1	0.0254
14.7	-0.017	4.9	-0.0279			194.1	0.0254
14.7	-0.017	4.9	-0.0279			194.1	0.0257
14.7	-0.017	4.9	-0.0282			194.1	0.0257
14.7	-0.0173	4.9	-0.0279			194.1	0.0257
14.7	-0.017	4.9	-0.0279			194.1	0.0257
14.7	-0.017	5	-0.0279			194.1	0.026
14.7	-0.017	5	-0.0282			194.1	0.026
14.7	-0.017	5	-0.0282			194.1	0.0263
14.7	-0.0173	5	-0.0282			194.1	0.0263
14.8	-0.0173	5	-0.0282			194.1	0.0263
14.8	-0.0173	5	-0.0282			194.1	0.0266
14.8	-0.0173	5	-0.0282			194.1	0.0266
14.8	-0.0173	5	-0.0282			194.1	0.0266
14.8	-0.017	5	-0.0282			194.1	0.0269
14.8	-0.0173	5	-0.0285			194.1	0.0269
14.8	-0.0173	5	-0.0282			194.1	0.0269
14.8	-0.0173	5	-0.0285			194.1	0.0272
14.8	-0.0173	5	-0.0288			194.1	0.0272
14.8	-0.017	5	-0.0288			194.1	0.0279
14.8	-0.017	5	-0.0288			194.1	0.0282
14.8	-0.017	5	-0.0288			194.1	0.0282
14.8	-0.017	5	-0.0288			194.1	0.0282
14.9	-0.017	5	-0.0288			194.1	0.0285
14.9	-0.017	5	-0.0288			194.1	0.0288
14.9	-0.017	5	-0.0291			194.2	0.0288
14.9	-0.0173	5	-0.0291			194.2	0.0288
14.9	-0.017	5	-0.0291			194.2	0.0291
14.9	-0.0173	5	-0.0294			194.2	0.0291
14.9	-0.017	5	-0.0294			194.2	0.0294
14.9	-0.0173	5	-0.0294			194.2	0.0294
14.9	-0.0173	5	-0.0291			194.2	0.0297
14.9	-0.0173	5	-0.0294			194.2	0.0297
14.9	-0.0173	5	-0.0294			194.2	0.0297
14.9	-0.0173	5	-0.0294			194.2	0.03
15	-0.0173	5	-0.0297			194.2	0.0303
15	-0.0173	5	-0.0297			194.2	0.03
15	-0.0173	5	-0.0297			194.2	0.0303
15	-0.0173	5	-0.0297			194.2	0.0306
15	-0.0173	5	-0.0297			194.2	0.0306
15	-0.0173	5	-0.03			194.2	0.0306
15	-0.0173	5	-0.03			194.2	0.031
15	-0.0173	5	-0.03			194.2	0.031
15	-0.0173	5.1	-0.03			194.2	0.0313
15	-0.0173	5.1	-0.03			194.2	0.0313
15	-0.0173	5.1	-0.0303			194.2	0.0313
15.1	-0.0173	5.1	-0.03			194.2	0.0316
15.1	-0.017	5.1	-0.0303			194.2	0.0316
15.1	-0.017	5.1	-0.0303			194.2	0.0316
15.1	-0.017	5.1	-0.0306			194.2	0.0316
15.1	-0.0173	5.1	-0.0303			194.2	0.0319
15.1	-0.0173	5.1	-0.0303			194.2	0.0319
15.1	-0.0173	5.1	-0.0306			194.2	0.0319
15.1	-0.0176	5.1	-0.0306			194.2	0.0319
15.1	-0.0176	5.1	-0.0306			194.2	0.0319
15.1	-0.0173	5.1	-0.031			194.2	0.0322
15.1	-0.0176	5.1	-0.0306			194.2	0.0322
15.1	-0.0173	5.1	-0.031			194.2	0.0322
15.2	-0.0176	5.1	-0.031			194.2	0.0322
15.2	-0.0176	5.1	-0.031			194.2	0.0322
15.2	-0.0176	5.1	-0.031			194.2	0.0322
15.2	-0.0176	5.1	-0.0313			194.3	0.0322
15.2	-0.0176	5.1	-0.0313			194.3	0.0325
15.2	-0.0176	5.1	-0.0313			194.3	0.0325
15.2	-0.0176	5.1	-0.0313			194.3	0.0325
15.2	-0.0173	5.1	-0.0313			194.3	0.0325
15.2	-0.0173	5.1	-0.0316			194.3	0.0325
15.2	-0.0173	5.1	-0.0313			194.3	0.0328
15.2	-0.0173	5.1	-0.0316			194.3	0.0133
15.2	-0.0176	5.1	-0.0316			194.3	0.0058
15.3	-0.0173	5.1	-0.0316			194.3	0.0043
15.3	-0.0176	5.1	-0.0316			194.3	0.0027
15.3	-0.0176	5.1	-0.0316			194.3	0.0024
15.3	-0.0176	5.1	-0.0316			194.3	0.0021
15.3	-0.0176	5.1	-0.0316			194.3	0.0018
15.3	-0.0176	5.1	-0.0319			194.3	0.0015
15.3	-0.0179	5.1	-0.0319			194.3	0.0015
15.3	-0.0179	5.1	-0.0316			194.3	0.0015
15.3	-0.0179	5.2	-0.0319			194.3	0.0012
15.3	-0.0179	5.2	-0.0316			194.3	0.0012
15.3	-0.0179	5.2	-0.0319			194.3	0.0012
15.3	-0.0179	5.2	-0.0319			194.3	-0.0148
15.3	-0.0182	5.2	-0.0319			194.3	-0.0204
15.4	-0.0179	5.2	-0.0319			194.3	-0.0223
15.4	-0.0182	5.2	-0.0319			194.3	-0.0229
15.4	-0.0182	5.2	-0.0027			194.3	-0.0229
15.4	-0.0182	5.2	0			194.3	-0.0226
15.4	-0.0182	5.2	0			194.3	-0.0226
15.4	-0.0182	5.2	0			194.3	-0.0223
15.4	-0.0182	5.2	0			194.3	-0.0223
15.4	-0.0182	5.2	0			194.3	-0.022
15.4	-0.0182	5.2	0			194.3	-0.022
15.4	-0.0186	5.2	0			194.3	-0.0217
15.4	-0.0186	5.2	0			194.3	-0.0217
15.4	-0.0186	5.2	0			194.3	-0.0217
15.5	-0.0189	5.2	0.0003			194.3	-0.0217
15.5	-0.0189	5.2	0			194.3	-0.0213
15.5	-0.0192	5.2	0			194.3	-0.0213
15.5	-0.0192	5.2	0.0291			194.3	-0.0213
15.5	-0.0195	5.2	0.0319			194.3	-0.0213
15.5	-0.0198	5.2	0.0316			194.4	-0.0213
15.5	-0.0083	5.2	0.0316			194.4	-0.021
15.5	-0.0021	5.2	0.0316			194.4	-0.021
15.5	-0.0018	5.2	0.0313			194.4	-0.021
15.5	-0.0015	5.2	0.031			194.4	-0.021
15.5	-0.0015	5.2	0.0313			194.4	-0.021
15.5	0.0099	5.2	0.031			194.4	-0.021
15.5	0.0161	5.2	0.0306			194.4	-0.0207
15.6	0.0164	5.2	0.0306			194.4	-0.021
15.6	0.0167	5.2	0.0306			194.4	-0.0207
15.6	0.0164	5.2	0.0303			194.4	-0.0207
15.6	0.0164	5.2	0.0303			194.4	-0.0207
15.6	0.0164	5.2	0.03			194.4	-0.0207
15.6	0.0164	5.2	0.03			194.4	-0.0207
15.6	0.0164	5.2	0.0297			194.4	-0.0204
15.6	0.0164	5.2	0.03			194.4	-0.0207
15.6	0.0164	5.3	0.0297			194.4	-0.0207
15.6	0.0164	5.3	0.0297			194.4	-0.0204
15.6	0.0164	5.3	0.0297			194.4	-0.0204
15.6	0.0164	5.3	0.0294			194.4	-0.0204
15.7	0.0164	5.3	0.0294			194.4	-0.0204
15.7	0.0164	5.3	0.0294			194.4	-0.0204
15.7	0.0164	5.3	0.0294			194.4	-0.0201
15.7	0.0164	5.3	0.0291			194.4	-0.0204
15.7	0.0164	5.3	0.0291			194.4	-0.0204
15.7	0.0164	5.3	0.0291			194.4	-0.0204
15.7	0.0164	5.3	0.0288			194.4	-0.0201
15.7	0.0164	5.3	0.0291			194.4	-0.0204
15.7	0.0164	5.3	0.0291			194.4	-0.0204
15.7	0.0161	5.3	0.0288			194.4	-0.0204
15.7	0.0161	5.3	0.0288			194.4	-0.0201
15.7	0.0161	5.3	0.0288			194.4	-0.0201
15.8	0.0161	5.3	0.0288			194.4	-0.0201
15.8	0.0161	5.3	0.0285			194.4	-0.0201
15.8	0.0161	5.3	0.0288			194.4	-0.0201
15.8	0.0161	5.3	0.0285			194.4	-0.0201
15.8	0.0161	5.3	0.0285			194.5	-0.0201
15.8	0.0161	5.3	0.0282			194.5	-0.0201
15.8	0.0161	5.3	0.0282			194.5	-0.0198
15.8	0.0161	5.3	0.0282			194.5	-0.0198
15.8	0.0161	5.3	0.0282			194.5	-0.0198
15.8	0.0161	5.3	0.0282			194.5	-0.0198
15.8	0.0161	5.3	0.0282			194.5	-0.0198
15.8	0.0161	5.3	0.0279			194.5	-0.0201
15.8	0.0161	5.3	0.0279			194.5	-0.0198
15.9	0.0164	5.3	0.0279			194.5	-0.0198
15.9	0.0161	5.3	0.0279			194.5	-0.0198
15.9	0.0161	5.3	0.0279			194.5	-0.0198
15.9	0.0164	5.3	0.0279			194.5	-0.0198
15.9	0.0161	5.3	0.0279			194.5	-0.0198
15.9	0.0161	5.3	0.0279			194.5	-0.0198
15.9	0.0161	5.3	0.0279			194.5	-0.0198
15.9	0.0161	5.3	0.0272			194.5	-0.0198
15.9	0.0161	5.4	0.0272			194.5	-0.0198
15.9	0.0161	5.4	0.0272			194.5	-0.0198
15.9	0.0161	5.4	0.0272			194.5	-0.0192
15.9	0.0158	5.4	0.0272			194.5	-0.0198
16	0.0161	5.4	0.0272			194.5	-0.0198
16	0.0158	5.4	0.0269			194.5	-0.0192
16	0.0161	5.4	0.0272			194.5	-0.0192
16	0.0158	5.4	0.0269			194.5	-0.0198
16	0.0161	5.4	0.0269			194.5	-0.0198
16	0.0158	5.4	0.0266			194.5	-0.0192
16	0.0161	5.4	0.0269			194.5	-0.0192
16	0.0161	5.4	0.0266			194.5	-0.0189
16	0.0161	5.4	0.0269			194.5	-0.0192
16	0.0161	5.4	0.0266			194.5	-0.0192
16	0.0161	5.4	0.0269			194.5	-0.0192
16.1	0.0164	5.4	0.0266			194.5	-0.0192
16.1	0.0161	5.4	0.0266			194.5	-0.0189
16.1	0.0164	5.4	0.0266			194.5	-0.0192
16.1	0.0161	5.4	0.0266			194.6	-0.0192
16.1	0.0161	5.4	0.0266			194.6	-0.0192
16.1	0.0161	5.4	0.0263			194.6	-0.0189
16.1	0.0161	5.4	0.0263			194.6	-0.0192
16.1	0.0161	5.4	0.0266			194.6	-0.0189
16.1	0.0161	5.4	0.0266			194.6	-0.0192
16.1	0.0161	5.4	0.0266			194.6	-0.0192
16.1	0.0161	5.4	0.0263			194.6	-0.0192
16.1	0.0158	5.4	0.0263			194.6	-0.0189
16.1	0.0158	5.4	0.0263			194.6	-0.0189
16.2	0.0161	5.4	0.0263			194.6	-0.0192
16.2	0.0158	5.4	0.0263			194.6	-0.0189
16.2	0.0161	5.4	0.0263			194.6	-0.0189
16.2	0.0161	5.4	0.0263			194.6	-0.0189
16.2	0.0158	5.4	0.026			194.6	-0.0189
16.2	0.0161	5.4	0.026			194.6	-0.0189
16.2	0.0161	5.4	0.0263			194.6	-0.0189
16.2	0.0161	5.5	0.026			194.6	-0.0189
16.2	0.0161	5.5	0.026			194.6	-0.0189
16.2	0.0161	5.5	0.026			194.6	-0.0186
16.2	0.0161	5.5	0.026			194.6	-0.0189
16.3	0.0161	5.5	0.026			194.6	-0.0186
16.3	0.0161	5.5	0.026			194.6	-0.0189
16.3	0.0161	5.5	0.026			194.6	-0.0186
16.3	0.0161	5.5	0.026			194.6	-0.0186
16.3	0.0161	5.5	0.026			194.6	-0.0189
16.3	0.0161	5.5	0.026			194.6	-0.0186
16.3	0.0158	5.5	0.0257			194.6	-0.0186
16.3	0.0158	5.5	0.026			194.6	-0.0186
16.3	0.0158	5.5	0.0257			194.6	-0.0186
16.3	0.0161	5.5	0.026			194.6	-0.0186
16.3	0.0158	5.5	0.0257			194.6	-0.0186
16.3	0.0161	5.5	0.026			194.6	-0.0186
16.4	0.0161	5.5	0.0257			194.6	-0.0182
16.4	0.0161	5.5	0.0257			194.6	-0.0186
16.4	0.0161	5.5	0.0257			194.6	-0.0186
16.4	0.0164	5.5	0.026			194.7	-0.0186
[truncated: 339,371+ more rows]

## Sheet: Figure 4c,e
Figure 4c								Figure 4e
	Li+/O-DME	Li+/O-DOL	Li+/O-TFSI		Li+/O-DME	Li+/O-DOL	Li+/O-TFSI		Li+/O-DME	Li+/O-DOL	Li+/O-TFSI		Li+/O-DME	Li+/O-DOL	Li+/O-TFSI
Distance (nm)	Cumulative Number	Cumulative Number	Cumulative Number	Distance (nm)	G(r)	G(r)	G(r)	Distance (nm)	Cumulative Number	Cumulative Number	Cumulative Number	Distance (nm)	G(r)	G(r)	G(r)
0.002	0	0	0	0	0	0	0	0.002	0	0	0	0	0	0	0
0.004	0	0	0	0.002	0	0	0	0.004	0	0	0	0.002	0	0	0
0.006	0	0	0	0.004	0	0	0	0.006	0	0	0	0.004	0	0	0
0.008	0	0	0	0.006	0	0	0	0.008	0	0	0	0.006	0	0	0
0.01	0	0	0	0.008	0	0	0	0.01	0	0	0	0.008	0	0	0
0.012	0	0	0	0.01	0	0	0	0.012	0	0	0	0.01	0	0	0
0.014	0	0	0	0.012	0	0	0	0.014	0	0	0	0.012	0	0	0
0.016	0	0	0	0.014	0	0	0	0.016	0	0	0	0.014	0	0	0
0.018	0	0	0	0.016	0	0	0	0.018	0	0	0	0.016	0	0	0
0.02	0	0	0	0.018	0	0	0	0.02	0	0	0	0.018	0	0	0
0.022	0	0	0	0.02	0	0	0	0.022	0	0	0	0.02	0	0	0
0.024	0	0	0	0.022	0	0	0	0.024	0	0	0	0.022	0	0	0
0.026	0	0	0	0.024	0	0	0	0.026	0	0	0	0.024	0	0	0
0.028	0	0	0	0.026	0	0	0	0.028	0	0	0	0.026	0	0	0
0.03	0	0	0	0.028	0	0	0	0.03	0	0	0	0.028	0	0	0
0.032	0	0	0	0.03	0	0	0	0.032	0	0	0	0.03	0	0	0
0.034	0	0	0	0.032	0	0	0	0.034	0	0	0	0.032	0	0	0
0.036	0	0	0	0.034	0	0	0	0.036	0	0	0	0.034	0	0	0
0.038	0	0	0	0.036	0	0	0	0.038	0	0	0	0.036	0	0	0
0.04	0	0	0	0.038	0	0	0	0.04	0	0	0	0.038	0	0	0
0.042	0	0	0	0.04	0	0	0	0.042	0	0	0	0.04	0	0	0
0.044	0	0	0	0.042	0	0	0	0.044	0	0	0	0.042	0	0	0
0.046	0	0	0	0.044	0	0	0	0.046	0	0	0	0.044	0	0	0
0.048	0	0	0	0.046	0	0	0	0.048	0	0	0	0.046	0	0	0
0.05	0	0	0	0.048	0	0	0	0.05	0	0	0	0.048	0	0	0
0.052	0	0	0	0.05	0	0	0	0.052	0	0	0	0.05	0	0	0
0.054	0	0	0	0.052	0	0	0	0.054	0	0	0	0.052	0	0	0
0.056	0	0	0	0.054	0	0	0	0.056	0	0	0	0.054	0	0	0
0.058	0	0	0	0.056	0	0	0	0.058	0	0	0	0.056	0	0	0
0.06	0	0	0	0.058	0	0	0	0.06	0	0	0	0.058	0	0	0
0.062	0	0	0	0.06	0	0	0	0.062	0	0	0	0.06	0	0	0
0.064	0	0	0	0.062	0	0	0	0.064	0	0	0	0.062	0	0	0
0.066	0	0	0	0.064	0	0	0	0.066	0	0	0	0.064	0	0	0
0.068	0	0	0	0.066	0	0	0	0.068	0	0	0	0.066	0	0	0
0.07	0	0	0	0.068	0	0	0	0.07	0	0	0	0.068	0	0	0
0.072	0	0	0	0.07	0	0	0	0.072	0	0	0	0.07	0	0	0
0.074	0	0	0	0.072	0	0	0	0.074	0	0	0	0.072	0	0	0
0.076	0	0	0	0.074	0	0	0	0.076	0	0	0	0.074	0	0	0
0.078	0	0	0	0.076	0	0	0	0.078	0	0	0	0.076	0	0	0
0.08	0	0	0	0.078	0	0	0	0.08	0	0	0	0.078	0	0	0
0.082	0	0	0	0.08	0	0	0	0.082	0	0	0	0.08	0	0	0
0.084	0	0	0	0.082	0	0	0	0.084	0	0	0	0.082	0	0	0
0.086	0	0	0	0.084	0	0	0	0.086	0	0	0	0.084	0	0	0
0.088	0	0	0	0.086	0	0	0	0.088	0	0	0	0.086	0	0	0
0.09	0	0	0	0.088	0	0	0	0.09	0	0	0	0.088	0	0	0
0.092	0	0	0	0.09	0	0	0	0.092	0	0	0	0.09	0	0	0
0.094	0	0	0	0.092	0	0	0	0.094	0	0	0	0.092	0	0	0
0.096	0	0	0	0.094	0	0	0	0.096	0	0	0	0.094	0	0	0
0.098	0	0	0	0.096	0	0	0	0.098	0	0	0	0.096	0	0	0
0.1	0	0	0	0.098	0	0	0	0.1	0	0	0	0.098	0	0	0
0.102	0	0	0	0.1	0	0	0	0.102	0	0	0	0.1	0	0	0
0.104	0	0	0	0.102	0	0	0	0.104	0	0	0	0.102	0	0	0
0.106	0	0	0	0.104	0	0	0	0.106	0	0	0	0.104	0	0	0
0.108	0	0	0	0.106	0	0	0	0.108	0	0	0	0.106	0	0	0
0.11	0	0	0	0.108	0	0	0	0.11	0	0	0	0.108	0	0	0
0.112	0	0	0	0.11	0	0	0	0.112	0	0	0	0.11	0	0	0
0.114	0	0	0	0.112	0	0	0	0.114	0	0	0	0.112	0	0	0
0.116	0	0	0	0.114	0	0	0	0.116	0	0	0	0.114	0	0	0
0.118	0	0	0	0.116	0	0	0	0.118	0	0	0	0.116	0	0	0
0.12	0	0	0	0.118	0	0	0	0.12	0	0	0	0.118	0	0	0
0.122	0	0	0	0.12	0	0	0	0.122	0	0	0	0.12	0	0	0
0.124	0	0	0	0.122	0	0	0	0.124	0	0	0	0.122	0	0	0
0.126	0	0	0	0.124	0	0	0	0.126	0	0	0	0.124	0	0	0
0.128	0	0	0	0.126	0	0	0	0.128	0	0	0	0.126	0	0	0
0.13	0	0	0	0.128	0	0	0	0.13	0	0	0	0.128	0	0	0
0.132	0	0	0	0.13	0	0	0	0.132	0	0	0	0.13	0	0	0
0.134	0	0	0	0.132	0	0	0	0.134	0	0	0	0.132	0	0	0
0.136	0	0	0	0.134	0	0	0	0.136	0	0	0	0.134	0	0	0
0.138	0	0	0	0.136	0	0	0	0.138	0	0	0	0.136	0	0	0
0.14	0	0	0	0.138	0	0	0	0.14	0	0	0	0.138	0	0	0
0.142	0	0	0	0.14	0	0	0	0.142	0	0	0	0.14	0	0	0
0.144	0	0	0	0.142	0	0	0	0.144	0	0	0	0.142	0	0	0
0.146	0	0	0	0.144	0	0	0	0.146	0	0	0	0.144	0	0	0
0.148	0	0	0	0.146	0	0	0	0.148	0	0	0	0.146	0	0	0
0.15	0	0	0	0.148	0	0	0	0.15	0	0	0	0.148	0	0	0
0.152	0	0	0	0.15	0	0	0	0.152	0	0	0	0.15	0	0	0
0.154	0	0	0	0.152	0	0	0	0.154	0	0	0	0.152	0	0	0
0.156	0	0	0	0.154	0	0	0	0.156	0	0	0	0.154	0	0	0
0.158	0	0	0	0.156	0	0	0	0.158	0	0	0	0.156	0	0	0
0.16	0	0	0	0.158	0	0	0	0.16	0	0	0	0.158	0	0	0
0.162	0	0	0	0.16	0	0	0	0.162	0	0	0	0.16	0	0	0
0.164	0	0	0	0.162	0	0	0	0.164	0	0	0	0.162	0	0	0
0.166	0	0	0	0.164	0	0	0	0.166	0	0	0	0.164	0	0	0
0.168	0	0	0	0.166	0	0	0	0.168	0	0	0	0.166	0	0	0
0.17	0	0	0	0.168	0	0	0	0.17	0	0	0	0.168	0	0	0
0.172	0	0	0	0.17	0	0	0	0.172	0	0	0	0.17	0	0	0
0.174	0	0	0	0.172	0	0	0	0.174	0	0	0	0.172	0	0	0
0.176	0	0	0	0.174	0	0	0	0.176	0	0	0	0.174	0	0	0
0.178	0	0	0	0.176	0.006	0	0	0.178	0	0	0	0.176	0	0	0
0.18	0	0	0	0.178	0.021	0	0.048	0.18	0	0	0	0.178	0.246	0	0
0.182	0.001	0	0	0.18	0.097	0.003	0.261	0.182	0.001	0	0	0.18	0.24	0	0
0.184	0.002	0	0.001	0.182	0.312	0.01	1.114	0.184	0.002	0	0	0.182	2.822	0.2	0
0.186	0.005	0	0.004	0.184	0.856	0.031	3.459	0.186	0.006	0.001	0.001	0.184	6.672	0.391	9.126
0.188	0.012	0	0.01	0.186	2.034	0.055	9.699	0.188	0.013	0.001	0.003	0.186	10.357	1.34	17.863
0.19	0.024	0.001	0.023	0.188	4.162	0.13	20.384	0.19	0.027	0.003	0.007	0.188	23.141	2.061	34.969
0.192	0.046	0.002	0.045	0.19	7.151	0.206	35.346	0.192	0.051	0.008	0.014	0.19	39.056	5.869	62.36
0.194	0.077	0.004	0.076	0.192	10.754	0.41	54.665	0.194	0.084	0.013	0.028	0.192	64.66	9.34	124.529
0.196	0.119	0.006	0.119	0.194	14.681	0.508	73.234	0.196	0.132	0.021	0.041	0.194	82.996	11.259	164.198
0.198	0.172	0.009	0.169	0.196	18.812	0.735	92.422	0.198	0.188	0.029	0.06	0.196	104.832	14.133	191.888
0.2	0.234	0.012	0.226	0.198	21.872	0.938	103.878	0.2	0.251	0.037	0.078	0.198	122.395	13.511	192.533
0.202	0.301	0.017	0.284	0.2	24.818	1.053	109.777	0.202	0.316	0.046	0.097	0.2	121.712	13.904	221.809
0.204	0.371	0.021	0.342	0.202	25.457	1.212	109.03	0.204	0.388	0.054	0.117	0.202	134.778	14.117	196.885
0.206	0.441	0.027	0.398	0.204	25.583	1.288	102.838	0.206	0.456	0.061	0.136	0.204	130.088	12.887	232.287
0.208	0.51	0.032	0.448	0.206	24.803	1.385	94.519	0.208	0.518	0.068	0.154	0.206	118.03	9.986	183.071
0.21	0.574	0.037	0.492	0.208	23.359	1.304	83.674	0.21	0.583	0.074	0.17	0.208	117.031	11.019	190.791
0.212	0.633	0.043	0.53	0.21	21.255	1.29	70.116	0.212	0.635	0.08	0.181	0.21	103.155	8.108	107.1
0.214	0.687	0.048	0.563	0.212	19.043	1.25	59.299	0.214	0.688	0.086	0.192	0.212	90.992	9.134	116.874
0.216	0.734	0.052	0.59	0.214	16.785	1.184	49.389	0.216	0.733	0.09	0.202	0.214	81.475	6.651	94.459
0.218	0.776	0.057	0.613	0.216	14.304	1.052	40.015	0.218	0.771	0.095	0.21	0.216	69.789	7.238	91.772
0.22	0.813	0.061	0.631	0.218	12.471	0.964	33.019	0.22	0.805	0.098	0.216	0.218	62.613	4.18	62.231
0.222	0.843	0.065	0.647	0.22	10.472	0.848	26.632	0.222	0.833	0.101	0.223	0.22	44.903	4.651	62.928
0.224	0.87	0.068	0.66	0.222	8.88	0.809	21.716	0.224	0.856	0.104	0.226	0.222	41.252	4.836	46.574
0.226	0.892	0.071	0.67	0.224	7.263	0.656	17.591	0.226	0.875	0.106	0.231	0.224	31.205	2.639	31.67
0.228	0.911	0.074	0.679	0.226	6.133	0.593	13.88	0.228	0.891	0.108	0.235	0.226	27.452	2.593	37.162
0.23	0.927	0.076	0.686	0.228	5.118	0.504	11.734	0.23	0.907	0.109	0.238	0.228	25.474	1.783	28.021
0.232	0.941	0.078	0.692	0.23	4.229	0.459	9.135	0.232	0.92	0.11	0.24	0.23	20.321	1.627	20.026
0.234	0.952	0.08	0.697	0.232	3.46	0.419	7.741	0.234	0.931	0.111	0.241	0.232	19.393	1.353	15.582
0.236	0.962	0.082	0.701	0.234	2.837	0.34	6.532	0.236	0.94	0.112	0.244	0.234	12.661	1.088	15.317
0.238	0.97	0.083	0.705	0.236	2.435	0.326	5.139	0.238	0.948	0.113	0.245	0.236	11.888	1.189	12.681
0.24	0.977	0.085	0.708	0.238	1.909	0.293	4.631	0.24	0.954	0.114	0.245	0.238	10.176	0.935	7.793
0.242	0.982	0.086	0.711	0.24	1.661	0.261	4.003	0.242	0.961	0.115	0.246	0.24	8.249	1.15	3.832
0.244	0.987	0.087	0.713	0.242	1.346	0.206	3.24	0.244	0.966	0.115	0.247	0.242	7.316	0.678	3.769
0.246	0.991	0.088	0.715	0.244	1.106	0.18	2.729	0.246	0.971	0.116	0.247	0.244	7.196	0.89	7.414
0.248	0.995	0.089	0.717	0.246	1.002	0.159	2.575	0.248	0.975	0.116	0.248	0.246	5.406	0.219	1.459
0.25	0.998	0.09	0.719	0.248	0.791	0.138	2.056	0.25	0.978	0.116	0.248	0.248	4.559	0.108	2.153
0.252	1	0.09	0.72	0.25	0.661	0.132	1.937	0.252	0.98	0.117	0.248	0.25	3.614	0.636	2.119
0.254	1.003	0.091	0.722	0.252	0.569	0.106	1.687	0.254	0.983	0.117	0.248	0.252	3.312	0.417	2.085
0.256	1.004	0.091	0.723	0.254	0.476	0.105	1.51	0.256	0.986	0.118	0.248	0.254	3.501	0.205	0.684
0.258	1.006	0.092	0.724	0.256	0.379	0.085	1.39	0.258	0.988	0.118	0.249	0.256	2.734	0.202	1.347
0.26	1.007	0.093	0.725	0.258	0.336	0.092	1.314	0.26	0.989	0.118	0.249	0.258	1.755	0.199	1.989
0.262	1.008	0.093	0.726	0.26	0.278	0.079	1.074	0.262	0.99	0.118	0.249	0.26	1.152	0.098	1.959
0.264	1.009	0.093	0.727	0.262	0.262	0.065	0.926	0.264	0.992	0.118	0.249	0.262	2.043	0	0.643
0.266	1.01	0.094	0.728	0.264	0.201	0.062	1.029	0.266	0.993	0.118	0.249	0.264	1.788	0	1.267
0.268	1.011	0.094	0.729	0.266	0.191	0.043	0.838	0.268	0.994	0.118	0.25	0.266	0.771	0.094	0.624
0.27	1.012	0.094	0.729	0.268	0.166	0.048	0.851	0.27	0.996	0.118	0.25	0.268	1.518	0.092	0
0.272	1.013	0.095	0.73	0.27	0.153	0.05	0.743	0.272	0.996	0.119	0.25	0.27	1.069	0.272	0.606
0.274	1.013	0.095	0.731	0.272	0.131	0.047	0.695	0.274	0.997	0.119	0.25	0.272	0.948	0.268	0
0.276	1.014	0.095	0.731	0.274	0.102	0.034	0.677	0.276	0.999	0.119	0.25	0.274	1.245	0.088	0
0.278	1.014	0.095	0.732	0.276	0.087	0.033	0.556	0.278	0.999	0.119	0.25	0.276	1.023	0.087	0.579
0.28	1.015	0.096	0.732	0.278	0.083	0.027	0.603	0.28	1	0.119	0.25	0.278	0.706	0.086	0
0.282	1.015	0.096	0.733	0.28	0.087	0.026	0.44	0.282	1.001	0.119	0.25	0.28	1.093	0.084	0
0.284	1.015	0.096	0.734	0.282	0.084	0.027	0.487	0.284	1.001	0.119	0.25	0.282	0	0.167	0
0.286	1.016	0.096	0.734	0.284	0.065	0.023	0.506	0.286	1.002	0.12	0.25	0.284	0.386	0.164	0.547
0.288	1.016	0.096	0.735	0.286	0.061	0.026	0.477	0.288	1.003	0.12	0.25	0.286	0.952	0.081	0
0.29	1.016	0.096	0.735	0.288	0.042	0.021	0.394	0.29	1.004	0.12	0.25	0.288	1.033	0	0
0.292	1.016	0.097	0.735	0.29	0.047	0.024	0.234	0.292	1.004	0.12	0.25	0.29	0.463	0.079	0
0.294	1.017	0.097	0.736	0.292	0.026	0.021	0.344	0.294	1.005	0.12	0.25	0.292	0.64	0	0
0.296	1.017	0.097	0.736	0.294	0.035	0.021	0.242	0.296	1.006	0.12	0.25	0.294	0.451	0	1.021
0.298	1.017	0.097	0.736	0.296	0.038	0.018	0.283	0.298	1.006	0.12	0.25	0.296	0.978	0.076	0
0.3	1.017	0.097	0.736	0.298	0.03	0.015	0.198	0.3	1.007	0.12	0.25	0.298	0.439	0.075	0.497
0.302	1.017	0.097	0.737	0.3	0.034	0.021	0.256	0.302	1.007	0.12	0.25	0.3	0.346	0	0
0.304	1.018	0.098	0.737	0.302	0.02	0.023	0.255	0.304	1.008	0.12	0.25	0.302	0.854	0.073	0
0.306	1.018	0.098	0.737	0.304	0.022	0.017	0.249	0.306	1.009	0.12	0.25	0.304	0.59	0	0
0.308	1.018	0.098	0.738	0.306	0.023	0.016	0.204	0.308	1.009	0.12	0.25	0.306	0.333	0	0
0.31	1.018	0.098	0.738	0.308	0.023	0.014	0.198	0.31	1.01	0.12	0.25	0.308	0.328	0.07	0.465
0.312	1.018	0.098	0.738	0.31	0.018	0.017	0.167	0.312	1.011	0.12	0.25	0.31	0.811	0	0
0.314	1.018	0.098	0.738	0.312	0.017	0.017	0.174	0.314	1.012	0.12	0.25	0.312	0.56	0	0
0.316	1.018	0.098	0.739	0.314	0.018	0.014	0.209	0.316	1.012	0.12	0.25	0.314	0.237	0.067	0
0.318	1.018	0.099	0.739	0.316	0.018	0.018	0.191	0.318	1.012	0.12	0.25	0.316	0.468	0	0
0.32	1.019	0.099	0.739	0.318	0.019	0.012	0.197	0.32	1.014	0.12	0.25	0.318	0.616	0.131	0.437
0.322	1.019	0.099	0.739	0.32	0.019	0.014	0.242	0.322	1.014	0.12	0.25	0.32	0.761	0	0
0.324	1.019	0.099	0.74	0.322	0.018	0.007	0.225	0.324	1.015	0.12	0.25	0.322	0.601	0.064	0.851
0.326	1.019	0.099	0.74	0.324	0.012	0.013	0.205	0.326	1.016	0.12	0.25	0.324	0.594	0	0
0.328	1.019	0.099	0.74	0.326	0.011	0.011	0.276	0.328	1.017	0.12	0.25	0.326	0.586	0	0
0.33	1.019	0.099	0.741	0.328	0.008	0.016	0.315	0.33	1.017	0.12	0.25	0.328	0.29	0	0
0.332	1.019	0.099	0.741	0.33	0.015	0.013	0.372	0.332	1.017	0.12	0.25	0.33	0.215	0	0
0.334	1.019	0.1	0.742	0.332	0.009	0.011	0.415	0.334	1.018	0.121	0.25	0.332	0.495	0.06	0
0.336	1.019	0.1	0.743	0.334	0.009	0.01	0.559	0.336	1.018	0.121	0.25	0.334	0.209	0	0
0.338	1.019	0.1	0.744	0.336	0.012	0.01	0.622	0.338	1.019	0.121	0.251	0.336	0.207	0.117	0
0.34	1.019	0.1	0.745	0.338	0.013	0.01	0.728	0.34	1.02	0.121	0.251	0.338	0.614	0.058	0.773
0.342	1.019	0.1	0.747	0.34	0.006	0.012	0.861	0.342	1.021	0.121	0.251	0.34	0.809	0	0.382
0.344	1.02	0.1	0.749	0.342	0.009	0.01	1.123	0.344	1.022	0.121	0.251	0.342	0.866	0.057	0.377
0.346	1.02	0.1	0.751	0.344	0.004	0.014	1.432	0.346	1.023	0.121	0.251	0.344	0.263	0.056	0.373
0.348	1.02	0.1	0.754	0.346	0.007	0.015	1.534	0.348	1.023	0.121	0.252	0.346	0.455	0.055	1.106
0.35	1.02	0.101	0.757	0.348	0.007	0.014	1.834	0.35	1.024	0.121	0.252	0.348	0.579	0.055	1.822
0.352	1.02	0.101	0.761	0.35	0.012	0.006	2.164	0.352	1.026	0.121	0.252	0.35	0.89	0.054	0.36
0.354	1.02	0.101	0.765	0.352	0.009	0.01	2.559	0.354	1.027	0.121	0.253	0.352	0.754	0	1.781
0.356	1.02	0.101	0.77	0.354	0.007	0.011	2.907	0.356	1.028	0.121	0.254	0.354	0.497	0	3.17
0.358	1.02	0.101	0.777	0.356	0.009	0.015	3.462	0.358	1.03	0.122	0.254	0.356	1.229	0.052	2.438
0.36	1.02	0.101	0.784	0.358	0.007	0.011	3.86	0.36	1.031	0.122	0.255	0.358	0.79	0.052	1.378
0.362	1.02	0.101	0.792	0.36	0.009	0.018	4.35	0.362	1.033	0.122	0.256	0.36	0.721	0.051	2.384
0.364	1.02	0.102	0.801	0.362	0.007	0.016	5.004	0.364	1.034	0.122	0.256	0.362	0.892	0.051	3.705
0.366	1.02	0.102	0.811	0.364	0.011	0.01	5.406	0.366	1.034	0.122	0.258	0.364	0.47	0.05	2.665
0.368	1.02	0.102	0.822	0.366	0.006	0.013	6.029	0.368	1.035	0.122	0.26	0.366	0.523	0.049	6.59
0.37	1.02	0.102	0.835	0.368	0.006	0.016	6.6	0.37	1.037	0.122	0.263	0.368	0.69	0.049	9.127
0.372	1.02	0.102	0.848	0.37	0.004	0.017	7.241	0.372	1.038	0.122	0.264	0.37	0.569	0	5.159
0.374	1.02	0.103	0.863	0.372	0.006	0.017	7.734	0.374	1.038	0.122	0.267	0.372	0.394	0	5.742
0.376	1.02	0.103	0.879	0.374	0.004	0.014	8.525	0.376	1.04	0.122	0.27	0.374	0.668	0.095	12.307
0.378	1.021	0.103	0.896	0.376	0.008	0.02	8.818	0.378	1.041	0.122	0.274	0.376	0.826	0	9.679
0.38	1.021	0.103	0.914	0.378	0.011	0.02	9.25	0.38	1.042	0.123	0.277	0.378	0.6	0.046	10.195
0.382	1.021	0.104	0.933	0.38	0.005	0.02	9.587	0.382	1.043	0.123	0.283	0.38	0.378	0.138	11.922
0.384	1.021	0.104	0.953	0.382	0.009	0.025	9.939	0.384	1.044	0.123	0.288	0.382	0.427	0	19.662
0.386	1.021	0.104	0.972	0.384	0.006	0.024	10.131	0.386	1.045	0.123	0.295	0.384	0.634	0.045	17.961
0.388	1.021	0.105	0.993	0.386	0.008	0.031	10.282	0.388	1.046	0.123	0.3	0.386	0.889	0.089	13.924
0.39	1.021	0.105	1.013	0.388	0.008	0.023	10.373	0.39	1.048	0.123	0.307	0.388	0.569	0	19.352
0.392	1.021	0.105	1.034	0.39	0.008	0.025	10.319	0.392	1.049	0.123	0.315	0.39	0.615	0.087	23.507
0.394	1.021	0.106	1.056	0.392	0.01	0.024	10.367	0.394	1.05	0.123	0.322	0.392	0.608	0.043	19.534
0.396	1.021	0.106	1.078	0.394	0.008	0.022	10.469	0.396	1.051	0.124	0.329	0.394	0.401	0.043	22.179
0.398	1.021	0.106	1.099	0.396	0.011	0.028	10.57	0.398	1.052	0.124	0.338	0.396	0.447	0.127	20.548
0.4	1.022	0.107	1.121	0.398	0.011	0.03	10.208	0.4	1.052	0.124	0.346	0.398	0.344	0.084	23.687
0.402	1.022	0.107	1.143	0.4	0.007	0.036	10.418	0.402	1.053	0.124	0.353	0.4	0.487	0	22.622
0.404	1.022	0.108	1.165	0.402	0.011	0.041	10.234	0.404	1.054	0.124	0.361	0.402	0.482	0.041	21.305
0.406	1.022	0.109	1.187	0.404	0.011	0.04	10.274	0.406	1.055	0.124	0.369	0.404	0.334	0.041	20.284
0.408	1.022	0.109	1.209	0.406	0.014	0.039	10.036	0.408	1.056	0.124	0.375	0.406	0.473	0.04	18.477
0.41	1.022	0.11	1.23	0.408	0.011	0.043	9.912	0.41	1.057	0.125	0.382	0.408	0.468	0.04	19.357
0.412	1.022	0.111	1.252	0.41	0.016	0.043	9.707	0.412	1.057	0.125	0.392	0.41	0.278	0.276	20.745
0.414	1.022	0.112	1.274	0.412	0.011	0.05	9.933	0.414	1.058	0.125	0.4	0.412	0.092	0.117	22.104
0.416	1.023	0.112	1.296	0.414	0.02	0.049	9.546	0.416	1.058	0.125	0.408	0.414	0.227	0	21.633
0.418	1.023	0.113	1.317	0.416	0.016	0.056	9.473	0.418	1.059	0.126	0.416	0.416	0.225	0.077	18.62
0.42	1.023	0.114	1.34	0.418	0.02	0.065	9.675	0.42	1.059	0.126	0.424	0.418	0.178	0.152	23.242
0.422	1.023	0.115	1.362	0.42	0.021	0.067	9.374	0.422	1.059	0.126	0.432	0.42	0.265	0.113	20.269
0.424	1.024	0.117	1.383	0.422	0.021	0.065	9.267	0.424	1.06	0.127	0.441	0.422	0.131	0.149	19.086
0.426	1.024	0.118	1.405	0.424	0.03	0.073	9.048	0.426	1.061	0.128	0.448	0.424	0.347	0.221	19.888
0.428	1.024	0.119	1.427	0.426	0.024	0.078	9.031	0.428	1.061	0.128	0.455	0.426	0.3	0.255	17.756
0.43	1.025	0.121	1.448	0.428	0.029	0.079	8.829	0.43	1.062	0.128	0.463	0.428	0.213	0	17.59
0.432	1.025	0.122	1.468	0.43	0.027	0.086	8.596	0.432	1.063	0.129	0.47	0.43	0.211	0.215	18.86
0.434	1.025	0.124	1.487	0.432	0.029	0.089	7.949	0.434	1.063	0.129	0.478	0.432	0.334	0.248	17.503
0.436	1.026	0.125	1.506	0.434	0.04	0.087	7.69	0.436	1.064	0.13	0.485	0.434	0.414	0.211	16.639
0.438	1.026	0.127	1.524	0.436	0.039	0.095	7.375	0.438	1.065	0.131	0.492	0.436	0.123	0.244	17.88
0.44	1.027	0.128	1.541	0.438	0.036	0.087	6.733	0.44	1.065	0.132	0.5	0.438	0.284	0.276	14.035
0.442	1.027	0.13	1.556	0.44	0.038	0.086	6.233	0.442	1.066	0.132	0.506	0.44	0.322	0.239	18.924
0.444	1.028	0.132	1.57	0.442	0.046	0.098	5.585	0.444	1.067	0.134	0.514	0.442	0.239	0.339	16.72
0.446	1.029	0.134	1.583	0.444	0.049	0.094	5.415	0.446	1.067	0.134	0.52	0.444	0.237	0.302	14.106
0.448	1.03	0.135	1.596	0.446	0.056	0.097	4.843	0.448	1.068	0.136	0.527	0.446	0.392	0.399	15.977
0.45	1.03	0.137	1.608	0.448	0.056	0.097	4.541	0.45	1.069	0.136	0.535	0.448	0.427	0.297	16.715
0.452	1.031	0.139	1.619	0.45	0.057	0.095	4.241	0.452	1.07	0.137	0.54	0.45	0.231	0.36	13.079
0.454	1.032	0.141	1.629	0.452	0.056	0.102	3.987	0.454	1.071	0.138	0.547	0.452	0.458	0.227	12.963
0.456	1.033	0.143	1.639	0.454	0.063	0.096	3.71	0.456	1.072	0.139	0.554	0.454	0.416	0.321	16.49
0.458	1.034	0.145	1.648	0.456	0.07	0.096	3.459	0.458	1.073	0.141	0.56	0.456	0.337	0.35	10.19
0.46	1.035	0.147	1.658	0.458	0.074	0.099	3.426	0.46	1.074	0.142	0.566	0.458	0.297	0.473	12.416
0.462	1.036	0.149	1.667	0.46	0.082	0.104	3.299	0.462	1.075	0.143	0.572	0.46	0.442	0.438	14.602
0.464	1.037	0.151	1.675	0.462	0.086	0.1	3.147	0.464	1.076	0.145	0.579	0.462	0.401	0.527	14.476
0.466	1.038	0.153	1.683	0.464	0.086	0.11	2.852	0.466	1.077	0.146	0.585	0.464	0.253	0.369	13.122
0.468	1.04	0.155	1.691	0.466	0.09	0.112	2.674	0.468	1.078	0.148	0.591	0.466	0.359	0.396	12.196
0.47	1.042	0.157	1.698	0.468	0.112	0.11	2.56	0.47	1.079	0.149	0.596	0.468	0.427	0.453	12.697
0.472	1.043	0.16	1.705	0.47	0.113	0.112	2.455	0.472	1.08	0.15	0.602	0.47	0.247	0.48	9.991
0.474	1.045	0.162	1.712	0.472	0.111	0.117	2.279	0.474	1.081	0.153	0.608	0.472	0.315	0.386	10.105
0.476	1.047	0.165	1.718	0.474	0.122	0.116	2.257	0.476	1.082	0.155	0.614	0.474	0.555	0.825	11.592
0.478	1.049	0.167	1.725	0.476	0.121	0.126	2.179	0.478	1.083	0.157	0.619	0.476	0.378	0.526	10.52
0.48	1.05	0.17	1.731	0.478	0.123	0.12	2.008	0.48	1.084	0.158	0.625	0.478	0.273	0.435	12.557
0.482	1.053	0.173	1.736	0.48	0.138	0.131	1.992	0.482	1.085	0.159	0.63	0.48	0.372	0.402	9.388
0.484	1.055	0.176	1.742	0.482	0.149	0.137	1.894	0.484	1.086	0.161	0.635	0.482	0.268	0.427	9.69
0.486	1.057	0.179	1.748	0.484	0.146	0.129	1.784	0.486	1.087	0.163	0.639	0.484	0.233	0.424	8.668
0.488	1.06	0.182	1.753	0.486	0.148	0.137	1.717	0.488	1.088	0.165	0.644	0.486	0.297	0.673	8.41
0.49	1.062	0.185	1.758	0.488	0.159	0.141	1.704	0.49	1.089	0.168	0.647	0.488	0.327	0.723	7.6
0.492	1.065	0.188	1.764	0.49	0.175	0.139	1.648	0.492	1.09	0.17	0.65	0.49	0.422	0.552	4.412
0.494	1.068	0.191	1.769	0.492	0.173	0.16	1.669	0.494	1.091	0.173	0.654	0.492	0.257	0.766	7.294
0.496	1.071	0.195	1.774	0.494	0.171	0.15	1.564	0.496	1.092	0.175	0.657	0.494	0.383	0.597	5.607
0.498	1.074	0.198	1.779	0.496	0.203	0.148	1.595	0.498	1.094	0.178	0.66	0.496	0.38	0.754	6.28
0.5	1.078	0.202	1.784	0.498	0.202	0.153	1.607	0.5	1.095	0.182	0.662	0.498	0.377	0.801	4.628
0.502	1.081	0.206	1.789	0.5	0.214	0.165	1.497	0.502	1.096	0.184	0.665	0.5	0.467	0.795	4.061
0.504	1.085	0.21	1.795	0.502	0.226	0.17	1.567	0.504	1.098	0.187	0.667	0.502	0.556	0.631	3.678
0.506	1.089	0.214	1.8	0.504	0.236	0.172	1.582	0.506	1.1	0.189	0.669	0.504	0.46	0.86	3.823
0.508	1.093	0.218	1.805	0.506	0.24	0.175	1.637	0.508	1.102	0.193	0.672	0.506	0.791	0.776	4.482
0.51	1.098	0.223	1.811	0.508	0.258	0.173	1.542	0.51	1.105	0.196	0.673	0.508	0.755	0.898	3.592
0.512	1.103	0.227	1.816	0.51	0.277	0.188	1.612	0.512	1.107	0.2	0.675	0.51	0.689	0.942	2.715
0.514	1.108	0.232	1.822	0.512	0.291	0.192	1.616	0.514	1.11	0.203	0.678	0.512	0.713	0.783	3.368
0.516	1.113	0.237	1.828	0.514	0.292	0.198	1.592	0.516	1.112	0.208	0.68	0.514	0.678	1.028	3.843
0.518	1.118	0.242	1.834	0.516	0.295	0.202	1.677	0.518	1.114	0.212	0.682	0.516	0.673	0.97	4.642
0.52	1.124	0.247	1.84	0.518	0.311	0.218	1.724	0.52	1.117	0.217	0.685	0.518	0.697	1.16	3.619
0.522	1.13	0.253	1.846	0.52	0.326	0.212	1.745	0.522	1.12	0.222	0.686	0.52	0.691	1.298	3.428
0.524	1.136	0.258	1.852	0.522	0.341	0.218	1.691	0.524	1.123	0.226	0.688	0.522	0.915	1.069	2.43
0.526	1.143	0.264	1.859	0.524	0.354	0.229	1.872	0.526	1.125	0.23	0.689	0.524	0.766	1.085	2.733
0.528	1.15	0.271	1.866	0.526	0.36	0.241	1.855	0.528	1.128	0.235	0.692	0.526	0.76	0.838	2.712
0.53	1.156	0.277	1.873	0.528	0.376	0.248	1.945	0.53	1.131	0.241	0.695	0.528	0.671	1.496	4.592
0.532	1.164	0.284	1.881	0.53	0.375	0.259	1.962	0.532	1.134	0.245	0.697	0.53	1.109	0.849	4.557
0.534	1.171	0.291	1.889	0.532	0.391	0.253	2.082	0.534	1.139	0.251	0.699	0.532	0.991	1.404	3.743
0.536	1.179	0.298	1.897	0.534	0.399	0.258	2.164	0.536	1.142	0.256	0.701	0.534	1.065	1.393	3.096
0.538	1.187	0.305	1.906	0.536	0.416	0.281	2.223	0.538	1.145	0.261	0.703	0.536	0.813	1.06	2.919
0.54	1.195	0.313	1.915	0.538	0.419	0.281	2.334	0.54	1.15	0.267	0.705	0.538	1.13	1.35	2.898
0.542	1.204	0.321	1.924	0.54	0.448	0.284	2.367	0.542	1.154	0.274	0.707	0.54	1.069	1.43	1.816
0.544	1.213	0.33	1.934	0.542	0.472	0.326	2.514	0.544	1.158	0.28	0.708	0.542	1.14	1.555	2.404
0.546	1.223	0.338	1.944	0.544	0.481	0.306	2.533	0.546	1.161	0.287	0.71	0.544	0.895	1.387	3.58
0.548	1.233	0.347	1.954	0.546	0.507	0.319	2.6	0.548	1.165	0.294	0.712	0.546	1.045	1.666	2.813
0.55	1.243	0.357	1.965	0.548	0.502	0.342	2.636	0.55	1.169	0.301	0.714	0.548	0.908	1.389	2.205
0.552	1.254	0.367	1.976	0.55	0.518	0.348	2.681	0.552	1.174	0.307	0.715	0.55	1.004	1.445	2.481
0.554	1.265	0.378	1.987	0.552	0.536	0.37	2.758	0.554	1.178	0.314	0.718	0.552	1.278	1.499	2.753
0.556	1.276	0.388	1.999	0.554	0.56	0.374	2.794	0.556	1.181	0.321	0.72	0.554	1.041	1.402	2.445
0.558	1.288	0.4	2.011	0.556	0.567	0.382	2.806	0.558	1.186	0.328	0.722	0.556	1.008	1.478	3.284
0.56	1.3	0.411	2.023	0.558	0.578	0.403	2.956	0.56	1.191	0.335	0.723	0.558	1.176	1.403	2.977
0.562	1.312	0.424	2.036	0.56	0.588	0.408	3.023	0.562	1.198	0.341	0.725	0.56	1.466	1.33	2.111
0.564	1.325	0.436	2.049	0.562	0.603	0.408	3.137	0.564	1.204	0.348	0.727	0.562	1.652	1.677	2.655
0.566	1.339	0.449	2.062	0.564	0.632	0.445	3.128	0.566	1.209	0.354	0.728	0.564	1.249	1.207	2.22
0.568	1.352	0.463	2.076	0.566	0.645	0.456	3.176	0.568	1.215	0.362	0.73	0.566	1.629	1.612	1.929
0.57	1.366	0.477	2.09	0.568	0.647	0.46	3.316	0.57	1.222	0.369	0.732	0.568	1.328	1.334	3.147
0.572	1.381	0.492	2.104	0.57	0.662	0.475	3.312	0.572	1.229	0.378	0.734	0.57	1.654	1.793	2.31
0.574	1.396	0.507	2.12	0.572	0.695	0.503	3.448	0.574	1.234	0.387	0.736	0.572	1.405	1.74	2.563
0.576	1.412	0.522	2.135	0.574	0.704	0.497	3.458	0.576	1.241	0.395	0.738	0.574	1.56	1.768	2.546
0.578	1.429	0.539	2.151	0.576	0.741	0.524	3.591	0.578	1.246	0.403	0.741	0.576	1.385	1.676	3.459
0.58	1.445	0.555	2.167	0.578	0.756	0.536	3.62	0.58	1.253	0.411	0.744	0.578	1.422	1.467	5.285
0.582	1.462	0.573	2.184	0.58	0.746	0.548	3.677	0.582	1.26	0.421	0.747	0.58	1.783	1.87	2.362
0.584	1.48	0.591	2.201	0.582	0.779	0.565	3.899	0.584	1.266	0.429	0.75	0.582	1.173	1.603	4.04
0.586	1.499	0.61	2.219	0.584	0.812	0.577	3.875	0.586	1.273	0.439	0.753	0.584	1.622	1.922	3.753
0.588	1.518	0.629	2.237	0.586	0.851	0.609	3.93	0.588	1.28	0.448	0.755	0.586	1.52	1.639	3.985
0.59	1.538	0.649	2.256	0.588	0.844	0.613	4.103	0.59	1.286	0.456	0.758	0.588	1.802	1.743	3.064
0.592	1.558	0.669	2.276	0.59	0.886	0.63	4.133	0.592	1.294	0.466	0.761	0.59	1.522	1.693	3.043
0.594	1.579	0.69	2.296	0.592	0.889	0.643	4.364	0.594	1.303	0.476	0.765	0.592	1.645	1.795	5.416
0.596	1.601	0.712	2.317	0.594	0.901	0.656	4.398	0.596	1.31	0.485	0.769	0.594	1.854	1.783	4.003
0.598	1.623	0.735	2.339	0.596	0.952	0.667	4.443	0.598	1.319	0.496	0.773	0.596	1.754	1.939	5.716
0.6	1.646	0.757	2.36	0.598	0.949	0.676	4.58	0.6	1.328	0.508	0.777	0.598	1.982	2.277	4.938
0.602	1.67	0.78	2.382	0.6	0.987	0.675	4.589	0.602	1.337	0.519	0.781	0.6	1.753	2.152	4.414
0.604	1.694	0.803	2.405	0.602	0.999	0.701	4.729	0.604	1.346	0.531	0.784	0.602	1.956	1.882	4.019
0.606	1.719	0.828	2.427	0.604	1.023	0.7	4.699	0.606	1.358	0.54	0.788	0.604	2.327	2.033	4.235
0.608	1.745	0.852	2.451	0.606	1.046	0.723	4.709	0.608	1.368	0.552	0.792	0.606	2.567	1.965	5.649
0.61	1.771	0.877	2.475	0.608	1.043	0.721	4.919	0.61	1.376	0.564	0.797	0.608	1.601	2.203	6.329
0.612	1.798	0.903	2.5	0.61	1.088	0.73	4.956	0.612	1.387	0.575	0.803	0.61	2.093	1.904	6.169
0.614	1.826	0.928	2.525	0.612	1.107	0.749	5.031	0.614	1.399	0.587	0.81	0.612	2.475	1.962	6.953
0.616	1.854	0.954	2.55	0.614	1.13	0.736	5.042	0.616	1.411	0.598	0.817	0.614	2.335	1.897	8.079
0.618	1.884	0.981	2.576	0.616	1.159	0.758	5.146	0.618	1.42	0.609	0.825	0.616	2.176	2.111	9.19
0.62	1.914	1.008	2.603	0.618	1.166	0.756	5.188	0.62	1.432	0.623	0.832	0.618	2.162	2.202	7.397
0.622	1.944	1.036	2.629	0.62	1.21	0.766	5.209	0.622	1.443	0.636	0.841	0.62	2.209	2.222	10.45
0.624	1.976	1.063	2.657	0.622	1.212	0.775	5.253	0.624	1.455	0.65	0.848	0.622	2.396	2.482	7.872
0.626	2.008	1.091	2.684	0.624	1.224	0.769	5.368	0.626	1.466	0.662	0.857	0.624	2.521	2.177	10.543
0.628	2.041	1.12	2.712	0.626	1.26	0.787	5.346	0.628	1.48	0.676	0.868	0.626	2.445	1.909	11.49
0.63	2.074	1.149	2.741	0.628	1.269	0.787	5.433	0.63	1.493	0.688	0.881	0.628	2.548	2.401	13.319
0.632	2.109	1.177	2.769	0.63	1.291	0.775	5.472	0.632	1.507	0.701	0.891	0.63	2.453	1.935	11.678
0.634	2.144	1.206	2.799	0.632	1.333	0.782	5.426	0.634	1.522	0.713	0.901	0.632	3.023	2.238	11.604
0.636	2.181	1.235	2.828	0.634	1.348	0.763	5.555	0.636	1.534	0.724	0.912	0.634	2.636	1.927	11.092
0.638	2.217	1.264	2.857	0.636	1.364	0.771	5.434	0.638	1.55	0.737	0.923	0.636	2.773	1.719	13.204
0.64	2.255	1.293	2.886	0.638	1.383	0.778	5.403	0.64	1.566	0.75	0.932	0.638	2.756	2.31	9.652
0.642	2.291	1.322	2.914	0.64	1.363	0.771	5.315	0.642	1.578	0.764	0.942	0.64	2.872	2.198	10.238
0.644	2.329	1.352	2.942	0.642	1.367	0.769	5.186	0.644	1.593	0.778	0.952	0.642	2.665	2.345	11.566
0.646	2.367	1.38	2.969	0.644	1.39	0.757	4.956	0.646	1.609	0.794	0.962	0.644	2.911	2.491	9.686
0.648	2.406	1.41	2.996	0.646	1.415	0.756	4.9	0.648	1.624	0.807	0.97	0.646	2.856	2.078	10.048
0.65	2.446	1.439	3.021	0.648	1.4	0.756	4.647	0.65	1.641	0.82	0.978	0.648	2.82	2.208	8.83
0.652	2.486	1.468	3.045	0.65	1.458	0.738	4.373	0.652	1.656	0.836	0.986	0.65	2.968	2.1	8.985
0.654	2.528	1.498	3.067	0.652	1.426	0.752	4.158	0.654	1.673	0.849	0.994	0.652	3.152	2.243	7.373
0.656	2.568	1.527	3.088	0.654	1.463	0.743	3.853	0.656	1.688	0.863	1.001	0.654	3.005	2.26	8.463
0.658	2.609	1.556	3.109	0.656	1.418	0.729	3.646	0.658	1.704	0.877	1.008	0.656	2.86	2.154	7.385
0.66	2.65	1.585	3.128	0.658	1.435	0.725	3.492	0.66	1.72	0.89	1.015	0.658	2.897	2.11	6.831
0.662	2.691	1.614	3.146	0.66	1.427	0.717	3.159	0.662	1.738	0.903	1.021	0.66	3.022	1.93	6.485
0.664	2.733	1.643	3.163	0.662	1.45	0.71	3.056	0.664	1.756	0.919	1.027	0.662	2.844	2.236	5.943
0.666	2.775	1.672	3.179	0.664	1.429	0.714	2.806	0.666	1.772	0.933	1.032	0.664	3.233	2.253	5.006
0.668	2.819	1.701	3.194	0.666	1.478	0.71	2.634	0.668	1.789	0.947	1.038	0.666	2.81	2.06	5.772
0.67	2.861	1.729	3.207	0.668	1.444	0.696	2.442	0.67	1.81	0.962	1.044	0.668	3.491	2.092	6.727
0.672	2.904	1.759	3.221	0.67	1.422	0.696	2.258	0.672	1.828	0.978	1.05	0.67	3.228	2.419	5.31
0.674	2.946	1.787	3.234	0.672	1.427	0.693	2.198	0.674	1.844	0.995	1.054	0.672	2.984	2.199	4.692
0.676	2.989	1.816	3.246	0.674	1.431	0.691	2.092	0.676	1.86	1.009	1.06	0.674	2.949	2.361	4.081
0.678	3.031	1.847	3.258	0.676	1.407	0.705	1.977	0.678	1.877	1.025	1.065	0.676	2.54	2.318	6.665
0.68	3.074	1.876	3.269	0.678	1.413	0.688	1.911	0.68	1.896	1.039	1.07	0.678	3.169	2.06	4.321
0.682	3.117	1.905	3.281	0.68	1.393	0.694	1.904	0.682	1.915	1.055	1.074	0.68	3.218	2.248	4.296
0.684	3.159	1.934	3.292	0.682	1.371	0.673	1.806	0.684	1.933	1.071	1.078	0.682	2.897	2.164	3.891
0.686	3.201	1.964	3.302	0.684	1.371	0.678	1.709	0.686	1.951	1.087	1.081	0.684	3.047	2.293	3.68
0.688	3.243	1.993	3.312	0.686	1.351	0.676	1.678	0.688	1.968	1.104	1.084	0.686	2.93	2.434	2.345
0.69	3.285	2.023	3.322	0.688	1.348	0.677	1.671	0.69	1.985	1.121	1.088	0.688	2.979	2.322	3.357
0.692	3.327	2.054	3.332	0.69	1.326	0.691	1.513	0.692	2.003	1.136	1.09	0.69	2.765	2.295	2.874
0.694	3.369	2.083	3.341	0.692	1.319	0.675	1.505	0.694	2.019	1.149	1.093	0.692	2.668	1.756	2.212
0.696	3.41	2.114	3.35	0.694	1.308	0.675	1.417	0.696	2.037	1.166	1.095	0.694	3.041	2.035	2.475
0.698	3.451	2.144	3.359	0.696	1.287	0.67	1.447	0.698	2.055	1.181	1.097	0.696	2.75	2.419	2.005
0.7	3.492	2.175	3.368	0.698	1.29	0.687	1.394	0.7	2.073	1.195	1.101	0.698	2.926	1.794	2.446
0.702	3.534	2.206	3.377	0.7	1.271	0.684	1.335	0.702	2.089	1.211	1.102	0.7	2.718	2	1.982
0.704	3.575	2.237	3.386	0.702	1.251	0.67	1.363	0.704	2.106	1.226	1.104	0.702	2.703	2.203	1.881
0.706	3.614	2.268	3.394	0.704	1.222	0.684	1.294	0.706	2.122	1.242	1.107	0.704	2.593	1.977	1.603
0.708	3.654	2.3	3.403	0.706	1.201	0.677	1.303	0.708	2.139	1.258	1.109	0.706	2.407	2.179	2.834
0.71	3.694	2.331	3.411	0.708	1.211	0.682	1.262	0.71	2.153	1.273	1.111	0.708	2.518	2.034	2.113
0.712	3.733	2.364	3.419	0.71	1.207	0.694	1.25	0.712	2.167	1.29	1.113	0.71	2.241	1.996	1.313
0.714	3.773	2.396	3.428	0.712	1.168	0.686	1.237	0.714	2.185	1.305	1.115	0.712	2.382	2.247	1.48
0.716	3.812	2.429	3.436	0.714	1.164	0.687	1.214	0.716	2.203	1.319	1.116	0.714	2.842	1.922	1.472
0.718	3.851	2.462	3.443	0.716	1.163	0.694	1.165	0.718	2.216	1.336	1.118	0.716	2.203	1.924	1.033
0.72	3.89	2.495	3.451	0.718	1.142	0.696	1.139	0.72	2.235	1.355	1.12	0.718	2.282	2.53	1.884
0.722	3.928	2.529	3.459	0.72	1.118	0.703	1.128	0.722	2.25	1.37	1.12	0.72	2.78	1.878	0.511
0.724	3.966	2.563	3.467	0.722	1.107	0.7	1.124	0.724	2.263	1.387	1.122	0.722	2.032	2.121	1.524
0.726	4.005	2.598	3.474	0.724	1.107	0.716	1.058	0.726	2.277	1.402	1.123	0.724	1.962	2.008	0.758
0.728	4.043	2.632	3.481	0.726	1.091	0.711	1.056	0.728	2.293	1.419	1.124	0.726	2.276	2.023	1.005
0.73	4.08	2.667	3.488	0.728	1.081	0.703	1.042	0.73	2.309	1.436	1.126	0.728	2.352	2.186	0.916
0.732	4.118	2.703	3.496	0.73	1.073	0.718	1.044	0.732	2.325	1.451	1.128	0.73	2.31	2.013	1.574
0.734	4.154	2.739	3.503	0.732	1.042	0.727	1.033	0.734	2.341	1.47	1.129	0.732	2.297	2.138	1.483
0.736	4.191	2.777	3.511	0.734	1.023	0.732	1.039	0.736	2.358	1.49	1.13	0.734	2.574	2.286	1.065
0.738	4.228	2.814	3.518	0.736	1.048	0.747	1.068	0.738	2.374	1.505	1.132	0.736	2.229	2.151	0.815
0.74	4.265	2.852	3.526	0.738	1.009	0.743	1.063	0.74	2.392	1.523	1.133	0.738	2.446	1.982	0.973
0.742	4.302	2.889	3.534	0.74	1.03	0.749	1.045	0.742	2.407	1.544	1.134	0.74	2.418	2.491	1.532
0.744	4.338	2.927	3.541	0.742	0.986	0.747	1.081	0.744	2.426	1.561	1.136	0.742	2.377	2.201	0.962
0.746	4.374	2.966	3.549	0.744	0.992	0.739	1.069	0.746	2.442	1.579	1.138	0.744	2.547	2.297	1.595
0.748	4.41	3.005	3.557	0.746	0.986	0.765	1.041	0.748	2.458	1.599	1.141	0.746	2.114	2.153	1.983
0.75	4.446	3.045	3.565	0.748	0.984	0.751	1.13	0.75	2.475	1.614	1.143	0.748	2.478	1.953	1.815
0.752	4.482	3.085	3.574	0.75	0.977	0.774	1.088	0.752	2.493	1.632	1.145	0.75	2.59	2.048	1.726
0.754	4.518	3.125	3.582	0.752	0.951	0.766	1.099	0.754	2.511	1.651	1.147	0.752	2.19	2.108	1.795
0.756	4.554	3.167	3.591	0.754	0.964	0.776	1.151	0.756	2.529	1.672	1.149	0.754	2.549	2.318	1.398
0.758	4.591	3.208	3.599	0.756	0.962	0.781	1.126	0.758	2.546	1.691	1.151	0.756	2.222	2.271	1.313
0.76	4.628	3.249	3.608	0.758	0.963	0.779	1.192	0.76	2.565	1.71	1.153	0.758	2.59	2.351	1.613
0.762	4.664	3.291	3.617	0.76	0.96	0.779	1.176	0.762	2.583	1.728	1.155	0.76	2.508	2.109	1.681
0.764	4.701	3.334	3.627	0.762	0.954	0.802	1.183	0.764	2.6	1.746	1.157	0.762	2.173	1.984	1.444
0.766	4.737	3.378	3.636	0.764	0.939	0.799	1.204	0.766	2.616	1.769	1.16	0.764	2.442	2.45	1.891
0.768	4.774	3.422	3.646	0.766	0.946	0.796	1.238	0.768	2.637	1.788	1.162	0.766	2.204	2.325	1.655
0.77	4.811	3.466	3.655	0.768	0.957	0.814	1.216	0.77	2.657	1.808	1.164	0.768	2.906	2.357	1.871
0.772	4.849	3.511	3.665	0.77	0.944	0.815	1.315	0.772	2.678	1.829	1.166	0.77	2.628	2.178	1.191
0.774	4.886	3.556	3.676	0.772	0.969	0.81	1.248	0.774	2.697	1.849	1.168	0.772	2.706	2.044	1.555
0.776	4.924	3.602	3.686	0.774	0.939	0.816	1.315	0.776	2.719	1.872	1.171	0.774	2.575	2.575	1.547
0.778	4.962	3.648	3.697	0.776	0.951	0.832	1.286	0.778	2.736	1.896	1.174	0.776	2.6	2.474	2.199
0.78	5	3.696	3.707	0.778	0.949	0.839	1.351	0.78	2.754	1.917	1.177	0.778	2.201	2.418	2.917
0.782	5.038	3.742	3.719	0.78	0.946	0.831	1.4	0.782	2.773	1.936	1.179	0.78	2.445	2.166	1.741
0.784	5.077	3.789	3.73	0.782	0.949	0.83	1.393	0.784	2.793	1.959	1.182	0.782	2.357	2.404	1.444
0.786	5.116	3.837	3.742	0.784	0.958	0.824	1.407	0.786	2.812	1.983	1.185	0.784	2.636	2.456	2.226
0.788	5.156	3.885	3.753	0.786	0.968	0.84	1.392	0.788	2.83	2.005	1.187	0.786	2.295	2.583	1.643
0.79	5.196	3.933	3.765	0.788	0.983	0.833	1.458	0.79	2.853	2.026	1.191	0.788	2.559	2.229	2.204
0.792	5.236	3.982	3.777	0.79	0.964	0.854	1.445	0.792	2.875	2.046	1.194	0.79	2.758	2.101	2.546
0.794	5.276	4.031	3.79	0.792	0.965	0.841	1.472	0.794	2.893	2.065	1.197	0.792	2.459	2.248	1.97
0.796	5.317	4.081	3.802	0.794	0.974	0.853	1.493	0.796	2.912	2.091	1.202	0.794	2.385	2.29	2.801
0.798	5.358	4.131	3.815	0.796	0.987	0.843	1.49	0.798	2.934	2.111	1.206	0.796	2.385	2.268	3.762
0.8	5.399	4.181	3.828	0.798	0.964	0.855	1.511	0.8	2.956	2.135	1.21	0.798	2.642	2.568	2.218
0.802	5.442	4.233	3.841	0.8	1.004	0.862	1.535	0.802	2.977	2.158	1.215	0.8	2.824	2.39	2.897
[truncated: 199 more rows]

## Sheet: Figure 5a
Figure 5a
[truncated: 61 more rows]

## Sheet: Figure 5b,c
Figure 5b						Figure 5c
[truncated: 2,423 more rows]

[truncated: 17 more sheets: Figure 5d,e, Figure 5f,g, Figure 5h,i, Supplementary Figure S2, Supplementary Figure S3, Supplementary Figure S4, Supplementary Figure S5, Supplementary Figure S6, Supplementary Figure S7, Supplementary Figure S9, Supplementary Figure S10, Supplementary Figure S11, Supplementary Figure S12, Supplementary Figure S13, Supplementary Figure S17, Supplementary Figure S19, Supplementary Figure S20]
