# Supplementary material for: Interfacial friction enabling ≤ 20 μm thin free-standing lithium strips for lithium metal batteries
Source: Nat Commun. 2023 Sep 14;14:5678. doi: 10.1038/s41467-023-41514-0 (PMC10502130; doi:10.1038/s41467-023-41514-0)
Supplement: Supplementary file 3 — Source Data [file 41467_2023_41514_MOESM3_ESM.zip › Source Data/Figure 4d,f-MD/C7PO4.gro]

LIGPARGEN GENERATED GRO FILE
   27
    1C      P30    1  -0.330  -0.038   0.012
    1C      O31    2  -0.231  -0.157  -0.003
    1C      O32    3  -0.453  -0.042  -0.079
    1C      O33    4  -0.352   0.007   0.157
    1C      O34    5  -0.238   0.098  -0.059
    1C      C35    6  -0.116   0.128   0.002
    1C      H36    7  -0.095   0.236  -0.011
    1C      H37    8  -0.121   0.109   0.111
    1C      C38    9   0.001   0.047  -0.057
    1C      H39   10   0.012   0.073  -0.164
    1C      H3A   11  -0.029  -0.058  -0.052
    1C      C3B   12   0.134   0.071   0.015
    1C      H3C   13   0.123   0.041   0.121
    1C      H3D   14   0.157   0.178   0.017
    1C      C3E   15   0.253  -0.005  -0.045
    1C      H3F   16   0.264   0.024  -0.151
    1C      H3G   17   0.229  -0.112  -0.046
    1C      C3H   18   0.386   0.017   0.028
    1C      H3I   19   0.375  -0.013   0.133
    1C      H3J   20   0.408   0.125   0.030
    1C      C3K   21   0.505  -0.058  -0.034
    1C      H3M   22   0.516  -0.028  -0.139
    1C      H3N   23   0.483  -0.165  -0.035
    1C      C3O   24   0.637  -0.034   0.040
    1C      H3P   25   0.630  -0.066   0.145
    1C      H3Q   26   0.720  -0.088  -0.006
    1C      H3R   27   0.663   0.073   0.040
   1.00000   1.00000   1.00000
