# Supplementary material for: Interfacial friction enabling ≤ 20 μm thin free-standing lithium strips for lithium metal batteries
Source: Nat Commun. 2023 Sep 14;14:5678. doi: 10.1038/s41467-023-41514-0 (PMC10502130; doi:10.1038/s41467-023-41514-0)
Supplement: Supplementary file 3 — Source Data [file 41467_2023_41514_MOESM3_ESM.zip › Source Data/Figure 4d,f-MD/C7PO4.itp]

;
; GENERATED BY LigParGen Server
; Jorgensen Lab @ Yale University 
;

[ moleculetype ]
; Name               nrexcl
C                   3
[ atoms ]
;   nr       type  resnr residue  atom   cgnr     charge       mass  
     1   opls_840      1      C   P30      1    1.6074134790    30.9738 
     2   opls_841      1      C   O31      1   -0.9949425678    15.9990 
     3   opls_842      1      C   O32      1   -0.9886973724    15.9990 
     4   opls_843      1      C   O33      1   -0.9862449696    15.9990 
     5   opls_844      1      C   O34      1   -0.6946482177    15.9990 
     6   opls_845      1      C   C35      1    0.5260806544    12.0110 
     7   opls_846      1      C   H36      1   -0.1224003687     1.0080 
     8   opls_847      1      C   H37      1   -0.1224003687     1.0080 
     9   opls_848      1      C   C38      1   -0.0460326624    12.0110 
    10   opls_849      1      C   H39      1    0.0164451368     1.0080 
    11   opls_850      1      C   H3A      1    0.0164451368     1.0080 
    12   opls_851      1      C   C3B      1    0.1066655972    12.0110 
    13   opls_852      1      C   H3C      1   -0.0590196042     1.0080 
    14   opls_853      1      C   H3D      1   -0.0590196042     1.0080 
    15   opls_854      1      C   C3E      1   -0.0684337947    12.0110 
    16   opls_855      1      C   H3F      1   -0.0206007359     1.0080 
    17   opls_856      1      C   H3G      1   -0.0206007359     1.0080 
    18   opls_857      1      C   C3H      1    0.1499216290    12.0110 
    19   opls_858      1      C   H3I      1   -0.0701437769     1.0080 
    20   opls_859      1      C   H3J      1   -0.0701437769     1.0080 
    21   opls_860      1      C   C3K      1    0.4319985880    12.0110 
    22   opls_861      1      C   H3M      1   -0.1468957572     1.0080 
    23   opls_862      1      C   H3N      1   -0.1468957572     1.0080 
    24   opls_863      1      C   C3O      1   -0.0588066735    12.0110 
    25   opls_864      1      C   H3P      1   -0.0596811591     1.0080 
    26   opls_865      1      C   H3Q      1   -0.0596811591     1.0080 
    27   opls_866      1      C   H3R      1   -0.0596811591     1.0080 
[ bonds ]
    2     1     1      0.1480 439320.000
    3     1     1      0.1480 439320.000
    4     1     1      0.1480 439320.000
    5     1     1      0.1610 192464.000
    6     5     1      0.1410 267776.000
    7     6     1      0.1090 284512.000
    8     6     1      0.1090 284512.000
    9     6     1      0.1529 224262.400
   10     9     1      0.1090 284512.000
   11     9     1      0.1090 284512.000
   12     9     1      0.1529 224262.400
   13    12     1      0.1090 284512.000
   14    12     1      0.1090 284512.000
   15    12     1      0.1529 224262.400
   16    15     1      0.1090 284512.000
   17    15     1      0.1090 284512.000
   18    15     1      0.1529 224262.400
   19    18     1      0.1090 284512.000
   20    18     1      0.1090 284512.000
   21    18     1      0.1529 224262.400
   22    21     1      0.1090 284512.000
   23    21     1      0.1090 284512.000
   24    21     1      0.1529 224262.400
   25    24     1      0.1090 284512.000
   26    24     1      0.1090 284512.000
   27    24     1      0.1090 284512.000

[ angles ]
;  ai    aj    ak funct            c0            c1            c2            c3 
    2     1     3     1    108.400    531.954
    2     1     4     1    108.400    531.954
    2     1     5     1    108.230    836.800
    1     5     6     1    120.500    836.800
    5     6     7     1    109.500    292.880
    5     6     8     1    109.500    292.880
    5     6     9     1    109.500    418.400
    6     9    10     1    110.700    313.800
    6     9    11     1    110.700    313.800
    6     9    12     1    112.700    488.273
    9    12    13     1    110.700    313.800
    9    12    14     1    110.700    313.800
    9    12    15     1    112.700    488.273
   12    15    16     1    110.700    313.800
   12    15    17     1    110.700    313.800
   12    15    18     1    112.700    488.273
   15    18    19     1    110.700    313.800
   15    18    20     1    110.700    313.800
   15    18    21     1    112.700    488.273
   18    21    22     1    110.700    313.800
   18    21    23     1    110.700    313.800
   18    21    24     1    112.700    488.273
   21    24    25     1    110.700    313.800
   21    24    26     1    110.700    313.800
   21    24    27     1    110.700    313.800
   20    18    21     1    110.700    313.800
    7     6     8     1    107.800    276.144
   23    21    24     1    110.700    313.800
    7     6     9     1    110.700    313.800
   22    21    23     1    107.800    276.144
   10     9    12     1    110.700    313.800
    3     1     4     1    108.400    531.954
    4     1     5     1    108.230    836.800
    3     1     5     1    108.230    836.800
   19    18    20     1    107.800    276.144
   14    12    15     1    110.700    313.800
   26    24    27     1    107.800    276.144
   22    21    24     1    110.700    313.800
   13    12    14     1    107.800    276.144
   16    15    17     1    107.800    276.144
   13    12    15     1    110.700    313.800
   25    24    26     1    107.800    276.144
   11     9    12     1    110.700    313.800
   10     9    11     1    107.800    276.144
    8     6     9     1    110.700    313.800
   19    18    21     1    110.700    313.800
   16    15    18     1    110.700    313.800
   25    24    27     1    107.800    276.144
   17    15    18     1    110.700    313.800

[ dihedrals ]
; IMPROPER DIHEDRAL ANGLES 
;  ai    aj    ak    al funct            c0            c1            c2            c3            c4            c5

[ dihedrals ]
; PROPER DIHEDRAL ANGLES
;  ai    aj    ak    al funct            c0            c1            c2            c3            c4            c5
   24   21   18   15        3       2.301  -1.464   0.837  -1.674  -0.000   0.000
   18   15   12    9        3       2.301  -1.464   0.837  -1.674  -0.000   0.000
   21   18   15   12        3       2.301  -1.464   0.837  -1.674  -0.000   0.000
   15   12    9    6        3       2.301  -1.464   0.837  -1.674  -0.000   0.000
   18   15   12   13        3       0.628   1.883   0.000  -2.510  -0.000   0.000
   15   12    9   10        3       0.628   1.883   0.000  -2.510  -0.000   0.000
   12    9    6    8        3       0.628   1.883   0.000  -2.510  -0.000   0.000
   21   18   15   16        3       0.628   1.883   0.000  -2.510  -0.000   0.000
   12    9    6    7        3       0.628   1.883   0.000  -2.510  -0.000   0.000
   24   21   18   20        3       0.628   1.883   0.000  -2.510  -0.000   0.000
   15   12    9   11        3       0.628   1.883   0.000  -2.510  -0.000   0.000
   21   18   15   17        3       0.628   1.883   0.000  -2.510  -0.000   0.000
   18   15   12   14        3       0.628   1.883   0.000  -2.510  -0.000   0.000
   24   21   18   19        3       0.628   1.883   0.000  -2.510  -0.000   0.000
   12    9    6    5        3       2.874   0.582   2.092  -5.548  -0.000   0.000
    9    6    5    1        3      -5.356   3.598   2.594  -0.837  -0.000   0.000
    6    5    1    3        3       0.000   0.000   0.000  -0.000  -0.000   0.000
    6    5    1    2        3       0.000   0.000   0.000  -0.000  -0.000   0.000
    6    5    1    4        3       0.000   0.000   0.000  -0.000  -0.000   0.000
   20   18   15   12        3       0.628   1.883   0.000  -2.510  -0.000   0.000
   14   12    9    6        3       0.628   1.883   0.000  -2.510  -0.000   0.000
   22   21   18   15        3       0.628   1.883   0.000  -2.510  -0.000   0.000
   25   24   21   18        3       0.628   1.883   0.000  -2.510  -0.000   0.000
   17   15   12    9        3       0.628   1.883   0.000  -2.510  -0.000   0.000
   19   18   15   12        3       0.628   1.883   0.000  -2.510  -0.000   0.000
   16   15   12    9        3       0.628   1.883   0.000  -2.510  -0.000   0.000
   13   12    9    6        3       0.628   1.883   0.000  -2.510  -0.000   0.000
   23   21   18   15        3       0.628   1.883   0.000  -2.510  -0.000   0.000
   27   24   21   18        3       0.628   1.883   0.000  -2.510  -0.000   0.000
   26   24   21   18        3       0.628   1.883   0.000  -2.510  -0.000   0.000
   14   12    9   11        3       0.628   1.883   0.000  -2.510  -0.000   0.000
   14   12    9   10        3       0.628   1.883   0.000  -2.510  -0.000   0.000
   13   12    9   10        3       0.628   1.883   0.000  -2.510  -0.000   0.000
   10    9    6    7        3       0.628   1.883   0.000  -2.510  -0.000   0.000
   19   18   15   17        3       0.628   1.883   0.000  -2.510  -0.000   0.000
   11    9    6    7        3       0.628   1.883   0.000  -2.510  -0.000   0.000
   10    9    6    8        3       0.628   1.883   0.000  -2.510  -0.000   0.000
   27   24   21   23        3       0.628   1.883   0.000  -2.510  -0.000   0.000
   17   15   12   14        3       0.628   1.883   0.000  -2.510  -0.000   0.000
   20   18   15   17        3       0.628   1.883   0.000  -2.510  -0.000   0.000
   13   12    9   11        3       0.628   1.883   0.000  -2.510  -0.000   0.000
   22   21   18   19        3       0.628   1.883   0.000  -2.510  -0.000   0.000
   17   15   12   13        3       0.628   1.883   0.000  -2.510  -0.000   0.000
   25   24   21   23        3       0.628   1.883   0.000  -2.510  -0.000   0.000
   27   24   21   22        3       0.628   1.883   0.000  -2.510  -0.000   0.000
   16   15   12   14        3       0.628   1.883   0.000  -2.510  -0.000   0.000
   26   24   21   23        3       0.628   1.883   0.000  -2.510  -0.000   0.000
   25   24   21   22        3       0.628   1.883   0.000  -2.510  -0.000   0.000
   19   18   15   16        3       0.628   1.883   0.000  -2.510  -0.000   0.000
   23   21   18   20        3       0.628   1.883   0.000  -2.510  -0.000   0.000
   23   21   18   19        3       0.628   1.883   0.000  -2.510  -0.000   0.000
   22   21   18   20        3       0.628   1.883   0.000  -2.510  -0.000   0.000
   16   15   12   13        3       0.628   1.883   0.000  -2.510  -0.000   0.000
   20   18   15   16        3       0.628   1.883   0.000  -2.510  -0.000   0.000
   26   24   21   22        3       0.628   1.883   0.000  -2.510  -0.000   0.000
   11    9    6    8        3       0.628   1.883   0.000  -2.510  -0.000   0.000
   11    9    6    5        3       0.979   2.937   0.000  -3.916  -0.000   0.000
   10    9    6    5        3       0.979   2.937   0.000  -3.916  -0.000   0.000
    8    6    5    1        3       0.628   1.883   0.000  -2.510  -0.000   0.000
    7    6    5    1        3       0.628   1.883   0.000  -2.510  -0.000   0.000

[ pairs ]
     2     6    1
     1     7    1
     3     6    1
     1     8    1
     4     6    1
     1     9    1
     5    10    1
     5    11    1
     7    10    1
     5    12    1
     8    10    1
     7    11    1
     8    11    1
     7    12    1
     6    13    1
     8    12    1
     6    14    1
     6    15    1
    10    13    1
    11    13    1
    10    14    1
    11    14    1
    10    15    1
     9    16    1
    11    15    1
     9    17    1
     9    18    1
    13    16    1
    14    16    1
    13    17    1
    14    17    1
    13    18    1
    12    19    1
    14    18    1
    12    20    1
    12    21    1
    16    19    1
    17    19    1
    16    20    1
    17    20    1
    16    21    1
    15    22    1
    17    21    1
    15    23    1
    15    24    1
    19    22    1
    20    22    1
    19    23    1
    20    23    1
    19    24    1
    18    25    1
    20    24    1
    18    26    1
    18    27    1
    22    25    1
    23    25    1
    22    26    1
    23    26    1
    22    27    1
    23    27    1
