# Supplementary material for: Interfacial friction enabling ≤ 20 μm thin free-standing lithium strips for lithium metal batteries
Source: Nat Commun. 2023 Sep 14;14:5678. doi: 10.1038/s41467-023-41514-0 (PMC10502130; doi:10.1038/s41467-023-41514-0)
Supplement: Supplementary file 3 — Source Data [file 41467_2023_41514_MOESM3_ESM.zip › Source Data/Figure 4d,f-MD/C7PO4.pdb]

CRYST1   10.000   10.000   10.000  90.00  90.00  90.00 P 1           1
ATOM      1  P30 C   X   1      -3.300  -0.380   0.120  0.00  0.00            
ATOM      2  O31 C   X   1      -2.310  -1.570  -0.030  0.00  0.00            
ATOM      3  O32 C   X   1      -4.530  -0.420  -0.790  0.00  0.00            
ATOM      4  O33 C   X   1      -3.520   0.070   1.570  0.00  0.00            
ATOM      5  O34 C   X   1      -2.380   0.980  -0.590  0.00  0.00            
ATOM      6  C35 C   X   1      -1.160   1.280   0.020  0.00  0.00            
ATOM      7  H36 C   X   1      -0.950   2.360  -0.110  0.00  0.00            
ATOM      8  H37 C   X   1      -1.210   1.090   1.110  0.00  0.00            
ATOM      9  C38 C   X   1       0.010   0.470  -0.570  0.00  0.00            
ATOM     10  H39 C   X   1       0.120   0.730  -1.640  0.00  0.00            
ATOM     11  H3A C   X   1      -0.290  -0.580  -0.520  0.00  0.00            
ATOM     12  C3B C   X   1       1.340   0.710   0.150  0.00  0.00            
ATOM     13  H3C C   X   1       1.230   0.410   1.210  0.00  0.00            
ATOM     14  H3D C   X   1       1.570   1.780   0.170  0.00  0.00            
ATOM     15  C3E C   X   1       2.530  -0.050  -0.450  0.00  0.00            
ATOM     16  H3F C   X   1       2.640   0.240  -1.510  0.00  0.00            
ATOM     17  H3G C   X   1       2.290  -1.120  -0.460  0.00  0.00            
ATOM     18  C3H C   X   1       3.860   0.170   0.280  0.00  0.00            
ATOM     19  H3I C   X   1       3.750  -0.130   1.330  0.00  0.00            
ATOM     20  H3J C   X   1       4.080   1.250   0.300  0.00  0.00            
ATOM     21  C3K C   X   1       5.050  -0.580  -0.340  0.00  0.00            
ATOM     22  H3M C   X   1       5.160  -0.280  -1.390  0.00  0.00            
ATOM     23  H3N C   X   1       4.830  -1.650  -0.350  0.00  0.00            
ATOM     24  C3O C   X   1       6.370  -0.340   0.400  0.00  0.00            
ATOM     25  H3P C   X   1       6.300  -0.660   1.450  0.00  0.00            
ATOM     26  H3Q C   X   1       7.200  -0.880  -0.060  0.00  0.00            
ATOM     27  H3R C   X   1       6.630   0.730   0.400  0.00  0.00            
END
