# Supplementary material for: Interfacial friction enabling ≤ 20 μm thin free-standing lithium strips for lithium metal batteries
Source: Nat Commun. 2023 Sep 14;14:5678. doi: 10.1038/s41467-023-41514-0 (PMC10502130; doi:10.1038/s41467-023-41514-0)
Supplement: Supplementary file 3 — Source Data [file 41467_2023_41514_MOESM3_ESM.zip › Source Data/Figure 4d,f-MD/DME.gro]

LIGPARGEN GENERATED GRO FILE
   16
    1E      C10    1  -0.065   0.040  -0.000
    1E      C11    2   0.065  -0.040  -0.000
    1E      H12    3  -0.069   0.105   0.089
    1E      H13    4  -0.069   0.105  -0.089
    1E      H14    5   0.069  -0.105   0.089
    1E      H15    6   0.069  -0.105  -0.089
    1E      O16    7  -0.172  -0.053   0.000
    1E      C17    8  -0.298   0.012   0.000
    1E      H18    9  -0.374  -0.067   0.000
    1E      H19   10  -0.311   0.074   0.090
    1E      H1A   11  -0.311   0.075  -0.089
    1E      O1B   12   0.172   0.053   0.000
    1E      C1C   13   0.298  -0.012   0.000
    1E      H1D   14   0.374   0.067   0.000
    1E      H1E   15   0.311  -0.075   0.090
    1E      H1F   16   0.311  -0.075  -0.089
   1.00000   1.00000   1.00000
