# Supplementary material for: Interfacial friction enabling ≤ 20 μm thin free-standing lithium strips for lithium metal batteries
Source: Nat Commun. 2023 Sep 14;14:5678. doi: 10.1038/s41467-023-41514-0 (PMC10502130; doi:10.1038/s41467-023-41514-0)
Supplement: Supplementary file 3 — Source Data [file 41467_2023_41514_MOESM3_ESM.zip › Source Data/Figure 4d,f-MD/DME.itp]

;
; GENERATED BY LigParGen Server
; Jorgensen Lab @ Yale University 
;


[ moleculetype ]
; Name               nrexcl
E                   3
[ atoms ]
;   nr       type  resnr residue  atom   cgnr     charge       mass  
     1   opls_870      1      E   C10      1     0.2480716553    12.0110 
     2   opls_871      1      E   C11      1     0.2501030174    12.0110 
     3   opls_872      1      E   H12      1    -0.0046856705     1.0080 
     4   opls_873      1      E   H13      1    -0.0046856705     1.0080 
     5   opls_874      1      E   H14      1    -0.0052136208     1.0080 
     6   opls_875      1      E   H15      1    -0.0052136208     1.0080 
     7   opls_876      1      E   O16      1    -0.4588444480    15.9990 
     8   opls_877      1      E   C17      1     0.1612727912    12.0110 
     9   opls_878      1      E   H18      1     0.0194426993     1.0080 
    10   opls_879      1      E   H19      1     0.0194426993     1.0080 
    11   opls_880      1      E   H1A      1     0.0194426993     1.0080 
    12   opls_881      1      E   O1B      1    -0.4598326634    15.9990 
    13   opls_882      1      E   C1C      1     0.1684050913    12.0110 
    14   opls_883      1      E   H1D      1     0.0174316803     1.0080 
    15   opls_884      1      E   H1E      1     0.0174316803     1.0080 
    16   opls_885      1      E   H1F      1     0.0174316803     1.0080 
[ bonds ]
    2     1     1      0.1529 224262.400
    3     1     1      0.1090 284512.000
    4     1     1      0.1090 284512.000
    5     2     1      0.1090 284512.000
    6     2     1      0.1090 284512.000
    7     1     1      0.1410 267776.000
    8     7     1      0.1410 267776.000
    9     8     1      0.1090 284512.000
   10     8     1      0.1090 284512.000
   11     8     1      0.1090 284512.000
   12     2     1      0.1410 267776.000
   13    12     1      0.1410 267776.000
   14    13     1      0.1090 284512.000
   15    13     1      0.1090 284512.000
   16    13     1      0.1090 284512.000

[ angles ]
;  ai    aj    ak funct            c0            c1            c2            c3 
    2     1     3     1    110.700    313.800
    2     1     4     1    110.700    313.800
    1     2     5     1    110.700    313.800
    1     2     6     1    110.700    313.800
    2     1     7     1    109.500    418.400
    1     7     8     1    109.500    502.080
    7     8     9     1    109.500    292.880
    7     8    10     1    109.500    292.880
    7     8    11     1    109.500    292.880
    1     2    12     1    109.500    418.400
    2    12    13     1    109.500    502.080
   12    13    14     1    109.500    292.880
   12    13    15     1    109.500    292.880
   12    13    16     1    109.500    292.880
   10     8    11     1    107.800    276.144
   15    13    16     1    107.800    276.144
    3     1     4     1    107.800    276.144
    9     8    10     1    107.800    276.144
    4     1     7     1    109.500    292.880
   14    13    15     1    107.800    276.144
    5     2    12     1    109.500    292.880
    5     2     6     1    107.800    276.144
    9     8    11     1    107.800    276.144
    6     2    12     1    109.500    292.880
   14    13    16     1    107.800    276.144
    3     1     7     1    109.500    292.880

[ dihedrals ]
; IMPROPER DIHEDRAL ANGLES 
;  ai    aj    ak    al funct            c0            c1            c2            c3            c4            c5

[ dihedrals ]
; PROPER DIHEDRAL ANGLES
;  ai    aj    ak    al funct            c0            c1            c2            c3            c4            c5
    8    7    1    2        3       1.715   2.845   1.046  -5.607  -0.000   0.000
   13   12    2    1        3       1.715   2.845   1.046  -5.607  -0.000   0.000
    8    7    1    4        3       1.590   4.770   0.000  -6.360  -0.000   0.000
   13   12    2    6        3       1.590   4.770   0.000  -6.360  -0.000   0.000
   13   12    2    5        3       1.590   4.770   0.000  -6.360  -0.000   0.000
    8    7    1    3        3       1.590   4.770   0.000  -6.360  -0.000   0.000
    5    2    1    4        3       0.628   1.883   0.000  -2.510  -0.000   0.000
    6    2    1    4        3       0.628   1.883   0.000  -2.510  -0.000   0.000
    6    2    1    3        3       0.628   1.883   0.000  -2.510  -0.000   0.000
    5    2    1    3        3       0.628   1.883   0.000  -2.510  -0.000   0.000
   14   13   12    2        3       1.590   4.770   0.000  -6.360  -0.000   0.000
   11    8    7    1        3       1.590   4.770   0.000  -6.360  -0.000   0.000
    9    8    7    1        3       1.590   4.770   0.000  -6.360  -0.000   0.000
   16   13   12    2        3       1.590   4.770   0.000  -6.360  -0.000   0.000
   15   13   12    2        3       1.590   4.770   0.000  -6.360  -0.000   0.000
   10    8    7    1        3       1.590   4.770   0.000  -6.360  -0.000   0.000
    7    1    2    5        3       0.979   2.937   0.000  -3.916  -0.000   0.000
   12    2    1    4        3       0.979   2.937   0.000  -3.916  -0.000   0.000
   12    2    1    3        3       0.979   2.937   0.000  -3.916  -0.000   0.000
    7    1    2    6        3       0.979   2.937   0.000  -3.916  -0.000   0.000
   12    2    1    7        3      -1.151   1.151   0.000  -0.000  -0.000   0.000

[ pairs ]
     3     5    1
     4     5    1
     3     6    1
     4     6    1
     2     8    1
     1     9    1
     3     8    1
     1    10    1
     5     7    1
     4     8    1
     1    11    1
     6     7    1
     1    13    1
     3    12    1
     4    12    1
     2    14    1
     2    15    1
     5    13    1
     2    16    1
     7    12    1
     6    13    1
