# Supplementary material for: Interfacial friction enabling ≤ 20 μm thin free-standing lithium strips for lithium metal batteries
Source: Nat Commun. 2023 Sep 14;14:5678. doi: 10.1038/s41467-023-41514-0 (PMC10502130; doi:10.1038/s41467-023-41514-0)
Supplement: Supplementary file 3 — Source Data [file 41467_2023_41514_MOESM3_ESM.zip › Source Data/Figure 4d,f-MD/DME.pdb]

CRYST1   10.000   10.000   10.000  90.00  90.00  90.00 P 1           1
ATOM      1  C10 E   X   1      -0.650   0.400  -0.000  0.00  0.00            
ATOM      2  C11 E   X   1       0.650  -0.400  -0.000  0.00  0.00            
ATOM      3  H12 E   X   1      -0.690   1.050   0.890  0.00  0.00            
ATOM      4  H13 E   X   1      -0.690   1.050  -0.890  0.00  0.00            
ATOM      5  H14 E   X   1       0.690  -1.050   0.890  0.00  0.00            
ATOM      6  H15 E   X   1       0.690  -1.050  -0.890  0.00  0.00            
ATOM      7  O16 E   X   1      -1.720  -0.530   0.000  0.00  0.00            
ATOM      8  C17 E   X   1      -2.980   0.120   0.000  0.00  0.00            
ATOM      9  H18 E   X   1      -3.740  -0.670   0.000  0.00  0.00            
ATOM     10  H19 E   X   1      -3.110   0.740   0.900  0.00  0.00            
ATOM     11  H1A E   X   1      -3.110   0.750  -0.890  0.00  0.00            
ATOM     12  O1B E   X   1       1.720   0.530   0.000  0.00  0.00            
ATOM     13  C1C E   X   1       2.980  -0.120   0.000  0.00  0.00            
ATOM     14  H1D E   X   1       3.740   0.670   0.000  0.00  0.00            
ATOM     15  H1E E   X   1       3.110  -0.750   0.900  0.00  0.00            
ATOM     16  H1F E   X   1       3.110  -0.750  -0.890  0.00  0.00            
END
