# Supplementary material for: Interfacial friction enabling ≤ 20 μm thin free-standing lithium strips for lithium metal batteries
Source: Nat Commun. 2023 Sep 14;14:5678. doi: 10.1038/s41467-023-41514-0 (PMC10502130; doi:10.1038/s41467-023-41514-0)
Supplement: Supplementary file 3 — Source Data [file 41467_2023_41514_MOESM3_ESM.zip › Source Data/Figure 4d,f-MD/DOL.gro]

LIGPARGEN GENERATED GRO FILE
   11
    1D      H00    1   0.209   0.019  -0.043
    1D      C01    2   0.117   0.008   0.016
    1D      H02    3   0.140   0.001   0.123
    1D      O03    4   0.049  -0.107  -0.027
    1D      O04    5   0.031   0.118  -0.009
    1D      C05    6  -0.086  -0.085   0.014
    1D      C06    7  -0.103   0.068  -0.004
    1D      H07    8  -0.151  -0.144  -0.049
    1D      H08    9  -0.099  -0.114   0.119
    1D      H09   10  -0.152   0.094  -0.098
    1D      H0A   11  -0.157   0.113   0.080
   1.00000   1.00000   1.00000
