# Supplementary material for: Interfacial friction enabling ≤ 20 μm thin free-standing lithium strips for lithium metal batteries
Source: Nat Commun. 2023 Sep 14;14:5678. doi: 10.1038/s41467-023-41514-0 (PMC10502130; doi:10.1038/s41467-023-41514-0)
Supplement: Supplementary file 3 — Source Data [file 41467_2023_41514_MOESM3_ESM.zip › Source Data/Figure 4d,f-MD/DOL.itp]

;
; GENERATED BY LigParGen Server
; Jorgensen Lab @ Yale University 
;


[ moleculetype ]
; Name               nrexcl
D                   3
[ atoms ]
;   nr       type  resnr residue  atom   cgnr     charge       mass  
     1   opls_800      1      D   H00      1     -0.0108227232     1.0080 
     2   opls_801      1      D   C01      1      0.4679180602    12.0110 
     3   opls_802      1      D   H02      1     -0.0108227232     1.0080 
     4   opls_803      1      D   O03      1     -0.4181233637    15.9990 
     5   opls_804      1      D   O04      1     -0.4670258113    15.9990 
     6   opls_805      1      D   C05      1      0.1587962463    12.0110 
     7   opls_806      1      D   C06      1      0.2425206385    12.0110 
     8   opls_807      1      D   H07      1      0.0160524647     1.0080 
     9   opls_808      1      D   H08      1      0.0160524647     1.0080 
    10   opls_809      1      D   H09      1      0.0027273735     1.0080 
    11   opls_810      1      D   H0A      1      0.0027273735     1.0080 
[ bonds ]
    2     1     1      0.1090 284512.000
    3     2     1      0.1090 284512.000
    4     2     1      0.1380 267776.000
    5     2     1      0.1380 267776.000
    6     4     1      0.1410 267776.000
    7     5     1      0.1410 267776.000
    8     6     1      0.1090 284512.000
    9     6     1      0.1090 284512.000
   10     7     1      0.1090 284512.000
   11     7     1      0.1090 284512.000
    7     6     1      0.1529 224262.400

[ angles ]
;  ai    aj    ak funct            c0            c1            c2            c3 
    1     2     3     1    109.500    276.144
    1     2     4     1    109.500    292.880
    1     2     5     1    109.500    292.880
    2     4     6     1    109.500    502.080
    2     5     7     1    109.500    502.080
    4     6     8     1    109.500    292.880
    4     6     9     1    109.500    292.880
    5     7    10     1    109.500    292.880
    5     7    11     1    109.500    292.880
   10     7    11     1    107.800    276.144
    5     7     6     1    109.500    418.400
    3     2     4     1    109.500    292.880
    3     2     5     1    109.500    292.880
    4     2     5     1    111.550    774.877
    4     6     7     1    109.500    418.400
    6     7    10     1    110.700    313.800
    6     7    11     1    110.700    313.800
    7     6     9     1    110.700    313.800
    7     6     8     1    110.700    313.800
    8     6     9     1    107.800    276.144

[ dihedrals ]
; IMPROPER DIHEDRAL ANGLES 
;  ai    aj    ak    al funct            c0            c1            c2            c3            c4            c5

[ dihedrals ]
; PROPER DIHEDRAL ANGLES
;  ai    aj    ak    al funct            c0            c1            c2            c3            c4            c5
    6    7    5    2        3       1.715   2.845   1.046  -5.607  -0.000   0.000
    7    6    4    2        3       1.715   2.845   1.046  -5.607  -0.000   0.000
    6    4    2    3        3       1.590   4.770   0.000  -6.360  -0.000   0.000
    6    4    2    1        3       1.590   4.770   0.000  -6.360  -0.000   0.000
    7    5    2    1        3       1.590   4.770   0.000  -6.360  -0.000   0.000
    7    5    2    3        3       1.590   4.770   0.000  -6.360  -0.000   0.000
    7    5    2    4        3      -6.458   0.810   5.682  -0.033  -0.000   0.000
    6    4    2    5        3      -6.458   0.810   5.682  -0.033  -0.000   0.000
   10    7    6    8        3       0.628   1.883   0.000  -2.510  -0.000   0.000
   11    7    6    9        3       0.628   1.883   0.000  -2.510  -0.000   0.000
   11    7    6    8        3       0.628   1.883   0.000  -2.510  -0.000   0.000
   10    7    6    9        3       0.628   1.883   0.000  -2.510  -0.000   0.000
   10    7    6    4        3       0.979   2.937   0.000  -3.916  -0.000   0.000
   11    7    6    4        3       0.979   2.937   0.000  -3.916  -0.000   0.000
    8    6    7    5        3       0.979   2.937   0.000  -3.916  -0.000   0.000
    9    6    7    5        3       0.979   2.937   0.000  -3.916  -0.000   0.000
   11    7    5    2        3       1.590   4.770   0.000  -6.360  -0.000   0.000
   10    7    5    2        3       1.590   4.770   0.000  -6.360  -0.000   0.000
    8    6    4    2        3       1.590   4.770   0.000  -6.360  -0.000   0.000
    9    6    4    2        3       1.590   4.770   0.000  -6.360  -0.000   0.000
    5    7    6    4        3      -1.151   1.151   0.000  -0.000  -0.000   0.000

[ pairs ]
     1     6    1
     1     7    1
     3     6    1
     3     7    1
     2     8    1
     2     9    1
     2    10    1
     5     8    1
     2    11    1
     5     9    1
     4    10    1
     4    11    1
     8    10    1
     9    10    1
     8    11    1
     9    11    1
