# Supplementary material for: Interfacial friction enabling ≤ 20 μm thin free-standing lithium strips for lithium metal batteries
Source: Nat Commun. 2023 Sep 14;14:5678. doi: 10.1038/s41467-023-41514-0 (PMC10502130; doi:10.1038/s41467-023-41514-0)
Supplement: Supplementary file 3 — Source Data [file 41467_2023_41514_MOESM3_ESM.zip › Source Data/Figure 4d,f-MD/DOL.pdb]

CRYST1   10.000   10.000   10.000  90.00  90.00  90.00 P 1           1
ATOM      1  H00 D   X   1       2.090   0.190  -0.430  0.00  0.00            
ATOM      2  C01 D   X   1       1.170   0.080   0.160  0.00  0.00            
ATOM      3  H02 D   X   1       1.400   0.010   1.230  0.00  0.00            
ATOM      4  O03 D   X   1       0.490  -1.070  -0.270  0.00  0.00            
ATOM      5  O04 D   X   1       0.310   1.180  -0.090  0.00  0.00            
ATOM      6  C05 D   X   1      -0.860  -0.850   0.140  0.00  0.00            
ATOM      7  C06 D   X   1      -1.030   0.680  -0.040  0.00  0.00            
ATOM      8  H07 D   X   1      -1.510  -1.440  -0.490  0.00  0.00            
ATOM      9  H08 D   X   1      -0.990  -1.140   1.190  0.00  0.00            
ATOM     10  H09 D   X   1      -1.520   0.940  -0.980  0.00  0.00            
ATOM     11  H0A D   X   1      -1.570   1.130   0.800  0.00  0.00            
END
