# Supplementary material for: Interfacial friction enabling ≤ 20 μm thin free-standing lithium strips for lithium metal batteries
Source: Nat Commun. 2023 Sep 14;14:5678. doi: 10.1038/s41467-023-41514-0 (PMC10502130; doi:10.1038/s41467-023-41514-0)
Supplement: Supplementary file 3 — Source Data [file 41467_2023_41514_MOESM3_ESM.zip › Source Data/Figure 4d,f-MD/Li1.gro]

Generated using xyz2gro_single_mol from Li.xyz and Li.itp
1
    1LI      LI    1   0.500   0.500   0.500
   1.00000   1.00000   1.00000   0.00000   0.00000   0.00000   0.00000   0.00000   0.00000
