# Supplementary material for: Interfacial friction enabling ≤ 20 μm thin free-standing lithium strips for lithium metal batteries
Source: Nat Commun. 2023 Sep 14;14:5678. doi: 10.1038/s41467-023-41514-0 (PMC10502130; doi:10.1038/s41467-023-41514-0)
Supplement: Supplementary file 3 — Source Data [file 41467_2023_41514_MOESM3_ESM.zip › Source Data/Figure 4d,f-MD/Li1.itp]

[ moleculetype ]
; molname   nrexcl
LI          1

[ atoms ]
; id    at type     res nr  residu name at name  cg nr  charge   mass
1       opls_406    1       LI          LI       1      1        6.941
