# Supplementary material for: Interfacial friction enabling ≤ 20 μm thin free-standing lithium strips for lithium metal batteries
Source: Nat Commun. 2023 Sep 14;14:5678. doi: 10.1038/s41467-023-41514-0 (PMC10502130; doi:10.1038/s41467-023-41514-0)
Supplement: Supplementary file 3 — Source Data [file 41467_2023_41514_MOESM3_ESM.zip › Source Data/Figure 4d,f-MD/TFSI.gro]

LIGPARGEN GENERATED GRO FILE
   15
    1T      S20    1  -0.115   0.086   0.007
    1T      O21    2  -0.093   0.124  -0.133
    1T      O22    3  -0.163   0.187   0.101
    1T      N23    4   0.000   0.000   0.079
    1T      S24    5   0.116  -0.086   0.006
    1T      O25    6   0.164  -0.187   0.101
    1T      O26    7   0.093  -0.124  -0.133
    1T      C27    8  -0.259  -0.038  -0.002
    1T      C28    9   0.259   0.038  -0.002
    1T      F29   10  -0.366   0.021  -0.059
    1T      F2A   11  -0.227  -0.146  -0.074
    1T      F2B   12  -0.296  -0.079   0.121
    1T      F2C   13   0.295   0.079   0.121
    1T      F2D   14   0.227   0.146  -0.074
    1T      F2E   15   0.366  -0.021  -0.059
   1.00000   1.00000   1.00000
