# Supplementary material for: Interfacial friction enabling ≤ 20 μm thin free-standing lithium strips for lithium metal batteries
Source: Nat Commun. 2023 Sep 14;14:5678. doi: 10.1038/s41467-023-41514-0 (PMC10502130; doi:10.1038/s41467-023-41514-0)
Supplement: Supplementary file 3 — Source Data [file 41467_2023_41514_MOESM3_ESM.zip › Source Data/Figure 4d,f-MD/TFSI.itp]

;
; GENERATED BY LigParGen Server
; Jorgensen Lab @ Yale University 
;


[ moleculetype ]
; Name               nrexcl
T                   3
[ atoms ]
;   nr       type  resnr residue  atom   cgnr     charge       mass  
     1   opls_820      1      T   S20      1     1.0863550326    32.0600 
     2   opls_821      1      T   O21      1    -0.5761691907    15.9990 
     3   opls_822      1      T   O22      1    -0.5680345934    15.9990 
     4   opls_823      1      T   N23      1    -0.7333399662    14.0070 
     5   opls_824      1      T   S24      1     1.0845194495    32.0600 
     6   opls_825      1      T   O25      1    -0.5677107973    15.9990 
     7   opls_826      1      T   O26      1    -0.5759343691    15.9990 
     8   opls_827      1      T   C27      1     0.5173255789    12.0110 
     9   opls_828      1      T   C28      1     0.5221397553    12.0110 
    10   opls_829      1      T   F29      1    -0.2316121931    18.9984 
    11   opls_830      1      T   F2A      1    -0.1593348816    18.9984 
    12   opls_831      1      T   F2B      1    -0.2017036821    18.9984 
    13   opls_832      1      T   F2C      1    -0.2030531549    18.9984 
    14   opls_833      1      T   F2D      1    -0.1606447524    18.9984 
    15   opls_834      1      T   F2E      1    -0.2328022355    18.9984 
[ bonds ]
    2     1     1      0.1440 585760.000
    3     1     1      0.1440 585760.000
    4     1     1      0.1670 363171.200
    5     4     1      0.1670 363171.200
    6     5     1      0.1440 585760.000
    7     5     1      0.1440 585760.000
    8     1     1      0.1770 284512.000
    9     5     1      0.1770 284512.000
   10     8     1      0.1360 307105.600
   11     8     1      0.1360 307105.600
   12     8     1      0.1360 307105.600
   13     9     1      0.1360 307105.600
   14     9     1      0.1360 307105.600
   15     9     1      0.1360 307105.600

[ angles ]
;  ai    aj    ak funct            c0            c1            c2            c3 
    2     1     3     1    119.000    870.272
    2     1     4     1    107.000   1004.160
    1     4     5     1    118.330    404.760
    4     5     6     1    107.000   1004.160
    4     5     7     1    107.000   1004.160
    2     1     8     1    108.900    619.232
    4     5     9     1    103.000    836.800
    1     8    10     1    109.500    418.400
    1     8    11     1    109.500    418.400
    1     8    12     1    109.500    418.400
    5     9    13     1    109.500    418.400
    5     9    14     1    109.500    418.400
    5     9    15     1    109.500    418.400
   13     9    14     1    109.100    644.336
   10     8    11     1    109.100    644.336
    3     1     4     1    107.000   1004.160
   11     8    12     1    109.100    644.336
    7     5     9     1    108.900    619.232
    6     5     7     1    119.000    870.272
   14     9    15     1    109.100    644.336
    3     1     8     1    108.900    619.232
   10     8    12     1    109.100    644.336
    6     5     9     1    108.900    619.232
    4     1     8     1    103.000    836.800
   13     9    15     1    109.100    644.336

[ dihedrals ]
; IMPROPER DIHEDRAL ANGLES 
;  ai    aj    ak    al funct            c0            c1            c2            c3            c4            c5
    

[ dihedrals ]
; PROPER DIHEDRAL ANGLES
;  ai    aj    ak    al funct            c0            c1            c2            c3            c4            c5
    9    5    4    1        3      -15.611   0.703  20.506  -5.598  -0.000   0.000
    8    1    4    5        3      -15.611   0.703  20.506  -5.598  -0.000   0.000
   13    9    5    4        3       0.000   0.000   0.000  -0.000  -0.000   0.000
   11    8    1    4        3       0.000   0.000   0.000  -0.000  -0.000   0.000
   15    9    5    4        3       0.000   0.000   0.000  -0.000  -0.000   0.000
   10    8    1    4        3       0.000   0.000   0.000  -0.000  -0.000   0.000
   14    9    5    4        3       0.000   0.000   0.000  -0.000  -0.000   0.000
   12    8    1    4        3       0.000   0.000   0.000  -0.000  -0.000   0.000
   14    9    5    6        3       0.000   0.000   0.000  -0.000  -0.000   0.000
   12    8    1    2        3       0.000   0.000   0.000  -0.000  -0.000   0.000
   11    8    1    3        3       0.000   0.000   0.000  -0.000  -0.000   0.000
   15    9    5    6        3       0.000   0.000   0.000  -0.000  -0.000   0.000
   13    9    5    7        3       0.000   0.000   0.000  -0.000  -0.000   0.000
   13    9    5    6        3       0.000   0.000   0.000  -0.000  -0.000   0.000
   12    8    1    3        3       0.000   0.000   0.000  -0.000  -0.000   0.000
   15    9    5    7        3       0.000   0.000   0.000  -0.000  -0.000   0.000
   14    9    5    7        3       0.000   0.000   0.000  -0.000  -0.000   0.000
   10    8    1    2        3       0.000   0.000   0.000  -0.000  -0.000   0.000
   10    8    1    3        3       0.000   0.000   0.000  -0.000  -0.000   0.000
   11    8    1    2        3       0.000   0.000   0.000  -0.000  -0.000   0.000
    7    5    4    1        3       0.000   0.000   0.000  -0.000  -0.000   0.000
    6    5    4    1        3       0.000   0.000   0.000  -0.000  -0.000   0.000
    5    4    1    3        3       0.000   0.000   0.000  -0.000  -0.000   0.000
    5    4    1    2        3       0.000   0.000   0.000  -0.000  -0.000   0.000

[ pairs ]
     2     5    1
     1     6    1
     3     5    1
     1     7    1
     1     9    1
     2    10    1
     5     8    1
     3    10    1
     2    11    1
     4    10    1
     3    11    1
     2    12    1
     4    11    1
     3    12    1
     4    12    1
     4    13    1
     4    14    1
     6    13    1
     4    15    1
     7    13    1
     6    14    1
     7    14    1
     6    15    1
     7    15    1
