# Supplementary material for: Interfacial friction enabling ≤ 20 μm thin free-standing lithium strips for lithium metal batteries
Source: Nat Commun. 2023 Sep 14;14:5678. doi: 10.1038/s41467-023-41514-0 (PMC10502130; doi:10.1038/s41467-023-41514-0)
Supplement: Supplementary file 3 — Source Data [file 41467_2023_41514_MOESM3_ESM.zip › Source Data/Figure 4d,f-MD/TFSI.pdb]

CRYST1   10.000   10.000   10.000  90.00  90.00  90.00 P 1           1
ATOM      1  S20 T   X   1      -1.150   0.860   0.070  0.00  0.00            
ATOM      2  O21 T   X   1      -0.930   1.240  -1.330  0.00  0.00            
ATOM      3  O22 T   X   1      -1.630   1.870   1.010  0.00  0.00            
ATOM      4  N23 T   X   1       0.000   0.000   0.790  0.00  0.00            
ATOM      5  S24 T   X   1       1.160  -0.860   0.060  0.00  0.00            
ATOM      6  O25 T   X   1       1.640  -1.870   1.010  0.00  0.00            
ATOM      7  O26 T   X   1       0.930  -1.240  -1.330  0.00  0.00            
ATOM      8  C27 T   X   1      -2.590  -0.380  -0.020  0.00  0.00            
ATOM      9  C28 T   X   1       2.590   0.380  -0.020  0.00  0.00            
ATOM     10  F29 T   X   1      -3.660   0.210  -0.590  0.00  0.00            
ATOM     11  F2A T   X   1      -2.270  -1.460  -0.740  0.00  0.00            
ATOM     12  F2B T   X   1      -2.960  -0.790   1.210  0.00  0.00            
ATOM     13  F2C T   X   1       2.950   0.790   1.210  0.00  0.00            
ATOM     14  F2D T   X   1       2.270   1.460  -0.740  0.00  0.00            
ATOM     15  F2E T   X   1       3.660  -0.210  -0.590  0.00  0.00            
END
