# Supplementary material for: Interfacial friction enabling ≤ 20 μm thin free-standing lithium strips for lithium metal batteries
Source: Nat Commun. 2023 Sep 14;14:5678. doi: 10.1038/s41467-023-41514-0 (PMC10502130; doi:10.1038/s41467-023-41514-0)
Supplement: Supplementary file 3 — Source Data [file 41467_2023_41514_MOESM3_ESM.zip › Source Data/Figure 4d,f-MD/TFSI-.pdb]

TITLE       Required
REMARK   1 File created by GaussView 6.0.16
HETATM    1  S           0       1.154  -0.860   0.065                       S
HETATM    2  O           0       0.929  -1.244  -1.327                       O
HETATM    3  O           0       1.634  -1.866   1.008                       O
HETATM    4  N           0      -0.000  -0.000   0.791                       N
HETATM    5  S           0      -1.154   0.859   0.065                       S
HETATM    6  O           0      -1.634   1.867   1.008                       O
HETATM    7  O           0      -0.929   1.243  -1.327                       O
HETATM    8  C           0       2.590   0.375  -0.017                       C
HETATM    9  C           0      -2.590  -0.375  -0.017                       C
HETATM   10  F           0       3.659  -0.211  -0.590                       F
HETATM   11  F           0       2.270   1.454  -0.744                       F
HETATM   12  F           0       2.953   0.787   1.206                       F
HETATM   13  F           0      -2.954  -0.786   1.206                       F
HETATM   14  F           0      -2.270  -1.454  -0.743                       F
HETATM   15  F           0      -3.659   0.211  -0.590                       F
END
CONECT    1    2    3    4    8
CONECT    2    1
CONECT    3    1
CONECT    4    1    5
CONECT    5    4    6    7    9
CONECT    6    5
CONECT    7    5
CONECT    8    1   10   11   12
CONECT    9    5   13   14   15
CONECT   10    8
CONECT   11    8
CONECT   12    8
CONECT   13    9
CONECT   14    9
CONECT   15    9
