# Supplementary material for: Interfacial friction enabling ≤ 20 μm thin free-standing lithium strips for lithium metal batteries
Source: Nat Commun. 2023 Sep 14;14:5678. doi: 10.1038/s41467-023-41514-0 (PMC10502130; doi:10.1038/s41467-023-41514-0)
Supplement: Supplementary file 3 — Source Data [file 41467_2023_41514_MOESM3_ESM.zip › Source Data/Supplementary Figure S18-DFT/C14P2O8/C14P2O8.mol]

S5
  MatStudio         3D                             0

 55 56  0  0  0  0  0  0  0  0999 V2000
   10.7105   -6.8362   -1.7642 C   0  0  0  0  0  0  0  0  0  0
    9.2392   -6.5217   -2.0686 C   0  0  0  0  0  0  0  0  0  0
    8.6400   -5.5897   -1.0139 C   0  0  0  0  0  0  0  0  0  0
    7.2502   -5.0812   -1.3913 C   0  0  0  0  0  0  0  0  0  0
    6.7167   -4.2264   -0.3471 O   0  0  0  0  0  0  0  0  0  0
    7.0693   -2.6340   -0.3587 P   0  0  0  0  0  0  0  0  0  0
    8.5557   -2.4569   -0.6205 O   0  0  0  0  0  0  0  0  0  0
   10.7906   -7.2719   -0.7528 H   0  0  0  0  0  0  0  0  0  0
   11.2738   -5.8878   -1.7334 H   0  0  0  0  0  0  0  0  0  0
    8.6619   -7.4609   -2.1269 H   0  0  0  0  0  0  0  0  0  0
    9.1703   -6.0510   -3.0651 H   0  0  0  0  0  0  0  0  0  0
    9.2771   -4.6992   -0.8813 H   0  0  0  0  0  0  0  0  0  0
    8.5858   -6.0959   -0.0368 H   0  0  0  0  0  0  0  0  0  0
    6.5316   -5.9109   -1.4692 H   0  0  0  0  0  0  0  0  0  0
    7.2718   -4.5392   -2.3487 H   0  0  0  0  0  0  0  0  0  0
    6.1402   -1.9208   -1.4149 O   0  5  0  0  0  0  0  0  0  0
    6.5057   -2.0874    0.9969 O   0  5  0  0  0  0  0  0  0  0
   11.3638   -7.7811   -2.7774 C   0  0  0  0  0  0  0  0  0  0
   12.8644   -7.9705   -2.5286 C   0  0  0  0  0  0  0  0  0  0
   13.5153   -8.9677   -3.4891 C   0  0  0  0  0  0  0  0  0  0
   11.2124   -7.3889   -3.7986 H   0  0  0  0  0  0  0  0  0  0
   10.8577   -8.7623   -2.7485 H   0  0  0  0  0  0  0  0  0  0
   13.0208   -8.3004   -1.4870 H   0  0  0  0  0  0  0  0  0  0
   13.3663   -6.9908   -2.6134 H   0  0  0  0  0  0  0  0  0  0
   13.3747   -8.6623   -4.5378 H   0  0  0  0  0  0  0  0  0  0
   13.0800   -9.9728   -3.3745 H   0  0  0  0  0  0  0  0  0  0
   14.5975   -9.0475   -3.3063 H   0  0  0  0  0  0  0  0  0  0
   -0.6371    4.9417    1.2701 C   0  0  0  0  0  0  0  0  0  0
   -0.4998    3.5680    0.5981 C   0  0  0  0  0  0  0  0  0  0
    0.9565    3.2648    0.2416 C   0  0  0  0  0  0  0  0  0  0
    1.1549    1.8408   -0.2746 C   0  0  0  0  0  0  0  0  0  0
    2.5492    1.6077   -0.6010 O   0  0  0  0  0  0  0  0  0  0
    3.5597    1.0631    0.5587 P   0  0  0  0  0  0  0  0  0  0
    3.3168    1.8468    1.8372 O   0  0  0  0  0  0  0  0  0  0
   -0.2687    5.7227    0.5819 H   0  0  0  0  0  0  0  0  0  0
    0.0270    4.9725    2.1507 H   0  0  0  0  0  0  0  0  0  0
   -1.1367    3.5292   -0.3026 H   0  0  0  0  0  0  0  0  0  0
   -0.8825    2.7924    1.2848 H   0  0  0  0  0  0  0  0  0  0
    1.5989    3.3719    1.1315 H   0  0  0  0  0  0  0  0  0  0
    1.3261    3.9780   -0.5136 H   0  0  0  0  0  0  0  0  0  0
    0.6138    1.6813   -1.2195 H   0  0  0  0  0  0  0  0  0  0
    0.8109    1.0990    0.4633 H   0  0  0  0  0  0  0  0  0  0
    3.3566   -0.4941    0.7021 O   0  5  0  0  0  0  0  0  0  0
    4.9865    1.1495   -0.0826 O   0  5  0  0  0  0  0  0  0  0
   -2.0661    5.2773    1.7061 C   0  0  0  0  0  0  0  0  0  0
   -2.1593    6.6092    2.4590 C   0  0  0  0  0  0  0  0  0  0
   -3.5794    6.9524    2.9096 C   0  0  0  0  0  0  0  0  0  0
   -2.4530    4.4679    2.3509 H   0  0  0  0  0  0  0  0  0  0
   -2.7287    5.3061    0.8229 H   0  0  0  0  0  0  0  0  0  0
   -1.7672    7.4169    1.8169 H   0  0  0  0  0  0  0  0  0  0
   -1.4913    6.5705    3.3370 H   0  0  0  0  0  0  0  0  0  0
   -3.9787    6.1847    3.5910 H   0  0  0  0  0  0  0  0  0  0
   -4.2644    7.0253    2.0503 H   0  0  0  0  0  0  0  0  0  0
   -3.6057    7.9163    3.4399 H   0  0  0  0  0  0  0  0  0  0
    5.2511   -0.8350    0.0530 Zn  0  2  0  0  0  0  0  0  0  0
  1  2  1  0  0  0
  2  3  1  0  0  0
  3  4  1  0  0  0
  4  5  1  0  0  0
  5  6  1  0  0  0
  6  7  2  0  0  0
  1  8  1  0  0  0
  1  9  1  0  0  0
  2 10  1  0  0  0
  2 11  1  0  0  0
  3 12  1  0  0  0
  3 13  1  0  0  0
  4 14  1  0  0  0
  4 15  1  0  0  0
  6 16  1  0  0  0
  6 17  1  0  0  0
  1 18  1  0  0  0
 18 19  1  0  0  0
 19 20  1  0  0  0
 18 21  1  0  0  0
 18 22  1  0  0  0
 19 23  1  0  0  0
 19 24  1  0  0  0
 20 25  1  0  0  0
 20 26  1  0  0  0
 20 27  1  0  0  0
 28 29  1  0  0  0
 29 30  1  0  0  0
 30 31  1  0  0  0
 31 32  1  0  0  0
 32 33  1  0  0  0
 33 34  2  0  0  0
 28 35  1  0  0  0
 28 36  1  0  0  0
 29 37  1  0  0  0
 29 38  1  0  0  0
 30 39  1  0  0  0
 30 40  1  0  0  0
 31 41  1  0  0  0
 31 42  1  0  0  0
 33 43  1  0  0  0
 33 44  1  0  0  0
 28 45  1  0  0  0
 45 46  1  0  0  0
 46 47  1  0  0  0
 45 48  1  0  0  0
 45 49  1  0  0  0
 46 50  1  0  0  0
 46 51  1  0  0  0
 47 52  1  0  0  0
 47 53  1  0  0  0
 47 54  1  0  0  0
 43 55  1  0  0  0
 16 55  1  0  0  0
 55 17  1  0  0  0
 55 44  1  0  0  0
M  END
