# Supplementary material for: Interfacial friction enabling ≤ 20 μm thin free-standing lithium strips for lithium metal batteries
Source: Nat Commun. 2023 Sep 14;14:5678. doi: 10.1038/s41467-023-41514-0 (PMC10502130; doi:10.1038/s41467-023-41514-0)
Supplement: Supplementary file 3 — Source Data [file 41467_2023_41514_MOESM3_ESM.zip › Source Data/Supplementary Figure S18-DFT/C14P2O8/C14P2O8-Li.mol]

S5
  MatStudio         3D                             0

 56 58  0  0  0  0  0  0  0  0999 V2000
   10.7295   -6.8631   -1.7263 C   0  0  0  0  0  0  0  0  0  0
    9.3774   -6.3128   -2.1988 C   0  0  0  0  0  0  0  0  0  0
    8.6750   -5.4774   -1.1240 C   0  0  0  0  0  0  0  0  0  0
    7.3876   -4.8445   -1.6461 C   0  0  0  0  0  0  0  0  0  0
    6.6825   -4.1128   -0.6064 O   0  0  0  0  0  0  0  0  0  0
    7.0788   -2.5508   -0.3378 P   0  3  0  0  0  0  0  0  0  0
    8.5088   -2.4673    0.1537 O   0  5  0  0  0  0  0  0  0  0
   10.5779   -7.4642   -0.8119 H   0  0  0  0  0  0  0  0  0  0
   11.3790   -6.0201   -1.4342 H   0  0  0  0  0  0  0  0  0  0
    8.7291   -7.1518   -2.5069 H   0  0  0  0  0  0  0  0  0  0
    9.5366   -5.6979   -3.1026 H   0  0  0  0  0  0  0  0  0  0
    9.3318   -4.6665   -0.7714 H   0  0  0  0  0  0  0  0  0  0
    8.4382   -6.1021   -0.2474 H   0  0  0  0  0  0  0  0  0  0
    6.6759   -5.6173   -1.9744 H   0  0  0  0  0  0  0  0  0  0
    7.5890   -4.1722   -2.4934 H   0  0  0  0  0  0  0  0  0  0
    6.8457   -1.7877   -1.7173 O   0  5  0  0  0  0  0  0  0  0
    5.9671   -2.0303    0.6145 O   0  5  0  0  0  0  0  0  0  0
   11.4432   -7.7129   -2.7827 C   0  0  0  0  0  0  0  0  0  0
   12.8083   -8.2382   -2.3238 C   0  0  0  0  0  0  0  0  0  0
   13.5098   -9.0948   -3.3810 C   0  0  0  0  0  0  0  0  0  0
   11.5780   -7.1164   -3.7034 H   0  0  0  0  0  0  0  0  0  0
   10.8001   -8.5662   -3.0634 H   0  0  0  0  0  0  0  0  0  0
   12.6757   -8.8259   -1.3983 H   0  0  0  0  0  0  0  0  0  0
   13.4516   -7.3833   -2.0532 H   0  0  0  0  0  0  0  0  0  0
   13.6755   -8.5236   -4.3086 H   0  0  0  0  0  0  0  0  0  0
   12.9066   -9.9796   -3.6392 H   0  0  0  0  0  0  0  0  0  0
   14.4903   -9.4491   -3.0279 H   0  0  0  0  0  0  0  0  0  0
   -0.7707    5.0907    1.3100 C   0  0  0  0  0  0  0  0  0  0
   -0.4006    3.6028    1.3023 C   0  0  0  0  0  0  0  0  0  0
    0.9464    3.3414    0.6193 C   0  0  0  0  0  0  0  0  0  0
    1.3274    1.8705    0.6010 C   0  0  0  0  0  0  0  0  0  0
    2.5715    1.7457   -0.1497 O   0  0  0  0  0  0  0  0  0  0
    3.6013    0.5394    0.0961 P   0  0  0  0  0  0  0  0  0  0
    3.4900   -0.0134    1.5224 O   0  5  0  0  0  0  0  0  0  0
   -0.7890    5.4625    0.2697 H   0  0  0  0  0  0  0  0  0  0
    0.0274    5.6578    1.8206 H   0  0  0  0  0  0  0  0  0  0
   -1.1948    3.0326    0.7893 H   0  0  0  0  0  0  0  0  0  0
   -0.3739    3.2281    2.3411 H   0  0  0  0  0  0  0  0  0  0
    1.7453    3.9038    1.1292 H   0  0  0  0  0  0  0  0  0  0
    0.9170    3.7074   -0.4203 H   0  0  0  0  0  0  0  0  0  0
    0.5634    1.2664    0.0866 H   0  0  0  0  0  0  0  0  0  0
    1.4757    1.4668    1.6122 H   0  0  0  0  0  0  0  0  0  0
    3.4026   -0.5914   -0.9918 O   0  5  0  0  0  0  0  0  0  0
    5.0328    1.0812   -0.2657 O   0  0  0  0  0  0  0  0  0  0
   -2.1142    5.3960    1.9794 C   0  0  0  0  0  0  0  0  0  0
   -2.4648    6.8880    1.9807 C   0  0  0  0  0  0  0  0  0  0
   -3.8030    7.1992    2.6553 C   0  0  0  0  0  0  0  0  0  0
   -2.0994    5.0252    3.0207 H   0  0  0  0  0  0  0  0  0  0
   -2.9168    4.8349    1.4678 H   0  0  0  0  0  0  0  0  0  0
   -2.4806    7.2556    0.9393 H   0  0  0  0  0  0  0  0  0  0
   -1.6578    7.4459    2.4871 H   0  0  0  0  0  0  0  0  0  0
   -3.8050    6.8681    3.7060 H   0  0  0  0  0  0  0  0  0  0
   -4.6363    6.6891    2.1459 H   0  0  0  0  0  0  0  0  0  0
   -4.0165    8.2783    2.6453 H   0  0  0  0  0  0  0  0  0  0
    5.4093   -0.6579   -1.2066 Zn  0  2  0  0  0  0  0  0  0  0
    4.7674   -1.3394    1.7858 Li  0  3  0  0  0  0  0  0  0  0
  1  2  1  0  0  0
  2  3  1  0  0  0
  3  4  1  0  0  0
  4  5  1  0  0  0
  5  6  1  0  0  0
  6  7  1  0  0  0
  1  8  1  0  0  0
  1  9  1  0  0  0
  2 10  1  0  0  0
  2 11  1  0  0  0
  3 12  1  0  0  0
  3 13  1  0  0  0
  4 14  1  0  0  0
  4 15  1  0  0  0
  6 16  1  0  0  0
  6 17  1  0  0  0
  1 18  1  0  0  0
 18 19  1  0  0  0
 19 20  1  0  0  0
 18 21  1  0  0  0
 18 22  1  0  0  0
 19 23  1  0  0  0
 19 24  1  0  0  0
 20 25  1  0  0  0
 20 26  1  0  0  0
 20 27  1  0  0  0
 28 29  1  0  0  0
 29 30  1  0  0  0
 30 31  1  0  0  0
 31 32  1  0  0  0
 32 33  1  0  0  0
 33 34  1  0  0  0
 28 35  1  0  0  0
 28 36  1  0  0  0
 29 37  1  0  0  0
 29 38  1  0  0  0
 30 39  1  0  0  0
 30 40  1  0  0  0
 31 41  1  0  0  0
 31 42  1  0  0  0
 33 43  1  0  0  0
 33 44  2  0  0  0
 28 45  1  0  0  0
 45 46  1  0  0  0
 46 47  1  0  0  0
 45 48  1  0  0  0
 45 49  1  0  0  0
 46 50  1  0  0  0
 46 51  1  0  0  0
 47 52  1  0  0  0
 47 53  1  0  0  0
 47 54  1  0  0  0
 43 55  1  0  0  0
 16 55  1  0  0  0
 55 44  1  0  0  0
 55 17  1  0  0  0
 56 34  1  0  0  0
 17 56  1  0  0  0
M  END
