# Supplementary material for: Interfacial friction enabling ≤ 20 μm thin free-standing lithium strips for lithium metal batteries
Source: Nat Commun. 2023 Sep 14;14:5678. doi: 10.1038/s41467-023-41514-0 (PMC10502130; doi:10.1038/s41467-023-41514-0)
Supplement: Supplementary file 3 — Source Data [file 41467_2023_41514_MOESM3_ESM.zip › Source Data/Supplementary Figure S18-DFT/C7PO4/C7PO4.mol]

S6
  MatStudio         3D                             0

 27 26  0  0  0  0  0  0  0  0999 V2000
   14.6300   -0.8751   -2.7014 C   0  0  0  0  0  0  0  0  0  0
   13.2316   -1.5035   -2.7146 C   0  0  0  0  0  0  0  0  0  0
   12.1472   -0.5395   -2.2193 C   0  0  0  0  0  0  0  0  0  0
   10.7740   -1.1827   -2.2413 C   0  0  0  0  0  0  0  0  0  0
    9.7957   -0.2224   -1.7629 O   0  0  0  0  0  0  0  0  0  0
    8.2041   -0.6168   -1.6661 P   0  3  0  0  0  0  0  0  0  0
    7.5027    0.6315   -1.1281 O   0  5  0  0  0  0  0  0  0  0
   14.6275    0.0345   -3.3273 H   0  0  0  0  0  0  0  0  0  0
   14.8702   -0.5404   -1.6771 H   0  0  0  0  0  0  0  0  0  0
   12.9915   -1.8368   -3.7393 H   0  0  0  0  0  0  0  0  0  0
   13.2345   -2.4121   -2.0877 H   0  0  0  0  0  0  0  0  0  0
   12.3716   -0.2111   -1.1920 H   0  0  0  0  0  0  0  0  0  0
   12.1282    0.3655   -2.8471 H   0  0  0  0  0  0  0  0  0  0
   10.4819   -1.4911   -3.2589 H   0  0  0  0  0  0  0  0  0  0
   10.7272   -2.0721   -1.5911 H   0  0  0  0  0  0  0  0  0  0
    8.0860   -1.8183   -0.7143 O   0  5  0  0  0  0  0  0  0  0
    7.7377   -0.9936   -3.0817 O   0  5  0  0  0  0  0  0  0  0
   15.7217   -1.8292   -3.1944 C   0  0  0  0  0  0  0  0  0  0
   17.1234   -1.2072   -3.1840 C   0  0  0  0  0  0  0  0  0  0
   18.2053   -2.1683   -3.6779 C   0  0  0  0  0  0  0  0  0  0
   15.7235   -2.7401   -2.5694 H   0  0  0  0  0  0  0  0  0  0
   15.4808   -2.1655   -4.2187 H   0  0  0  0  0  0  0  0  0  0
   17.1205   -0.2970   -3.8084 H   0  0  0  0  0  0  0  0  0  0
   17.3630   -0.8712   -2.1601 H   0  0  0  0  0  0  0  0  0  0
   18.2535   -3.0719   -3.0504 H   0  0  0  0  0  0  0  0  0  0
   18.0091   -2.4932   -4.7116 H   0  0  0  0  0  0  0  0  0  0
   19.1985   -1.6944   -3.6589 H   0  0  0  0  0  0  0  0  0  0
  1  2  1  0  0  0
  2  3  1  0  0  0
  3  4  1  0  0  0
  4  5  1  0  0  0
  5  6  1  0  0  0
  6  7  1  0  0  0
  1  8  1  0  0  0
  1  9  1  0  0  0
  2 10  1  0  0  0
  2 11  1  0  0  0
  3 12  1  0  0  0
  3 13  1  0  0  0
  4 14  1  0  0  0
  4 15  1  0  0  0
  6 16  1  0  0  0
  6 17  1  0  0  0
  1 18  1  0  0  0
 18 19  1  0  0  0
 19 20  1  0  0  0
 18 21  1  0  0  0
 18 22  1  0  0  0
 19 23  1  0  0  0
 19 24  1  0  0  0
 20 25  1  0  0  0
 20 26  1  0  0  0
 20 27  1  0  0  0
M  END
