# Supplementary material for: Interfacial friction enabling ≤ 20 μm thin free-standing lithium strips for lithium metal batteries
Source: Nat Commun. 2023 Sep 14;14:5678. doi: 10.1038/s41467-023-41514-0 (PMC10502130; doi:10.1038/s41467-023-41514-0)
Supplement: Supplementary file 3 — Source Data [file 41467_2023_41514_MOESM3_ESM.zip › Source Data/Supplementary Figure S18-DFT/C7PO4/C7PO4-Li.mol]

S6
  MatStudio         3D                             0

 28 29  0  0  0  0  0  0  0  0999 V2000
   14.6480   -0.8655   -2.7056 C   0  0  0  0  0  0  0  0  0  0
   13.2420   -1.4759   -2.7263 C   0  0  0  0  0  0  0  0  0  0
   12.1541   -0.5124   -2.2358 C   0  0  0  0  0  0  0  0  0  0
   10.7790   -1.1530   -2.2590 C   0  0  0  0  0  0  0  0  0  0
    9.8064   -0.1703   -1.7734 O   0  0  0  0  0  0  0  0  0  0
    8.2723   -0.6096   -1.6798 P   0  3  0  0  0  0  0  0  0  0
    7.4102    0.5467   -1.1276 O   0  5  0  0  0  0  0  0  0  0
   14.6584    0.0458   -3.3287 H   0  0  0  0  0  0  0  0  0  0
   14.8879   -0.5386   -1.6784 H   0  0  0  0  0  0  0  0  0  0
   13.0043   -1.8040   -3.7536 H   0  0  0  0  0  0  0  0  0  0
   13.2343   -2.3863   -2.1018 H   0  0  0  0  0  0  0  0  0  0
   12.3768   -0.1847   -1.2077 H   0  0  0  0  0  0  0  0  0  0
   12.1369    0.3911   -2.8657 H   0  0  0  0  0  0  0  0  0  0
   10.4899   -1.4515   -3.2791 H   0  0  0  0  0  0  0  0  0  0
   10.7349   -2.0363   -1.6038 H   0  0  0  0  0  0  0  0  0  0
    8.0124   -1.8263   -0.7476 O   0  5  0  0  0  0  0  0  0  0
    7.6398   -1.0332   -3.0307 O   0  5  0  0  0  0  0  0  0  0
   15.7368   -1.8260   -3.1961 C   0  0  0  0  0  0  0  0  0  0
   17.1464   -1.2248   -3.1781 C   0  0  0  0  0  0  0  0  0  0
   18.2244   -2.1939   -3.6720 C   0  0  0  0  0  0  0  0  0  0
   15.7239   -2.7383   -2.5734 H   0  0  0  0  0  0  0  0  0  0
   15.4951   -2.1532   -4.2233 H   0  0  0  0  0  0  0  0  0  0
   17.1586   -0.3131   -3.7998 H   0  0  0  0  0  0  0  0  0  0
   17.3886   -0.8991   -2.1514 H   0  0  0  0  0  0  0  0  0  0
   18.2623   -3.0981   -3.0447 H   0  0  0  0  0  0  0  0  0  0
   18.0254   -2.5133   -4.7068 H   0  0  0  0  0  0  0  0  0  0
   19.2226   -1.7316   -3.6516 H   0  0  0  0  0  0  0  0  0  0
    6.1398   -1.0383   -1.3480 Li  0  3  0  0  0  0  0  0  0  0
  1  2  1  0  0  0
  2  3  1  0  0  0
  3  4  1  0  0  0
  4  5  1  0  0  0
  5  6  1  0  0  0
  6  7  1  0  0  0
  1  8  1  0  0  0
  1  9  1  0  0  0
  2 10  1  0  0  0
  2 11  1  0  0  0
  3 12  1  0  0  0
  3 13  1  0  0  0
  4 14  1  0  0  0
  4 15  1  0  0  0
  6 16  1  0  0  0
  6 17  1  0  0  0
  1 18  1  0  0  0
 18 19  1  0  0  0
 19 20  1  0  0  0
 18 21  1  0  0  0
 18 22  1  0  0  0
 19 23  1  0  0  0
 19 24  1  0  0  0
 20 25  1  0  0  0
 20 26  1  0  0  0
 20 27  1  0  0  0
  7 28  1  0  0  0
 16 28  1  0  0  0
 17 28  1  0  0  0
M  END
