# Supplementary material for: Interfacial friction enabling ≤ 20 μm thin free-standing lithium strips for lithium metal batteries
Source: Nat Commun. 2023 Sep 14;14:5678. doi: 10.1038/s41467-023-41514-0 (PMC10502130; doi:10.1038/s41467-023-41514-0)
Supplement: Supplementary file 3 — Source Data [file 41467_2023_41514_MOESM3_ESM.zip › Source Data/Supplementary Figure S18-DFT/CH2O2CH2CH3/CH2O2CH2CH3.mol]

S3
  MatStudio         3D                             0

 12 11  0  0  0  0  0  0  0  0999 V2000
   -2.8027    0.4077    0.0222 C   0  0  0  0  0  0  0  0  0  0
   -1.5503   -0.4409   -0.0374 C   0  0  0  0  0  0  0  0  0  0
   -0.4072    0.4288    0.0642 O   0  0  0  0  0  0  0  0  0  0
    0.8299   -0.2674    0.0188 C   0  0  0  0  0  0  0  0  0  0
    1.9144    0.4642    0.1063 O   0  5  0  0  0  0  0  0  0  0
   -3.6940   -0.2309   -0.0532 H   0  0  0  0  0  0  0  0  0  0
   -2.8211    1.1316   -0.8034 H   0  0  0  0  0  0  0  0  0  0
   -2.8506    0.9635    0.9682 H   0  0  0  0  0  0  0  0  0  0
   -1.5043   -1.0062   -0.9866 H   0  0  0  0  0  0  0  0  0  0
   -1.5339   -1.1747    0.7895 H   0  0  0  0  0  0  0  0  0  0
    0.8643   -0.8870   -0.9251 H   0  0  0  0  0  0  0  0  0  0
    0.8351   -1.0535    0.8298 H   0  0  0  0  0  0  0  0  0  0
  1  2  1  0  0  0
  2  3  1  0  0  0
  3  4  1  0  0  0
  4  5  1  0  0  0
  1  6  1  0  0  0
  1  7  1  0  0  0
  1  8  1  0  0  0
  2  9  1  0  0  0
  2 10  1  0  0  0
  4 11  1  0  0  0
  4 12  1  0  0  0
M  END
