# Supplementary material for: Interfacial friction enabling ≤ 20 μm thin free-standing lithium strips for lithium metal batteries
Source: Nat Commun. 2023 Sep 14;14:5678. doi: 10.1038/s41467-023-41514-0 (PMC10502130; doi:10.1038/s41467-023-41514-0)
Supplement: Supplementary file 3 — Source Data [file 41467_2023_41514_MOESM3_ESM.zip › Source Data/Supplementary Figure S18-DFT/CH2O2CH2CH3/CH2O2CH2CH3-Li.mol]

S3
  MatStudio         3D                             0

 13 13  0  0  0  0  0  0  0  0999 V2000
   -2.8419    0.4194    0.0227 C   0  0  0  0  0  0  0  0  0  0
   -1.5664   -0.4055   -0.0344 C   0  0  0  0  0  0  0  0  0  0
   -0.4310    0.4439    0.0619 O   0  0  0  0  0  0  0  0  0  0
    0.9754   -0.3180    0.0126 C   0  0  0  0  0  0  0  0  0  0
    1.9125    0.6066    0.1128 O   0  5  0  0  0  0  0  0  0  0
   -3.7237   -0.2343   -0.0515 H   0  0  0  0  0  0  0  0  0  0
   -2.9076    0.9752    0.9699 H   0  0  0  0  0  0  0  0  0  0
   -2.8804    1.1403   -0.8075 H   0  0  0  0  0  0  0  0  0  0
   -1.5501   -1.1410    0.7923 H   0  0  0  0  0  0  0  0  0  0
   -1.5230   -0.9763   -0.9815 H   0  0  0  0  0  0  0  0  0  0
    0.8833   -1.0350    0.8634 H   0  0  0  0  0  0  0  0  0  0
    0.9111   -0.8659   -0.9579 H   0  0  0  0  0  0  0  0  0  0
    0.7041    1.8836    0.2129 Li  0  3  0  0  0  0  0  0  0  0
  1  2  1  0  0  0
  2  3  1  0  0  0
  3  4  1  0  0  0
  4  5  1  0  0  0
  1  6  1  0  0  0
  1  7  1  0  0  0
  1  8  1  0  0  0
  2  9  1  0  0  0
  2 10  1  0  0  0
  4 11  1  0  0  0
  4 12  1  0  0  0
  3 13  1  0  0  0
  5 13  1  0  0  0
M  END
