# Supplementary material for: Interfacial friction enabling ≤ 20 μm thin free-standing lithium strips for lithium metal batteries
Source: Nat Commun. 2023 Sep 14;14:5678. doi: 10.1038/s41467-023-41514-0 (PMC10502130; doi:10.1038/s41467-023-41514-0)
Supplement: Supplementary file 3 — Source Data [file 41467_2023_41514_MOESM3_ESM.zip › Source Data/Supplementary Figure S18-DFT/CH3O/CH3O.mol]

S2
  MatStudio         3D                             0

  5  4  0  0  0  0  0  0  0  0999 V2000
    0.3842    0.4144    0.0006 C   0  0  0  0  0  0  0  0  0  0
    0.1590   -0.6397    0.2817 H   0  0  0  0  0  0  0  0  0  0
   -0.0862    0.6011   -0.9917 H   0  0  0  0  0  0  0  0  0  0
   -0.1278    1.0718    0.7398 H   0  0  0  0  0  0  0  0  0  0
    1.7239    0.6472   -0.0305 O   0  5  0  0  0  0  0  0  0  0
  1  2  1  0  0  0
  1  3  1  0  0  0
  1  4  1  0  0  0
  1  5  1  0  0  0
M  END
