# Supplementary material for: Interfacial friction enabling ≤ 20 μm thin free-standing lithium strips for lithium metal batteries
Source: Nat Commun. 2023 Sep 14;14:5678. doi: 10.1038/s41467-023-41514-0 (PMC10502130; doi:10.1038/s41467-023-41514-0)
Supplement: Supplementary file 3 — Source Data [file 41467_2023_41514_MOESM3_ESM.zip › Source Data/Supplementary Figure S18-DFT/CH3O/CH3O-Li.mol]

S2
  MatStudio         3D                             0

  6  5  0  0  0  0  0  0  0  0999 V2000
    0.4606    0.4274   -0.0002 C   0  0  0  0  0  0  0  0  0  0
    0.2097   -0.6207    0.2784 H   0  0  0  0  0  0  0  0  0  0
   -0.0127    0.6087   -0.9912 H   0  0  0  0  0  0  0  0  0  0
   -0.0747    1.0799    0.7255 H   0  0  0  0  0  0  0  0  0  0
    1.8267    0.6596   -0.0145 O   0  5  0  0  0  0  0  0  0  0
    3.3891    0.9252   -0.0310 Li  0  3  0  0  0  0  0  0  0  0
  1  2  1  0  0  0
  1  3  1  0  0  0
  1  4  1  0  0  0
  1  5  1  0  0  0
  5  6  1  0  0  0
M  END
