# Supplementary material for: Interfacial friction enabling ≤ 20 μm thin free-standing lithium strips for lithium metal batteries
Source: Nat Commun. 2023 Sep 14;14:5678. doi: 10.1038/s41467-023-41514-0 (PMC10502130; doi:10.1038/s41467-023-41514-0)
Supplement: Supplementary file 3 — Source Data [file 41467_2023_41514_MOESM3_ESM.zip › Source Data/Supplementary Figure S18-DFT/CO3CH3/CO3CH3.mol]

S1
  MatStudio         3D                             0

  8  7  0  0  0  0  0  0  0  0999 V2000
   -2.1966    0.8035    0.1268 C   0  0  0  0  0  0  0  0  0  0
   -2.3747    2.0245   -0.1527 O   0  0  0  0  0  0  0  0  0  0
   -0.9856    0.2372    0.2439 O   0  0  0  0  0  0  0  0  0  0
   -3.2202    0.0735    0.3065 O   0  5  0  0  0  0  0  0  0  0
    0.1458    1.1272    0.0261 C   0  0  0  0  0  0  0  0  0  0
    0.1170    1.5400   -0.9896 H   0  0  0  0  0  0  0  0  0  0
    1.0277    0.4957    0.1620 H   0  0  0  0  0  0  0  0  0  0
    0.1364    1.9431    0.7590 H   0  0  0  0  0  0  0  0  0  0
  1  2  2  0  0  0
  1  3  1  0  0  0
  1  4  1  0  0  0
  3  5  1  0  0  0
  5  6  1  0  0  0
  5  7  1  0  0  0
  5  8  1  0  0  0
M  END
