# Supplementary material for: Interfacial friction enabling ≤ 20 μm thin free-standing lithium strips for lithium metal batteries
Source: Nat Commun. 2023 Sep 14;14:5678. doi: 10.1038/s41467-023-41514-0 (PMC10502130; doi:10.1038/s41467-023-41514-0)
Supplement: Supplementary file 3 — Source Data [file 41467_2023_41514_MOESM3_ESM.zip › Source Data/Supplementary Figure S18-DFT/CO3CH3/CO3CH3-Li.mol]

S1
  MatStudio         3D                             0

  9  9  0  0  0  0  0  0  0  0999 V2000
   -2.2562    0.8696    0.1030 C   0  0  0  0  0  0  0  0  0  0
   -2.3302    2.1189   -0.1842 O   0  0  0  0  0  0  0  0  0  0
   -1.0427    0.2659    0.2377 O   0  0  0  0  0  0  0  0  0  0
   -3.2783    0.1257    0.2784 O   0  5  0  0  0  0  0  0  0  0
    0.1008    1.1235    0.0286 C   0  0  0  0  0  0  0  0  0  0
    0.0973    1.5383   -0.9887 H   0  0  0  0  0  0  0  0  0  0
    0.9748    0.4786    0.1754 H   0  0  0  0  0  0  0  0  0  0
    0.1079    1.9479    0.7538 H   0  0  0  0  0  0  0  0  0  0
   -4.1466    1.7186   -0.0858 Li  0  3  0  0  0  0  0  0  0  0
  1  2  2  0  0  0
  1  3  1  0  0  0
  1  4  1  0  0  0
  3  5  1  0  0  0
  5  6  1  0  0  0
  5  7  1  0  0  0
  5  8  1  0  0  0
  2  9  1  0  0  0
  4  9  1  0  0  0
M  END
